# Supplementary material for: The impact of family farming on Afrotropical flower fly communities (Diptera, Syrphidae): A case study in Tanzania
Source: PLoS One. 2025 Jul 1;20(7):e0327126. doi: 10.1371/journal.pone.0327126 (PMC12212540; doi:10.1371/journal.pone.0327126)
Supplement: S2 Table — (XLSX) [file pone.0327126.s004.xlsx]

## Sheet: Sheet1
Sub family	Agroecological zones	Mountainous			Plateau			Overall total	Overall %
	Farming practices& species	Agroecology	Conventional	%	Agroecology	Conventional	%
Eristalinae	Eristalinus megacephalus (Rossi, 1794)	10	6	0.123371	70	248	2.452	334	2.57537
	Eristalinus smaragdinus (Macquart,1842)	11	0	0.0848176	97	298	3.04572	406	3.13054
	Eristalinus tabanoides (Jaennicke, 1867)	0	0	0	0	1	0.00771069	1	0.00771069
	Eristalinus taeniops (Wiedemann, 1818)	7	7	0.10795	1	1	0.0154214	16	0.123371
	Eristalinus quinquelineatus (Fabricius, 1781)	4	0	0.0308428	1	0	0.00771069	5	0.0385535
	Eristalinus aff arvorum (Fabricius,1787)	0	0	0	5	4	0.0693963	9	0.0693963
	Eristalinus sp (Rondani)	3	4	0.0539749	1	1	0.0154214	9	0.0693963
	Eumerus vestitus Bezzi,1912	17	6	0.177346	3	0	0.0231321	26	0.200478
	Eumerus paulae Herve-Bazin,1913	153	66	1.68864	3	3	0.0462642	225	1.73491
	Eumerus obliquus (Fabricius, 1805)	23	14	0.285296	25	9	0.262164	71	0.547459
	Eumerus aurifrons (Wiedemann, 1824)	32	34	0.508906	1	2	0.0231321	69	0.532038
	Eumerus flavitarsis Zetterstedt, 1843	16	28	0.339271	1	3	0.0308428	48	0.370113
	Eumerus puctifrons Loew, 1857	24	9	0.254453	9	2	0.0848176	44	0.339271
	Eumerus sp (Meigen)	135	88	1.71948	19	44	0.485774	286	2.20526
	Graptomyza triagulifera (Bigot,1883)	28	0	0.215899	0	0	0	28	0.215899
	Mesembrius caffer (Loew, 1858)	6	2	0.0616856	28	38	0.508906	74	0.570591
	Mesembrius striglatus Bezzi,1912	0	0	0	0	1	0.00771069	1	0.00771069
	Phytomia incisa (Wiedemann, 1830)	6	3	0.0693963	3	24	0.208189	36	0.277585
	Phytomia curta (Loew, 1858)	0	2	0.0154214	1	5	0.0462642	8	0.0616856
	Phytomia pallida De Meyer, Goergen & Jordaens, 2020	2	0	0.0154214	2	5	0.0539749	9	0.0693963
	Rhingia fuscipes Bezzi,1915	49	107	1.20287	1	13	0.10795	170	1.31082
	Rhingia pellucens Bezzi,1915	63	66	0.99468	1	0	0.00771069	130	1.00239
	Syritta fasciata (Wiedemann, 1830)	20	29	0.377824	68	13	0.624566	130	1.00239
	Syritta bulbus Walker,1849	91	32	0.948415	10	2	0.0925283	135	1.04094
	Syritta flaviventris Macquart,1842	58	28	0.66312	52	310	2.79127	448	3.45439
	Syritta stigmatica Loew, 1858	7	26	0.254453	4	5	0.0693963	42	0.323849
	Senaspis haemorrhoa (Gerstaecker,1871)	1	0	0.00771069	8	22	0.231321	31	0.239032
	Senaspis dentipes (Macquart, 1842)	1	0	0.00771069	1	0	0.00771069	2	0.0154214
	Senaspis dibaphus (Walker, 1849)	0	0	0	1	0	0.00771069	1	0.00771069
Microdontinae	Archimicrodon sp (Hovamicrodon keiser)	2	2	0.0308428	1	3	0.0308428	8	0.0616856
	Metadon sp (Reemer)	0	1	0.00771069	0	0	0	1	0.00771069
Syrphinae	Allograpta hypoxanthus (Bezzi, 1923)	0	1	0.00771069	0	0	0	1	0.00771069
	Allograpta calopus (Loew, 1858)	0	1	0.00771069	0	0	0	1	0.00771069
	Allograpta nasuta (Macquart, 1842)	12	10	0.169635	4	4	0.0616856	30	0.231321
	Allobaccha eclara (Curran, 1938)	10	11	0.161925	5	1	0.0462642	27	0.208189
	Allobaccha helva (Bezzi, 1915)	0	1	0.00771069	0	0	0	1	0.00771069
	Asarkina amoena Austen, 1909	91	69	1.23371	1	8	0.0693963	169	1.30311
	Betasyrphus adligatus (Wiedemann, 1824)	17	33	0.385535	4	1	0.0385535	55	0.424088
	Betasyrphus hirticeps (Loew, 1858)	27	34	0.470352	1	2	0.0231321	64	0.493484
	Episyrphus trisectus (Loew, 1858)	49	68	0.902151	4	1	0.0385535	122	0.940705
	Eupeoedes corollae (Fabricius, 1794)	5	10	0.11566	8	21	0.22361	44	0.339271
	Ischiodon aegyptius (Wiedemann, 1830)	104	132	1.81972	210	409	4.77292	855	6.59264
	Melanostoma bituberculatum (Loew, 1858)	2	3	0.0385535	0	0	0	5	0.0385535
	Melanostoma sp Schiner	53	96	1.14889	19	9	0.215899	177	1.36479
	Paragus pusillus Stuckenberg, 1954	1	1	0.0154214	1	3	0.0308428	6	0.0462642
	Paragus aff. Marshalli Bezzi, 1915	7	10	0.131082	4	2	0.0462642	23	0.177346
	Paragus haemorrhous Meigen,1822	3	3	0.0462642	0	0	0	6	0.0462642
	Paragus borbonicus Macquart, 1842	471	224	5.35893	313	316	4.85003	1324	10.209
	Paragus capricorni Stuckenberg, 1954	11	1	0.0925283	0	8	0.0616856	20	0.154214
	Paragus gracilis Stuckenberg, 1954	138	105	1.8737	43	26	0.532038	312	2.40574
	Paragus azureus Hull, 1949	4	2	0.0462642	4	3	0.0539749	13	0.100239
	Paragus dolichocerus Bezzi, 1915	1	5	0.0462642	0	0	0	6	0.0462642
	Paragus minutus Hull, 1949	38	37	0.578302	1	3	0.0308428	79	0.609145
	Paragus longiventris (Loew, 1858)	55	71	0.971548	18	32	0.385535	176	1.35708
	Toxomerus floralis (Fabricius, 1798)	499	525	7.89575	3333	2293	43.3804	6650	51.2761
	Total catch	2367	2013	33.7728	4390	4199	66.2272	12969	100
	% of catch/ altitude	4380(33.8%)			8589(66.2%)
	% of catch/farming practice	18.25	15.52		33.85	32.38
