# Supplementary material for: The impact of family farming on Afrotropical flower fly communities (Diptera, Syrphidae): A case study in Tanzania
Source: PLoS One. 2025 Jul 1;20(7):e0327126. doi: 10.1371/journal.pone.0327126 (PMC12212540; doi:10.1371/journal.pone.0327126)
Supplement: S3 Table — (XLSX) [file pone.0327126.s005.xlsx]

## Sheet: Hoverfly_2022_2023
																						12976	1	1	30	8	27	1	172	55	65	334	406	1	16	5	9	9	26	225	71	69	48	44	286	122	44	28	855
ID_formatted	trapping	year	season_nested_in_year	season_1_4	collection_date	week_n	range_months	field	altitude	altitude_masl	management	crop	replicate	latitude	longitude	n_flowers	max_temp	min_temp	avg_temp	rel_humid	avg_rain	total_catch	Allograpta_hypoxanthus	Allograpta_calopus	Allograpta_nasuta	Archimicrodon_sp	Allobanccha_eclara	Allobanccha_helva	Asarkina_amoena	Betasyrphus_adligatus	Betasyrphus_hirticeps	Eristalinus_megacephalus	Eristalinus_smaragdinus	Eristalinus_tabanoides	Eristalinus_taeniops	Eristalinus_quinquelineatus	Eristalinus_aff_arvorum	Eristalinus_sp	Eumerus_vestitus	Eumerus_paulae	Eumerus_obliquus	Eumerus_aurifrons	Eumerus_flavitarsis	Eumerus_puctifrons	Eumerus_sp	Episyrphus_trisectus	Eupeoedes_corollae	Graptomyza_triagulifera	Ischiodon_aegyptius
T7449	pan_trap	2022	S2	2022_S2	2022-10-31	W008	Sept_Nov_2022	Crop_museum	low	526	conventional	Citrullus_lanatus	1	S6⁰_47′_25″	E37⁰_38′_10″	4	33.61	16.11	25.81	63.27	0	0	0	0	0	0	0	0	0	0	0	0	0	0	0	0	0	0	0	0	0	0	0	0	0	0	0	0	0
T7450	pan_trap	2022	S2	2022_S2	2022-10-31	W008	Sept_Nov_2022	Crop_museum	low	526	conventional	Citrullus_lanatus	2	S6⁰_47′_25″	E37⁰_38′_10″	0	33.61	16.11	25.81	63.27	0	0	0	0	0	0	0	0	0	0	0	0	0	0	0	0	0	0	0	0	0	0	0	0	0	0	0	0	0
T7451	pan_trap	2022	S2	2022_S2	2022-10-31	W008	Sept_Nov_2022	Crop_museum	low	526	conventional	Citrullus_lanatus	3	S6⁰_47′_25″	E37⁰_38′_10″	0	33.61	16.11	25.81	63.27	0	0	0	0	0	0	0	0	0	0	0	0	0	0	0	0	0	0	0	0	0	0	0	0	0	0	0	0	0
T7446	pan_trap	2022	S2	2022_S2	2022-10-31	W008	Sept_Nov_2022	Crop_museum	low	526	conventional	Cucumis_sativus	1	S6⁰_47′_25″	E37⁰_38′_10″	0	33.61	16.11	25.81	63.27	0	0	0	0	0	0	0	0	0	0	0	0	0	0	0	0	0	0	0	0	0	0	0	0	0	0	0	0	0
T7447	pan_trap	2022	S2	2022_S2	2022-10-31	W008	Sept_Nov_2022	Crop_museum	low	526	conventional	Cucumis_sativus	2	S6⁰_47′_25″	E37⁰_38′_10″	0	33.61	16.11	25.81	63.27	0	0	0	0	0	0	0	0	0	0	0	0	0	0	0	0	0	0	0	0	0	0	0	0	0	0	0	0	0
T7448	pan_trap	2022	S2	2022_S2	2022-10-31	W008	Sept_Nov_2022	Crop_museum	low	526	conventional	Cucumis_sativus	3	S6⁰_47′_25″	E37⁰_38′_10″	4	33.61	16.11	25.81	63.27	0	0	0	0	0	0	0	0	0	0	0	0	0	0	0	0	0	0	0	0	0	0	0	0	0	0	0	0	0
T7452	pan_trap	2022	S2	2022_S2	2022-10-31	W008	Sept_Nov_2022	Crop_museum	low	526	conventional	Cucurbita_moschata	1	S6⁰_47′_25″	E37⁰_38′_10″	0	33.61	16.11	25.81	63.27	0	0	0	0	0	0	0	0	0	0	0	0	0	0	0	0	0	0	0	0	0	0	0	0	0	0	0	0	0
T7453	pan_trap	2022	S2	2022_S2	2022-10-31	W008	Sept_Nov_2022	Crop_museum	low	526	conventional	Cucurbita_moschata	2	S6⁰_47′_25″	E37⁰_38′_10″	4	33.61	16.11	25.81	63.27	0	0	0	0	0	0	0	0	0	0	0	0	0	0	0	0	0	0	0	0	0	0	0	0	0	0	0	0	0
T7454	pan_trap	2022	S2	2022_S2	2022-10-31	W008	Sept_Nov_2022	Crop_museum	low	526	conventional	Cucurbita_moschata	3	S6⁰_47′_25″	E37⁰_38′_10″	4	33.61	16.11	25.81	63.27	0	0	0	0	0	0	0	0	0	0	0	0	0	0	0	0	0	0	0	0	0	0	0	0	0	0	0	0	0
T7271	sweep_net	2022	S2	2022_S2	2022-10-24	W007	Sept_Nov_2022	Crop_museum	low	526	conventional	Citrullus_lanatus	1	S6⁰_47′_25″	E37⁰_38′_10″	0	32.61	17.61	25.51	65.03	0	3	0	0	0	0	0	0	0	0	0	0	0	0	0	0	0	0	0	0	0	0	0	0	0	0	0	0	0
T7269	sweep_net	2022	S2	2022_S2	2022-10-24	W007	Sept_Nov_2022	Crop_museum	low	526	conventional	Citrullus_lanatus	2	S6⁰_47′_25″	E37⁰_38′_10″	9	32.61	17.61	25.51	65.03	0	2	0	0	0	0	0	0	0	0	0	0	0	0	0	0	0	0	0	0	0	0	0	0	0	0	0	0	1
T7270	sweep_net	2022	S2	2022_S2	2022-10-24	W007	Sept_Nov_2022	Crop_museum	low	526	conventional	Citrullus_lanatus	3	S6⁰_47′_25″	E37⁰_38′_10″	8	32.61	17.61	25.51	65.03	0	2	0	0	0	0	0	0	0	0	0	0	0	0	0	0	0	0	0	0	0	0	0	0	0	0	0	0	0
T7268	sweep_net	2022	S2	2022_S2	2022-10-24	W007	Sept_Nov_2022	Crop_museum	low	526	conventional	Cucumis_sativus	1	S6⁰_47′_25″	E37⁰_38′_10″	2	32.61	17.61	25.51	65.03	0	1	0	0	0	0	0	0	0	0	0	0	0	0	0	0	0	0	0	0	0	0	0	0	0	0	0	0	1
T7266	sweep_net	2022	S2	2022_S2	2022-10-24	W007	Sept_Nov_2022	Crop_museum	low	526	conventional	Cucumis_sativus	2	S6⁰_47′_25″	E37⁰_38′_10″	2	32.61	17.61	25.51	65.03	0	2	0	0	0	0	0	0	0	0	0	0	1	0	0	0	0	0	0	0	0	0	0	0	0	0	0	0	0
T7267	sweep_net	2022	S2	2022_S2	2022-10-24	W007	Sept_Nov_2022	Crop_museum	low	526	conventional	Cucumis_sativus	3	S6⁰_47′_25″	E37⁰_38′_10″	0	32.61	17.61	25.51	65.03	0	1	0	0	0	0	0	0	0	0	0	0	0	0	0	0	0	0	0	0	0	0	0	0	0	0	0	0	0
T7274	sweep_net	2022	S2	2022_S2	2022-10-24	W007	Sept_Nov_2022	Crop_museum	low	526	conventional	Cucurbita_moschata	1	S6⁰_47′_25″	E37⁰_38′_10″	0	32.61	17.61	25.51	65.03	0	3	0	0	0	0	0	0	0	0	0	0	0	0	0	0	0	0	0	0	0	0	0	0	0	0	0	0	2
T7272	sweep_net	2022	S2	2022_S2	2022-10-24	W007	Sept_Nov_2022	Crop_museum	low	526	conventional	Cucurbita_moschata	2	S6⁰_47′_25″	E37⁰_38′_10″	1	32.61	17.61	25.51	65.03	0	1	0	0	0	0	0	0	0	0	0	0	0	0	0	0	0	0	0	0	0	0	0	0	0	0	0	0	0
T7273	sweep_net	2022	S2	2022_S2	2022-10-24	W007	Sept_Nov_2022	Crop_museum	low	526	conventional	Cucurbita_moschata	3	S6⁰_47′_25″	E37⁰_38′_10″	0	32.61	17.61	25.51	65.03	0	2	0	0	0	0	0	0	0	0	0	0	0	0	0	0	0	0	0	0	0	0	0	0	0	0	0	0	1
T7629	sweep_net	2022	S2	2022_S2	2022-10-31	W008	Sept_Nov_2022	Crop_museum	low	526	conventional	Citrullus_lanatus	1	S6⁰_47′_25″	E37⁰_38′_10″	4	33.61	16.11	25.81	63.27	0	1	0	0	0	0	0	0	0	0	0	0	0	0	0	0	0	0	0	0	0	0	0	0	0	0	0	0	0
T7630	sweep_net	2022	S2	2022_S2	2022-10-31	W008	Sept_Nov_2022	Crop_museum	low	526	conventional	Citrullus_lanatus	2	S6⁰_47′_25″	E37⁰_38′_10″	0	33.61	16.11	25.81	63.27	0	2	0	0	0	0	0	0	0	0	0	0	0	0	0	0	0	0	0	0	0	0	0	0	0	0	0	0	0
T7631	sweep_net	2022	S2	2022_S2	2022-10-31	W008	Sept_Nov_2022	Crop_museum	low	526	conventional	Citrullus_lanatus	3	S6⁰_47′_25″	E37⁰_38′_10″	0	33.61	16.11	25.81	63.27	0	1	0	0	0	0	0	0	0	0	0	0	0	0	0	0	0	0	0	0	0	0	0	0	0	0	0	0	0
T7626	sweep_net	2022	S2	2022_S2	2022-10-31	W008	Sept_Nov_2022	Crop_museum	low	526	conventional	Cucumis_sativus	1	S6⁰_47′_25″	E37⁰_38′_10″	0	33.61	16.11	25.81	63.27	0	2	0	0	0	0	0	0	0	0	0	0	0	0	0	0	0	0	0	0	0	0	0	0	0	0	0	0	0
T7627	sweep_net	2022	S2	2022_S2	2022-10-31	W008	Sept_Nov_2022	Crop_museum	low	526	conventional	Cucumis_sativus	2	S6⁰_47′_25″	E37⁰_38′_10″	0	33.61	16.11	25.81	63.27	0	1	0	0	0	0	0	0	0	0	0	0	0	0	0	0	0	0	0	0	0	0	0	0	0	0	0	0	0
T7628	sweep_net	2022	S2	2022_S2	2022-10-31	W008	Sept_Nov_2022	Crop_museum	low	526	conventional	Cucumis_sativus	3	S6⁰_47′_25″	E37⁰_38′_10″	4	33.61	16.11	25.81	63.27	0	1	0	0	0	0	0	0	0	0	0	0	0	0	0	0	0	0	0	0	0	0	0	0	0	0	0	0	1
T7632	sweep_net	2022	S2	2022_S2	2022-10-31	W008	Sept_Nov_2022	Crop_museum	low	526	conventional	Cucurbita_moschata	1	S6⁰_47′_25″	E37⁰_38′_10″	0	33.61	16.11	25.81	63.27	0	5	0	0	0	0	0	0	0	0	0	0	3	0	0	0	0	0	0	0	0	0	0	0	0	0	0	0	0
T7633	sweep_net	2022	S2	2022_S2	2022-10-31	W008	Sept_Nov_2022	Crop_museum	low	526	conventional	Cucurbita_moschata	2	S6⁰_47′_25″	E37⁰_38′_10″	4	33.61	16.11	25.81	63.27	0	1	0	0	0	0	0	0	0	0	0	0	0	0	0	0	0	0	0	0	0	0	0	0	0	0	0	0	1
T7634	sweep_net	2022	S2	2022_S2	2022-10-31	W008	Sept_Nov_2022	Crop_museum	low	526	conventional	Cucurbita_moschata	3	S6⁰_47′_25″	E37⁰_38′_10″	4	33.61	16.11	25.81	63.27	0	0	0	0	0	0	0	0	0	0	0	0	0	0	0	0	0	0	0	0	0	0	0	0	0	0	0	0	0
T6729	pan_trap	2022	S2	2022_S2	2022-10-17	W006	Sept_Nov_2022	Crop_museum	low	526	conventional	Citrullus_lanatus	1	S6⁰_50′_24″	E37⁰_37′_48″	5	31.11	15.11	24.25	66.47	0	0	0	0	0	0	0	0	0	0	0	0	0	0	0	0	0	0	0	0	0	0	0	0	0	0	0	0	0
T6730	pan_trap	2022	S2	2022_S2	2022-10-17	W006	Sept_Nov_2022	Crop_museum	low	526	conventional	Citrullus_lanatus	2	S6⁰_50′_24″	E37⁰_37′_48″	7	31.11	15.11	24.25	66.47	0	0	0	0	0	0	0	0	0	0	0	0	0	0	0	0	0	0	0	0	0	0	0	0	0	0	0	0	0
T6731	pan_trap	2022	S2	2022_S2	2022-10-17	W006	Sept_Nov_2022	Crop_museum	low	526	conventional	Citrullus_lanatus	3	S6⁰_50′_24″	E37⁰_37′_48″	7	31.11	15.11	24.25	66.47	0	0	0	0	0	0	0	0	0	0	0	0	0	0	0	0	0	0	0	0	0	0	0	0	0	0	0	0	0
T6726	pan_trap	2022	S2	2022_S2	2022-10-17	W006	Sept_Nov_2022	Crop_museum	low	526	conventional	Cucumis_sativus	1	S6⁰_50′_24″	E37⁰_37′_48″	2	31.11	15.11	24.25	66.47	0	0	0	0	0	0	0	0	0	0	0	0	0	0	0	0	0	0	0	0	0	0	0	0	0	0	0	0	0
T6727	pan_trap	2022	S2	2022_S2	2022-10-17	W006	Sept_Nov_2022	Crop_museum	low	526	conventional	Cucumis_sativus	2	S6⁰_50′_24″	E37⁰_37′_48″	1	31.11	15.11	24.25	66.47	0	0	0	0	0	0	0	0	0	0	0	0	0	0	0	0	0	0	0	0	0	0	0	0	0	0	0	0	0
T6728	pan_trap	2022	S2	2022_S2	2022-10-17	W006	Sept_Nov_2022	Crop_museum	low	526	conventional	Cucumis_sativus	3	S6⁰_50′_24″	E37⁰_37′_48″	0	31.11	15.11	24.25	66.47	0	1	0	0	0	0	0	0	0	0	0	0	1	0	0	0	0	0	0	0	0	0	0	0	0	0	0	0	0
T6732	pan_trap	2022	S2	2022_S2	2022-10-17	W006	Sept_Nov_2022	Crop_museum	low	526	conventional	Cucurbita_moschata	1	S6⁰_50′_24″	E37⁰_37′_48″	5	31.11	15.11	24.25	66.47	0	0	0	0	0	0	0	0	0	0	0	0	0	0	0	0	0	0	0	0	0	0	0	0	0	0	0	0	0
T6733	pan_trap	2022	S2	2022_S2	2022-10-17	W006	Sept_Nov_2022	Crop_museum	low	526	conventional	Cucurbita_moschata	2	S6⁰_50′_24″	E37⁰_37′_48″	0	31.11	15.11	24.25	66.47	0	1	0	0	0	0	0	0	0	0	0	0	1	0	0	0	0	0	0	0	0	0	0	0	0	0	0	0	0
T6734	pan_trap	2022	S2	2022_S2	2022-10-17	W006	Sept_Nov_2022	Crop_museum	low	526	conventional	Cucurbita_moschata	3	S6⁰_50′_24″	E37⁰_37′_48″	0	31.11	15.11	24.25	66.47	0	0	0	0	0	0	0	0	0	0	0	0	0	0	0	0	0	0	0	0	0	0	0	0	0	0	0	0	0
T7091	pan_trap	2022	S2	2022_S2	2022-10-24	W007	Sept_Nov_2022	Crop_museum	low	526	conventional	Citrullus_lanatus	1	S6⁰_50′_24″	E37⁰_37′_48″	0	32.61	17.61	25.51	65.03	0	0	0	0	0	0	0	0	0	0	0	0	0	0	0	0	0	0	0	0	0	0	0	0	0	0	0	0	0
T7089	pan_trap	2022	S2	2022_S2	2022-10-24	W007	Sept_Nov_2022	Crop_museum	low	526	conventional	Citrullus_lanatus	2	S6⁰_50′_24″	E37⁰_37′_48″	9	32.61	17.61	25.51	65.03	0	0	0	0	0	0	0	0	0	0	0	0	0	0	0	0	0	0	0	0	0	0	0	0	0	0	0	0	0
T7090	pan_trap	2022	S2	2022_S2	2022-10-24	W007	Sept_Nov_2022	Crop_museum	low	526	conventional	Citrullus_lanatus	3	S6⁰_50′_24″	E37⁰_37′_48″	8	32.61	17.61	25.51	65.03	0	0	0	0	0	0	0	0	0	0	0	0	0	0	0	0	0	0	0	0	0	0	0	0	0	0	0	0	0
T7088	pan_trap	2022	S2	2022_S2	2022-10-24	W007	Sept_Nov_2022	Crop_museum	low	526	conventional	Cucumis_sativus	1	S6⁰_50′_24″	E37⁰_37′_48″	2	32.61	17.61	25.51	65.03	0	0	0	0	0	0	0	0	0	0	0	0	0	0	0	0	0	0	0	0	0	0	0	0	0	0	0	0	0
T7086	pan_trap	2022	S2	2022_S2	2022-10-24	W007	Sept_Nov_2022	Crop_museum	low	526	conventional	Cucumis_sativus	2	S6⁰_50′_24″	E37⁰_37′_48″	2	32.61	17.61	25.51	65.03	0	0	0	0	0	0	0	0	0	0	0	0	0	0	0	0	0	0	0	0	0	0	0	0	0	0	0	0	0
T7087	pan_trap	2022	S2	2022_S2	2022-10-24	W007	Sept_Nov_2022	Crop_museum	low	526	conventional	Cucumis_sativus	3	S6⁰_50′_24″	E37⁰_37′_48″	0	32.61	17.61	25.51	65.03	0	0	0	0	0	0	0	0	0	0	0	0	0	0	0	0	0	0	0	0	0	0	0	0	0	0	0	0	0
T7094	pan_trap	2022	S2	2022_S2	2022-10-24	W007	Sept_Nov_2022	Crop_museum	low	526	conventional	Cucurbita_moschata	1	S6⁰_50′_24″	E37⁰_37′_48″	0	32.61	17.61	25.51	65.03	0	0	0	0	0	0	0	0	0	0	0	0	0	0	0	0	0	0	0	0	0	0	0	0	0	0	0	0	0
T7092	pan_trap	2022	S2	2022_S2	2022-10-24	W007	Sept_Nov_2022	Crop_museum	low	526	conventional	Cucurbita_moschata	2	S6⁰_50′_24″	E37⁰_37′_48″	1	32.61	17.61	25.51	65.03	0	1	0	0	0	0	0	0	0	0	0	0	0	0	0	0	0	0	0	0	0	0	0	0	1	0	0	0	0
T7093	pan_trap	2022	S2	2022_S2	2022-10-24	W007	Sept_Nov_2022	Crop_museum	low	526	conventional	Cucurbita_moschata	3	S6⁰_50′_24″	E37⁰_37′_48″	0	32.61	17.61	25.51	65.03	0	0	0	0	0	0	0	0	0	0	0	0	0	0	0	0	0	0	0	0	0	0	0	0	0	0	0	0	0
T6909	sweep_net	2022	S2	2022_S2	2022-10-17	W006	Sept_Nov_2022	Crop_museum	low	526	conventional	Citrullus_lanatus	1	S6⁰_50′_24″	E37⁰_37′_48″	5	31.11	15.11	24.25	66.47	0	2	0	0	0	0	0	0	0	0	0	1	0	0	0	0	0	0	0	0	0	0	0	0	0	0	0	0	0
T6910	sweep_net	2022	S2	2022_S2	2022-10-17	W006	Sept_Nov_2022	Crop_museum	low	526	conventional	Citrullus_lanatus	2	S6⁰_50′_24″	E37⁰_37′_48″	7	31.11	15.11	24.25	66.47	0	3	0	0	0	0	0	0	0	0	0	0	0	0	0	0	0	0	0	0	0	0	0	0	0	0	0	0	1
T6911	sweep_net	2022	S2	2022_S2	2022-10-17	W006	Sept_Nov_2022	Crop_museum	low	526	conventional	Citrullus_lanatus	3	S6⁰_50′_24″	E37⁰_37′_48″	7	31.11	15.11	24.25	66.47	0	3	0	0	0	0	0	0	0	0	0	1	0	0	0	0	0	0	0	0	0	0	0	0	0	0	0	0	1
T6906	sweep_net	2022	S2	2022_S2	2022-10-17	W006	Sept_Nov_2022	Crop_museum	low	526	conventional	Cucumis_sativus	1	S6⁰_50′_24″	E37⁰_37′_48″	2	31.11	15.11	24.25	66.47	0	4	0	0	0	0	0	0	0	0	0	0	0	0	0	0	0	0	0	0	0	0	0	0	0	0	0	0	4
T6907	sweep_net	2022	S2	2022_S2	2022-10-17	W006	Sept_Nov_2022	Crop_museum	low	526	conventional	Cucumis_sativus	2	S6⁰_50′_24″	E37⁰_37′_48″	1	31.11	15.11	24.25	66.47	0	2	0	0	0	0	0	0	0	0	0	0	0	0	0	0	0	0	0	0	0	0	0	0	0	0	0	0	2
T6908	sweep_net	2022	S2	2022_S2	2022-10-17	W006	Sept_Nov_2022	Crop_museum	low	526	conventional	Cucumis_sativus	3	S6⁰_50′_24″	E37⁰_37′_48″	0	31.11	15.11	24.25	66.47	0	3	0	0	0	0	0	0	0	0	0	0	0	0	0	0	0	0	0	0	0	0	0	0	0	0	0	0	3
T6912	sweep_net	2022	S2	2022_S2	2022-10-17	W006	Sept_Nov_2022	Crop_museum	low	526	conventional	Cucurbita_moschata	1	S6⁰_50′_24″	E37⁰_37′_48″	5	31.11	15.11	24.25	66.47	0	5	0	0	0	0	0	0	0	0	0	0	0	0	0	0	0	0	0	0	0	0	0	0	0	0	0	0	4
T6913	sweep_net	2022	S2	2022_S2	2022-10-17	W006	Sept_Nov_2022	Crop_museum	low	526	conventional	Cucurbita_moschata	2	S6⁰_50′_24″	E37⁰_37′_48″	0	31.11	15.11	24.25	66.47	0	6	0	0	0	0	0	0	0	0	0	0	0	0	0	0	0	0	0	0	0	0	0	0	0	0	0	0	5
T6914	sweep_net	2022	S2	2022_S2	2022-10-17	W006	Sept_Nov_2022	Crop_museum	low	526	conventional	Cucurbita_moschata	3	S6⁰_50′_24″	E37⁰_37′_48″	0	31.11	15.11	24.25	66.47	0	9	0	0	0	0	0	0	0	0	0	0	0	0	0	0	0	0	0	0	0	0	0	0	0	0	0	0	4
T12489	pan_trap	2023	S2	2023_S2	2023-10-16	W006	Sept_Nov_2023	Crop_museum	low	526	conventional	Citrullus_lanatus	1	S6⁰_50′_20″	E37⁰_38′_34″	27	27.94	26.5	27.11	64.34	1.97	0	0	0	0	0	0	0	0	0	0	0	0	0	0	0	0	0	0	0	0	0	0	0	0	0	0	0	0
T12490	pan_trap	2023	S2	2023_S2	2023-10-16	W006	Sept_Nov_2023	Crop_museum	low	526	conventional	Citrullus_lanatus	2	S6⁰_50′_20″	E37⁰_38′_34″	21	27.94	26.5	27.11	64.34	1.97	0	0	0	0	0	0	0	0	0	0	0	0	0	0	0	0	0	0	0	0	0	0	0	0	0	0	0	0
T12491	pan_trap	2023	S2	2023_S2	2023-10-16	W006	Sept_Nov_2023	Crop_museum	low	526	conventional	Citrullus_lanatus	3	S6⁰_50′_20″	E37⁰_38′_34″	18	27.94	26.5	27.11	64.34	1.97	1	0	0	0	0	0	0	0	0	0	0	1	0	0	0	0	0	0	0	0	0	0	0	0	0	0	0	0
T12486	pan_trap	2023	S2	2023_S2	2023-10-16	W006	Sept_Nov_2023	Crop_museum	low	526	conventional	Cucumis_sativus	1	S6⁰_50′_20″	E37⁰_38′_34″	28	27.94	26.5	27.11	64.34	1.97	0	0	0	0	0	0	0	0	0	0	0	0	0	0	0	0	0	0	0	0	0	0	0	0	0	0	0	0
T12487	pan_trap	2023	S2	2023_S2	2023-10-16	W006	Sept_Nov_2023	Crop_museum	low	526	conventional	Cucumis_sativus	2	S6⁰_50′_20″	E37⁰_38′_34″	29	27.94	26.5	27.11	64.34	1.97	0	0	0	0	0	0	0	0	0	0	0	0	0	0	0	0	0	0	0	0	0	0	0	0	0	0	0	0
T12488	pan_trap	2023	S2	2023_S2	2023-10-16	W006	Sept_Nov_2023	Crop_museum	low	526	conventional	Cucumis_sativus	3	S6⁰_50′_20″	E37⁰_38′_34″	42	27.94	26.5	27.11	64.34	1.97	0	0	0	0	0	0	0	0	0	0	0	0	0	0	0	0	0	0	0	0	0	0	0	0	0	0	0	0
T12492	pan_trap	2023	S2	2023_S2	2023-10-16	W006	Sept_Nov_2023	Crop_museum	low	526	conventional	Cucurbita_moschata	1	S6⁰_50′_20″	E37⁰_38′_34″	23	27.94	26.5	27.11	64.34	1.97	0	0	0	0	0	0	0	0	0	0	0	0	0	0	0	0	0	0	0	0	0	0	0	0	0	0	0	0
T12493	pan_trap	2023	S2	2023_S2	2023-10-16	W006	Sept_Nov_2023	Crop_museum	low	526	conventional	Cucurbita_moschata	2	S6⁰_50′_20″	E37⁰_38′_34″	18	27.94	26.5	27.11	64.34	1.97	2	0	0	0	0	0	0	0	0	0	0	2	0	0	0	0	0	0	0	0	0	0	0	0	0	0	0	0
T12494	pan_trap	2023	S2	2023_S2	2023-10-16	W006	Sept_Nov_2023	Crop_museum	low	526	conventional	Cucurbita_moschata	3	S6⁰_50′_20″	E37⁰_38′_34″	24	27.94	26.5	27.11	64.34	1.97	0	0	0	0	0	0	0	0	0	0	0	0	0	0	0	0	0	0	0	0	0	0	0	0	0	0	0	0
T12851	pan_trap	2023	S2	2023_S2	2023-10-23	W007	Sept_Nov_2023	Crop_museum	low	526	conventional	Citrullus_lanatus	1	S6⁰_50′_20″	E37⁰_38′_34″	15	27.76	24.42	26.81	67.37	0.97	1	0	0	0	0	0	0	0	0	0	0	1	0	0	0	0	0	0	0	0	0	0	0	0	0	0	0	0
T12849	pan_trap	2023	S2	2023_S2	2023-10-23	W007	Sept_Nov_2023	Crop_museum	low	526	conventional	Citrullus_lanatus	2	S6⁰_50′_20″	E37⁰_38′_34″	13	27.76	24.42	26.81	67.37	0.97	0	0	0	0	0	0	0	0	0	0	0	0	0	0	0	0	0	0	0	0	0	0	0	0	0	0	0	0
T12850	pan_trap	2023	S2	2023_S2	2023-10-23	W007	Sept_Nov_2023	Crop_museum	low	526	conventional	Citrullus_lanatus	3	S6⁰_50′_20″	E37⁰_38′_34″	12	27.76	24.42	26.81	67.37	0.97	0	0	0	0	0	0	0	0	0	0	0	0	0	0	0	0	0	0	0	0	0	0	0	0	0	0	0	0
T12848	pan_trap	2023	S2	2023_S2	2023-10-23	W007	Sept_Nov_2023	Crop_museum	low	526	conventional	Cucumis_sativus	1	S6⁰_50′_20″	E37⁰_38′_34″	17	27.76	24.42	26.81	67.37	0.97	0	0	0	0	0	0	0	0	0	0	0	0	0	0	0	0	0	0	0	0	0	0	0	0	0	0	0	0
T12846	pan_trap	2023	S2	2023_S2	2023-10-23	W007	Sept_Nov_2023	Crop_museum	low	526	conventional	Cucumis_sativus	2	S6⁰_50′_20″	E37⁰_38′_34″	8	27.76	24.42	26.81	67.37	0.97	0	0	0	0	0	0	0	0	0	0	0	0	0	0	0	0	0	0	0	0	0	0	0	0	0	0	0	0
T12847	pan_trap	2023	S2	2023_S2	2023-10-23	W007	Sept_Nov_2023	Crop_museum	low	526	conventional	Cucumis_sativus	3	S6⁰_50′_20″	E37⁰_38′_34″	12	27.76	24.42	26.81	67.37	0.97	0	0	0	0	0	0	0	0	0	0	0	0	0	0	0	0	0	0	0	0	0	0	0	0	0	0	0	0
T12854	pan_trap	2023	S2	2023_S2	2023-10-23	W007	Sept_Nov_2023	Crop_museum	low	526	conventional	Cucurbita_moschata	1	S6⁰_50′_20″	E37⁰_38′_34″	14	27.76	24.42	26.81	67.37	0.97	0	0	0	0	0	0	0	0	0	0	0	0	0	0	0	0	0	0	0	0	0	0	0	0	0	0	0	0
T12852	pan_trap	2023	S2	2023_S2	2023-10-23	W007	Sept_Nov_2023	Crop_museum	low	526	conventional	Cucurbita_moschata	2	S6⁰_50′_20″	E37⁰_38′_34″	23	27.76	24.42	26.81	67.37	0.97	0	0	0	0	0	0	0	0	0	0	0	0	0	0	0	0	0	0	0	0	0	0	0	0	0	0	0	0
T12853	pan_trap	2023	S2	2023_S2	2023-10-23	W007	Sept_Nov_2023	Crop_museum	low	526	conventional	Cucurbita_moschata	3	S6⁰_50′_20″	E37⁰_38′_34″	15	27.76	24.42	26.81	67.37	0.97	1	0	0	0	0	0	0	0	0	0	0	1	0	0	0	0	0	0	0	0	0	0	0	0	0	0	0	0
T12669	sweep_net	2023	S2	2023_S2	2023-10-16	W006	Sept_Nov_2023	Crop_museum	low	526	conventional	Citrullus_lanatus	1	S6⁰_50′_20″	E37⁰_38′_34″	27	27.94	26.5	27.11	64.34	1.97	2	0	0	1	0	0	0	0	0	0	0	0	0	0	0	0	0	0	0	0	0	0	0	0	0	0	0	1
T12670	sweep_net	2023	S2	2023_S2	2023-10-16	W006	Sept_Nov_2023	Crop_museum	low	526	conventional	Citrullus_lanatus	2	S6⁰_50′_20″	E37⁰_38′_34″	21	27.94	26.5	27.11	64.34	1.97	2	0	0	0	0	0	0	0	0	0	0	2	0	0	0	0	0	0	0	0	0	0	0	0	0	0	0	0
T12671	sweep_net	2023	S2	2023_S2	2023-10-16	W006	Sept_Nov_2023	Crop_museum	low	526	conventional	Citrullus_lanatus	3	S6⁰_50′_20″	E37⁰_38′_34″	18	27.94	26.5	27.11	64.34	1.97	2	0	0	0	0	0	0	0	0	0	0	1	0	0	0	0	0	0	0	0	0	0	0	0	0	0	0	1
T12666	sweep_net	2023	S2	2023_S2	2023-10-16	W006	Sept_Nov_2023	Crop_museum	low	526	conventional	Cucumis_sativus	1	S6⁰_50′_20″	E37⁰_38′_34″	28	27.94	26.5	27.11	64.34	1.97	1	0	0	0	0	0	0	0	0	0	0	0	0	0	0	0	0	0	0	0	0	0	0	0	0	0	0	1
T12667	sweep_net	2023	S2	2023_S2	2023-10-16	W006	Sept_Nov_2023	Crop_museum	low	526	conventional	Cucumis_sativus	2	S6⁰_50′_20″	E37⁰_38′_34″	29	27.94	26.5	27.11	64.34	1.97	1	0	0	0	0	0	0	0	0	0	0	0	0	0	0	0	0	0	0	0	0	0	0	0	0	0	0	0
T12668	sweep_net	2023	S2	2023_S2	2023-10-16	W006	Sept_Nov_2023	Crop_museum	low	526	conventional	Cucumis_sativus	3	S6⁰_50′_20″	E37⁰_38′_34″	42	27.94	26.5	27.11	64.34	1.97	2	0	0	0	0	0	0	0	0	0	0	1	1	0	0	0	0	0	0	0	0	0	0	0	0	0	0	0
T12672	sweep_net	2023	S2	2023_S2	2023-10-16	W006	Sept_Nov_2023	Crop_museum	low	526	conventional	Cucurbita_moschata	1	S6⁰_50′_20″	E37⁰_38′_34″	23	27.94	26.5	27.11	64.34	1.97	1	0	0	0	0	0	0	0	0	0	0	0	0	0	0	0	0	0	0	0	0	0	0	0	0	0	0	0
T12673	sweep_net	2023	S2	2023_S2	2023-10-16	W006	Sept_Nov_2023	Crop_museum	low	526	conventional	Cucurbita_moschata	2	S6⁰_50′_20″	E37⁰_38′_34″	18	27.94	26.5	27.11	64.34	1.97	2	0	0	0	0	0	0	0	0	0	0	0	0	0	0	0	1	0	0	0	0	0	0	0	0	0	0	0
T12674	sweep_net	2023	S2	2023_S2	2023-10-16	W006	Sept_Nov_2023	Crop_museum	low	526	conventional	Cucurbita_moschata	3	S6⁰_50′_20″	E37⁰_38′_34″	24	27.94	26.5	27.11	64.34	1.97	2	0	0	0	0	0	0	0	0	0	0	0	0	0	0	0	0	0	0	0	0	0	0	0	0	0	0	1
T2769	pan_trap	2022	S1	2022_S1	2022-04-19	W003	April_June_2022	Crop_museum	low	526	conventional	Citrullus_lanatus	1	S6⁰_50′_39″	E37⁰_39′_42″	120	29.61	19.61	23.8	89.65	1.9	0	0	0	0	0	0	0	0	0	0	0	0	0	0	0	0	0	0	0	0	0	0	0	0	0	0	0	0
T2770	pan_trap	2022	S1	2022_S1	2022-04-19	W003	April_June_2022	Crop_museum	low	526	conventional	Citrullus_lanatus	2	S6⁰_50′_39″	E37⁰_39′_42″	80	29.61	19.61	23.8	89.65	1.9	0	0	0	0	0	0	0	0	0	0	0	0	0	0	0	0	0	0	0	0	0	0	0	0	0	0	0	0
T2771	pan_trap	2022	S1	2022_S1	2022-04-19	W003	April_June_2022	Crop_museum	low	526	conventional	Citrullus_lanatus	3	S6⁰_50′_39″	E37⁰_39′_42″	80	29.61	19.61	23.8	89.65	1.9	0	0	0	0	0	0	0	0	0	0	0	0	0	0	0	0	0	0	0	0	0	0	0	0	0	0	0	0
T2766	pan_trap	2022	S1	2022_S1	2022-04-19	W003	April_June_2022	Crop_museum	low	526	conventional	Cucumis_sativus	1	S6⁰_50′_39″	E37⁰_39′_42″	53	29.61	19.61	23.8	89.65	1.9	0	0	0	0	0	0	0	0	0	0	0	0	0	0	0	0	0	0	0	0	0	0	0	0	0	0	0	0
T2767	pan_trap	2022	S1	2022_S1	2022-04-19	W003	April_June_2022	Crop_museum	low	526	conventional	Cucumis_sativus	2	S6⁰_50′_39″	E37⁰_39′_42″	76	29.61	19.61	23.8	89.65	1.9	0	0	0	0	0	0	0	0	0	0	0	0	0	0	0	0	0	0	0	0	0	0	0	0	0	0	0	0
T2768	pan_trap	2022	S1	2022_S1	2022-04-19	W003	April_June_2022	Crop_museum	low	526	conventional	Cucumis_sativus	3	S6⁰_50′_39″	E37⁰_39′_42″	100	29.61	19.61	23.8	89.65	1.9	0	0	0	0	0	0	0	0	0	0	0	0	0	0	0	0	0	0	0	0	0	0	0	0	0	0	0	0
T2772	pan_trap	2022	S1	2022_S1	2022-04-19	W003	April_June_2022	Crop_museum	low	526	conventional	Cucurbita_moschata	1	S6⁰_50′_39″	E37⁰_39′_42″	130	29.61	19.61	23.8	89.65	1.9	0	0	0	0	0	0	0	0	0	0	0	0	0	0	0	0	0	0	0	0	0	0	0	0	0	0	0	0
T2773	pan_trap	2022	S1	2022_S1	2022-04-19	W003	April_June_2022	Crop_museum	low	526	conventional	Cucurbita_moschata	2	S6⁰_50′_39″	E37⁰_39′_42″	83	29.61	19.61	23.8	89.65	1.9	0	0	0	0	0	0	0	0	0	0	0	0	0	0	0	0	0	0	0	0	0	0	0	0	0	0	0	0
T2774	pan_trap	2022	S1	2022_S1	2022-04-19	W003	April_June_2022	Crop_museum	low	526	conventional	Cucurbita_moschata	3	S6⁰_50′_39″	E37⁰_39′_42″	106	29.61	19.61	23.8	89.65	1.9	0	0	0	0	0	0	0	0	0	0	0	0	0	0	0	0	0	0	0	0	0	0	0	0	0	0	0	0
T3129	pan_trap	2022	S1	2022_S1	2022-04-26	W004	April_June_2022	Crop_museum	low	526	conventional	Citrullus_lanatus	1	S6⁰_50′_39″	E37⁰_39′_42″	90	30.11	19.61	23.54	91.44	5.1	0	0	0	0	0	0	0	0	0	0	0	0	0	0	0	0	0	0	0	0	0	0	0	0	0	0	0	0
T3130	pan_trap	2022	S1	2022_S1	2022-04-26	W004	April_June_2022	Crop_museum	low	526	conventional	Citrullus_lanatus	2	S6⁰_50′_39″	E37⁰_39′_42″	163	30.11	19.61	23.54	91.44	5.1	0	0	0	0	0	0	0	0	0	0	0	0	0	0	0	0	0	0	0	0	0	0	0	0	0	0	0	0
T3131	pan_trap	2022	S1	2022_S1	2022-04-26	W004	April_June_2022	Crop_museum	low	526	conventional	Citrullus_lanatus	3	S6⁰_50′_39″	E37⁰_39′_42″	186	30.11	19.61	23.54	91.44	5.1	0	0	0	0	0	0	0	0	0	0	0	0	0	0	0	0	0	0	0	0	0	0	0	0	0	0	0	0
T3126	pan_trap	2022	S1	2022_S1	2022-04-26	W004	April_June_2022	Crop_museum	low	526	conventional	Cucumis_sativus	1	S6⁰_50′_39″	E37⁰_39′_42″	513	30.11	19.61	23.54	91.44	5.1	0	0	0	0	0	0	0	0	0	0	0	0	0	0	0	0	0	0	0	0	0	0	0	0	0	0	0	0
T3127	pan_trap	2022	S1	2022_S1	2022-04-26	W004	April_June_2022	Crop_museum	low	526	conventional	Cucumis_sativus	2	S6⁰_50′_39″	E37⁰_39′_42″	160	30.11	19.61	23.54	91.44	5.1	0	0	0	0	0	0	0	0	0	0	0	0	0	0	0	0	0	0	0	0	0	0	0	0	0	0	0	0
T3128	pan_trap	2022	S1	2022_S1	2022-04-26	W004	April_June_2022	Crop_museum	low	526	conventional	Cucumis_sativus	3	S6⁰_50′_39″	E37⁰_39′_42″	176	30.11	19.61	23.54	91.44	5.1	0	0	0	0	0	0	0	0	0	0	0	0	0	0	0	0	0	0	0	0	0	0	0	0	0	0	0	0
T3132	pan_trap	2022	S1	2022_S1	2022-04-26	W004	April_June_2022	Crop_museum	low	526	conventional	Cucurbita_moschata	1	S6⁰_50′_39″	E37⁰_39′_42″	30	30.11	19.61	23.54	91.44	5.1	0	0	0	0	0	0	0	0	0	0	0	0	0	0	0	0	0	0	0	0	0	0	0	0	0	0	0	0
T3133	pan_trap	2022	S1	2022_S1	2022-04-26	W004	April_June_2022	Crop_museum	low	526	conventional	Cucurbita_moschata	2	S6⁰_50′_39″	E37⁰_39′_42″	50	30.11	19.61	23.54	91.44	5.1	0	0	0	0	0	0	0	0	0	0	0	0	0	0	0	0	0	0	0	0	0	0	0	0	0	0	0	0
T3134	pan_trap	2022	S1	2022_S1	2022-04-26	W004	April_June_2022	Crop_museum	low	526	conventional	Cucurbita_moschata	3	S6⁰_50′_39″	E37⁰_39′_42″	86	30.11	19.61	23.54	91.44	5.1	0	0	0	0	0	0	0	0	0	0	0	0	0	0	0	0	0	0	0	0	0	0	0	0	0	0	0	0
T2589	sweep_net	2022	S1	2022_S1	2022-04-12	W002	April_June_2022	Crop_museum	low	526	conventional	Citrullus_lanatus	1	S6⁰_50′_39″	E37⁰_39′_42″	26	30.61	19.61	23.5	91.22	8.5	6	0	0	0	0	0	0	0	0	0	0	0	0	0	0	0	0	0	0	0	0	0	0	0	0	0	0	0
T2590	sweep_net	2022	S1	2022_S1	2022-04-12	W002	April_June_2022	Crop_museum	low	526	conventional	Citrullus_lanatus	2	S6⁰_50′_39″	E37⁰_39′_42″	50	30.61	19.61	23.5	91.22	8.5	2	0	0	0	0	0	0	0	0	0	0	0	0	0	0	0	0	0	0	0	0	0	0	0	0	0	0	0
T2591	sweep_net	2022	S1	2022_S1	2022-04-12	W002	April_June_2022	Crop_museum	low	526	conventional	Citrullus_lanatus	3	S6⁰_50′_39″	E37⁰_39′_42″	66	30.61	19.61	23.5	91.22	8.5	4	0	0	0	0	0	0	1	0	0	0	0	0	0	0	0	0	0	0	0	0	0	0	0	0	0	0	0
T2586	sweep_net	2022	S1	2022_S1	2022-04-12	W002	April_June_2022	Crop_museum	low	526	conventional	Cucumis_sativus	1	S6⁰_50′_39″	E37⁰_39′_42″	3	30.61	19.61	23.5	91.22	8.5	2	0	0	0	0	0	0	0	0	0	0	0	0	0	0	0	0	0	0	0	0	0	0	0	0	0	0	0
T2587	sweep_net	2022	S1	2022_S1	2022-04-12	W002	April_June_2022	Crop_museum	low	526	conventional	Cucumis_sativus	2	S6⁰_50′_39″	E37⁰_39′_42″	40	30.61	19.61	23.5	91.22	8.5	3	0	0	0	0	0	0	0	0	0	0	0	0	0	0	0	0	0	0	0	0	0	0	0	0	0	0	0
T2588	sweep_net	2022	S1	2022_S1	2022-04-12	W002	April_June_2022	Crop_museum	low	526	conventional	Cucumis_sativus	3	S6⁰_50′_39″	E37⁰_39′_42″	26	30.61	19.61	23.5	91.22	8.5	1	0	0	0	0	0	0	0	0	0	0	0	0	0	0	0	0	0	0	0	0	0	0	0	0	0	0	0
T2592	sweep_net	2022	S1	2022_S1	2022-04-12	W002	April_June_2022	Crop_museum	low	526	conventional	Cucurbita_moschata	1	S6⁰_50′_39″	E37⁰_39′_42″	23	30.61	19.61	23.5	91.22	8.5	1	0	0	0	0	0	0	0	0	0	0	0	0	0	0	0	0	0	0	0	0	0	0	0	0	0	0	0
T2593	sweep_net	2022	S1	2022_S1	2022-04-12	W002	April_June_2022	Crop_museum	low	526	conventional	Cucurbita_moschata	2	S6⁰_50′_39″	E37⁰_39′_42″	50	30.61	19.61	23.5	91.22	8.5	1	0	0	0	0	0	0	0	0	0	0	0	0	0	0	0	0	0	0	0	0	0	0	0	0	0	0	0
T2594	sweep_net	2022	S1	2022_S1	2022-04-12	W002	April_June_2022	Crop_museum	low	526	conventional	Cucurbita_moschata	3	S6⁰_50′_39″	E37⁰_39′_42″	43	30.61	19.61	23.5	91.22	8.5	2	0	0	0	0	0	0	0	0	0	0	0	0	0	0	0	0	0	0	0	0	0	0	0	0	0	0	0
T2949	sweep_net	2022	S1	2022_S1	2022-04-19	W003	April_June_2022	Crop_museum	low	526	conventional	Citrullus_lanatus	1	S6⁰_50′_39″	E37⁰_39′_42″	120	29.61	19.61	23.8	89.65	1.9	3	0	0	0	0	0	0	0	0	0	0	0	0	0	0	0	0	0	0	0	0	0	0	0	0	0	0	0
T2950	sweep_net	2022	S1	2022_S1	2022-04-19	W003	April_June_2022	Crop_museum	low	526	conventional	Citrullus_lanatus	2	S6⁰_50′_39″	E37⁰_39′_42″	80	29.61	19.61	23.8	89.65	1.9	4	0	0	0	0	0	0	0	0	0	0	0	0	0	0	0	0	0	0	0	0	0	0	0	0	0	0	0
T2951	sweep_net	2022	S1	2022_S1	2022-04-19	W003	April_June_2022	Crop_museum	low	526	conventional	Citrullus_lanatus	3	S6⁰_50′_39″	E37⁰_39′_42″	80	29.61	19.61	23.8	89.65	1.9	4	0	0	0	0	0	0	0	0	0	0	0	0	0	0	0	0	0	0	0	0	0	0	0	0	0	0	0
T2946	sweep_net	2022	S1	2022_S1	2022-04-19	W003	April_June_2022	Crop_museum	low	526	conventional	Cucumis_sativus	1	S6⁰_50′_39″	E37⁰_39′_42″	53	29.61	19.61	23.8	89.65	1.9	3	0	0	0	0	0	0	0	0	0	0	0	0	0	0	0	0	0	0	0	0	0	0	0	0	0	0	0
T2947	sweep_net	2022	S1	2022_S1	2022-04-19	W003	April_June_2022	Crop_museum	low	526	conventional	Cucumis_sativus	2	S6⁰_50′_39″	E37⁰_39′_42″	76	29.61	19.61	23.8	89.65	1.9	3	0	0	0	0	0	0	0	0	0	0	0	0	0	0	0	0	0	0	0	0	0	0	0	0	0	0	1
T2948	sweep_net	2022	S1	2022_S1	2022-04-19	W003	April_June_2022	Crop_museum	low	526	conventional	Cucumis_sativus	3	S6⁰_50′_39″	E37⁰_39′_42″	100	29.61	19.61	23.8	89.65	1.9	4	0	0	0	0	0	0	0	0	0	0	0	0	0	0	0	0	0	0	0	0	0	0	0	0	0	0	0
T2952	sweep_net	2022	S1	2022_S1	2022-04-19	W003	April_June_2022	Crop_museum	low	526	conventional	Cucurbita_moschata	1	S6⁰_50′_39″	E37⁰_39′_42″	130	29.61	19.61	23.8	89.65	1.9	6	0	0	0	0	0	0	0	0	0	1	0	0	0	0	0	0	0	0	0	0	0	0	0	0	0	0	0
T2953	sweep_net	2022	S1	2022_S1	2022-04-19	W003	April_June_2022	Crop_museum	low	526	conventional	Cucurbita_moschata	2	S6⁰_50′_39″	E37⁰_39′_42″	83	29.61	19.61	23.8	89.65	1.9	5	0	0	0	0	0	0	0	0	0	0	0	0	0	0	0	0	0	0	0	0	0	0	0	0	0	0	0
T2954	sweep_net	2022	S1	2022_S1	2022-04-19	W003	April_June_2022	Crop_museum	low	526	conventional	Cucurbita_moschata	3	S6⁰_50′_39″	E37⁰_39′_42″	106	29.61	19.61	23.8	89.65	1.9	4	0	0	0	0	0	0	0	0	0	0	0	0	0	0	0	0	0	0	0	0	0	0	0	0	0	0	0
T2049	pan_trap	2022	S1	2022_S1	2022-04-05	W001	April_June_2022	Crop_museum	low	526	conventional	Citrullus_lanatus	1	S6⁰_50′_56″	E37⁰_39′_18″	16	31.61	18.61	25.17	81.74	0	1	0	0	0	0	0	0	0	0	0	0	0	0	0	0	0	0	0	0	0	0	0	0	1	0	0	0	0
T2050	pan_trap	2022	S1	2022_S1	2022-04-05	W001	April_June_2022	Crop_museum	low	526	conventional	Citrullus_lanatus	2	S6⁰_50′_56″	E37⁰_39′_18″	53	31.61	18.61	25.17	81.74	0	1	0	0	0	0	0	0	0	0	0	0	0	0	0	0	0	0	0	0	0	0	0	0	1	0	0	0	0
T2051	pan_trap	2022	S1	2022_S1	2022-04-05	W001	April_June_2022	Crop_museum	low	526	conventional	Citrullus_lanatus	3	S6⁰_50′_56″	E37⁰_39′_18″	46	31.61	18.61	25.17	81.74	0	1	0	0	0	0	0	0	0	0	0	0	0	0	0	0	0	0	0	0	0	0	0	0	0	0	0	0	1
T2046	pan_trap	2022	S1	2022_S1	2022-04-05	W001	April_June_2022	Crop_museum	low	526	conventional	Cucumis_sativus	1	S6⁰_50′_56″	E37⁰_39′_18″	53	31.61	18.61	25.17	81.74	0	0	0	0	0	0	0	0	0	0	0	0	0	0	0	0	0	0	0	0	0	0	0	0	0	0	0	0	0
T2047	pan_trap	2022	S1	2022_S1	2022-04-05	W001	April_June_2022	Crop_museum	low	526	conventional	Cucumis_sativus	2	S6⁰_50′_56″	E37⁰_39′_18″	56	31.61	18.61	25.17	81.74	0	0	0	0	0	0	0	0	0	0	0	0	0	0	0	0	0	0	0	0	0	0	0	0	0	0	0	0	0
T2048	pan_trap	2022	S1	2022_S1	2022-04-05	W001	April_June_2022	Crop_museum	low	526	conventional	Cucumis_sativus	3	S6⁰_50′_56″	E37⁰_39′_18″	20	31.61	18.61	25.17	81.74	0	0	0	0	0	0	0	0	0	0	0	0	0	0	0	0	0	0	0	0	0	0	0	0	0	0	0	0	0
T2052	pan_trap	2022	S1	2022_S1	2022-04-05	W001	April_June_2022	Crop_museum	low	526	conventional	Cucurbita_moschata	1	S6⁰_50′_56″	E37⁰_39′_18″	26	31.61	18.61	25.17	81.74	0	0	0	0	0	0	0	0	0	0	0	0	0	0	0	0	0	0	0	0	0	0	0	0	0	0	0	0	0
T2053	pan_trap	2022	S1	2022_S1	2022-04-05	W001	April_June_2022	Crop_museum	low	526	conventional	Cucurbita_moschata	2	S6⁰_50′_56″	E37⁰_39′_18″	10	31.61	18.61	25.17	81.74	0	0	0	0	0	0	0	0	0	0	0	0	0	0	0	0	0	0	0	0	0	0	0	0	0	0	0	0	0
T2054	pan_trap	2022	S1	2022_S1	2022-04-05	W001	April_June_2022	Crop_museum	low	526	conventional	Cucurbita_moschata	3	S6⁰_50′_56″	E37⁰_39′_18″	40	31.61	18.61	25.17	81.74	0	0	0	0	0	0	0	0	0	0	0	0	0	0	0	0	0	0	0	0	0	0	0	0	0	0	0	0	0
T2409	pan_trap	2022	S1	2022_S1	2022-04-12	W002	April_June_2022	Crop_museum	low	526	conventional	Citrullus_lanatus	1	S6⁰_50′_56″	E37⁰_39′_18″	26	30.61	19.61	23.5	91.22	8.5	3	0	0	0	0	0	0	0	0	0	0	0	0	0	0	0	0	0	0	0	0	0	0	3	0	0	0	0
T2410	pan_trap	2022	S1	2022_S1	2022-04-12	W002	April_June_2022	Crop_museum	low	526	conventional	Citrullus_lanatus	2	S6⁰_50′_56″	E37⁰_39′_18″	50	30.61	19.61	23.5	91.22	8.5	0	0	0	0	0	0	0	0	0	0	0	0	0	0	0	0	0	0	0	0	0	0	0	0	0	0	0	0
T2411	pan_trap	2022	S1	2022_S1	2022-04-12	W002	April_June_2022	Crop_museum	low	526	conventional	Citrullus_lanatus	3	S6⁰_50′_56″	E37⁰_39′_18″	66	30.61	19.61	23.5	91.22	8.5	0	0	0	0	0	0	0	0	0	0	0	0	0	0	0	0	0	0	0	0	0	0	0	0	0	0	0	0
T2406	pan_trap	2022	S1	2022_S1	2022-04-12	W002	April_June_2022	Crop_museum	low	526	conventional	Cucumis_sativus	1	S6⁰_50′_56″	E37⁰_39′_18″	3	30.61	19.61	23.5	91.22	8.5	0	0	0	0	0	0	0	0	0	0	0	0	0	0	0	0	0	0	0	0	0	0	0	0	0	0	0	0
T2407	pan_trap	2022	S1	2022_S1	2022-04-12	W002	April_June_2022	Crop_museum	low	526	conventional	Cucumis_sativus	2	S6⁰_50′_56″	E37⁰_39′_18″	40	30.61	19.61	23.5	91.22	8.5	0	0	0	0	0	0	0	0	0	0	0	0	0	0	0	0	0	0	0	0	0	0	0	0	0	0	0	0
T2408	pan_trap	2022	S1	2022_S1	2022-04-12	W002	April_June_2022	Crop_museum	low	526	conventional	Cucumis_sativus	3	S6⁰_50′_56″	E37⁰_39′_18″	26	30.61	19.61	23.5	91.22	8.5	0	0	0	0	0	0	0	0	0	0	0	0	0	0	0	0	0	0	0	0	0	0	0	0	0	0	0	0
T2412	pan_trap	2022	S1	2022_S1	2022-04-12	W002	April_June_2022	Crop_museum	low	526	conventional	Cucurbita_moschata	1	S6⁰_50′_56″	E37⁰_39′_18″	23	30.61	19.61	23.5	91.22	8.5	0	0	0	0	0	0	0	0	0	0	0	0	0	0	0	0	0	0	0	0	0	0	0	0	0	0	0	0
T2413	pan_trap	2022	S1	2022_S1	2022-04-12	W002	April_June_2022	Crop_museum	low	526	conventional	Cucurbita_moschata	2	S6⁰_50′_56″	E37⁰_39′_18″	50	30.61	19.61	23.5	91.22	8.5	1	0	0	0	0	0	0	0	0	0	0	0	0	0	0	0	0	0	0	0	0	0	0	1	0	0	0	0
T2414	pan_trap	2022	S1	2022_S1	2022-04-12	W002	April_June_2022	Crop_museum	low	526	conventional	Cucurbita_moschata	3	S6⁰_50′_56″	E37⁰_39′_18″	43	30.61	19.61	23.5	91.22	8.5	0	0	0	0	0	0	0	0	0	0	0	0	0	0	0	0	0	0	0	0	0	0	0	0	0	0	0	0
T2229	sweep_net	2022	S1	2022_S1	2022-04-05	W001	April_June_2022	Crop_museum	low	526	conventional	Citrullus_lanatus	1	S6⁰_50′_56″	E37⁰_39′_18″	16	31.61	18.61	25.17	81.74	0	2	0	0	0	0	0	0	0	0	0	0	0	0	0	0	0	0	0	0	0	0	0	0	0	0	0	0	1
T2230	sweep_net	2022	S1	2022_S1	2022-04-05	W001	April_June_2022	Crop_museum	low	526	conventional	Citrullus_lanatus	2	S6⁰_50′_56″	E37⁰_39′_18″	53	31.61	18.61	25.17	81.74	0	2	0	0	0	0	0	0	0	0	0	0	0	0	0	0	0	0	0	0	0	0	0	0	0	0	0	0	1
T2231	sweep_net	2022	S1	2022_S1	2022-04-05	W001	April_June_2022	Crop_museum	low	526	conventional	Citrullus_lanatus	3	S6⁰_50′_56″	E37⁰_39′_18″	46	31.61	18.61	25.17	81.74	0	1	0	0	0	0	0	0	0	0	0	0	0	0	0	0	0	0	0	0	0	0	0	0	0	0	0	0	1
T2226	sweep_net	2022	S1	2022_S1	2022-04-05	W001	April_June_2022	Crop_museum	low	526	conventional	Cucumis_sativus	1	S6⁰_50′_56″	E37⁰_39′_18″	53	31.61	18.61	25.17	81.74	0	1	0	0	0	0	0	0	0	0	0	0	0	0	0	0	0	0	0	0	0	0	0	0	0	0	0	0	1
T2227	sweep_net	2022	S1	2022_S1	2022-04-05	W001	April_June_2022	Crop_museum	low	526	conventional	Cucumis_sativus	2	S6⁰_50′_56″	E37⁰_39′_18″	56	31.61	18.61	25.17	81.74	0	0	0	0	0	0	0	0	0	0	0	0	0	0	0	0	0	0	0	0	0	0	0	0	0	0	0	0	0
T2228	sweep_net	2022	S1	2022_S1	2022-04-05	W001	April_June_2022	Crop_museum	low	526	conventional	Cucumis_sativus	3	S6⁰_50′_56″	E37⁰_39′_18″	20	31.61	18.61	25.17	81.74	0	1	0	0	0	0	0	0	0	0	0	0	0	0	0	0	0	0	0	0	0	0	0	0	0	0	0	0	0
T2232	sweep_net	2022	S1	2022_S1	2022-04-05	W001	April_June_2022	Crop_museum	low	526	conventional	Cucurbita_moschata	1	S6⁰_50′_56″	E37⁰_39′_18″	26	31.61	18.61	25.17	81.74	0	0	0	0	0	0	0	0	0	0	0	0	0	0	0	0	0	0	0	0	0	0	0	0	0	0	0	0	0
T2233	sweep_net	2022	S1	2022_S1	2022-04-05	W001	April_June_2022	Crop_museum	low	526	conventional	Cucurbita_moschata	2	S6⁰_50′_56″	E37⁰_39′_18″	10	31.61	18.61	25.17	81.74	0	0	0	0	0	0	0	0	0	0	0	0	0	0	0	0	0	0	0	0	0	0	0	0	0	0	0	0	0
T2234	sweep_net	2022	S1	2022_S1	2022-04-05	W001	April_June_2022	Crop_museum	low	526	conventional	Cucurbita_moschata	3	S6⁰_50′_56″	E37⁰_39′_18″	40	31.61	18.61	25.17	81.74	0	1	0	0	0	0	0	0	0	0	0	0	0	0	0	0	0	0	0	0	0	0	0	0	0	0	0	0	1
T10329	pan_trap	2023	S1	2023_S1	2023-07-06	W008	April_June_2023	Crop_museum	low	526	conventional	Citrullus_lanatus	1	S6⁰_55′_55″	E37⁰_31′_45″	39	23.55	20.5	21.42	67.54	1.37	0	0	0	0	0	0	0	0	0	0	0	0	0	0	0	0	0	0	0	0	0	0	0	0	0	0	0	0
T10330	pan_trap	2023	S1	2023_S1	2023-07-06	W008	April_June_2023	Crop_museum	low	526	conventional	Citrullus_lanatus	2	S6⁰_55′_55″	E37⁰_31′_45″	58	23.55	20.5	21.42	67.54	1.37	0	0	0	0	0	0	0	0	0	0	0	0	0	0	0	0	0	0	0	0	0	0	0	0	0	0	0	0
T10331	pan_trap	2023	S1	2023_S1	2023-07-06	W008	April_June_2023	Crop_museum	low	526	conventional	Citrullus_lanatus	3	S6⁰_55′_55″	E37⁰_31′_45″	86	23.55	20.5	21.42	67.54	1.37	0	0	0	0	0	0	0	0	0	0	0	0	0	0	0	0	0	0	0	0	0	0	0	0	0	0	0	0
T10326	pan_trap	2023	S1	2023_S1	2023-07-06	W008	April_June_2023	Crop_museum	low	526	conventional	Cucumis_sativus	1	S6⁰_55′_55″	E37⁰_31′_45″	134	23.55	20.5	21.42	67.54	1.37	0	0	0	0	0	0	0	0	0	0	0	0	0	0	0	0	0	0	0	0	0	0	0	0	0	0	0	0
T10327	pan_trap	2023	S1	2023_S1	2023-07-06	W008	April_June_2023	Crop_museum	low	526	conventional	Cucumis_sativus	2	S6⁰_55′_55″	E37⁰_31′_45″	141	23.55	20.5	21.42	67.54	1.37	0	0	0	0	0	0	0	0	0	0	0	0	0	0	0	0	0	0	0	0	0	0	0	0	0	0	0	0
T10328	pan_trap	2023	S1	2023_S1	2023-07-06	W008	April_June_2023	Crop_museum	low	526	conventional	Cucumis_sativus	3	S6⁰_55′_55″	E37⁰_31′_45″	227	23.55	20.5	21.42	67.54	1.37	0	0	0	0	0	0	0	0	0	0	0	0	0	0	0	0	0	0	0	0	0	0	0	0	0	0	0	0
T10332	pan_trap	2023	S1	2023_S1	2023-07-06	W008	April_June_2023	Crop_museum	low	526	conventional	Cucurbita_moschata	1	S6⁰_55′_55″	E37⁰_31′_45″	5	23.55	20.5	21.42	67.54	1.37	1	0	0	0	1	0	0	0	0	0	0	0	0	0	0	0	0	0	0	0	0	0	0	0	0	0	0	0
T10333	pan_trap	2023	S1	2023_S1	2023-07-06	W008	April_June_2023	Crop_museum	low	526	conventional	Cucurbita_moschata	2	S6⁰_55′_55″	E37⁰_31′_45″	21	23.55	20.5	21.42	67.54	1.37	0	0	0	0	0	0	0	0	0	0	0	0	0	0	0	0	0	0	0	0	0	0	0	0	0	0	0	0
T10334	pan_trap	2023	S1	2023_S1	2023-07-06	W008	April_June_2023	Crop_museum	low	526	conventional	Cucurbita_moschata	3	S6⁰_55′_55″	E37⁰_31′_45″	5	23.55	20.5	21.42	67.54	1.37	0	0	0	0	0	0	0	0	0	0	0	0	0	0	0	0	0	0	0	0	0	0	0	0	0	0	0	0
T10151	sweep_net	2023	S1	2023_S1	2023-06-29	W007	April_June_2023	Crop_museum	low	526	conventional	Citrullus_lanatus	1	S6⁰_55′_55″	E37⁰_31′_45″	19	27.61	25.11	26.51	72.1	0.97	2	0	0	0	0	0	0	0	0	0	0	0	0	0	0	0	0	0	0	0	0	0	0	0	0	0	0	0
T10149	sweep_net	2023	S1	2023_S1	2023-06-29	W007	April_June_2023	Crop_museum	low	526	conventional	Citrullus_lanatus	2	S6⁰_55′_55″	E37⁰_31′_45″	29	27.61	25.11	26.51	72.1	0.97	1	0	0	0	0	0	0	0	0	0	0	0	0	0	0	0	0	0	0	0	0	0	0	0	0	0	0	0
T10150	sweep_net	2023	S1	2023_S1	2023-06-29	W007	April_June_2023	Crop_museum	low	526	conventional	Citrullus_lanatus	3	S6⁰_55′_55″	E37⁰_31′_45″	10	27.61	25.11	26.51	72.1	0.97	2	0	0	0	0	0	0	0	0	0	0	0	0	0	0	0	0	0	0	0	0	0	0	0	0	0	0	1
T10148	sweep_net	2023	S1	2023_S1	2023-06-29	W007	April_June_2023	Crop_museum	low	526	conventional	Cucumis_sativus	1	S6⁰_55′_55″	E37⁰_31′_45″	30	27.61	25.11	26.51	72.1	0.97	1	0	0	0	0	0	0	0	0	0	0	0	0	0	0	0	0	0	0	0	0	0	0	0	0	0	0	0
T10146	sweep_net	2023	S1	2023_S1	2023-06-29	W007	April_June_2023	Crop_museum	low	526	conventional	Cucumis_sativus	2	S6⁰_55′_55″	E37⁰_31′_45″	12	27.61	25.11	26.51	72.1	0.97	4	0	0	0	0	0	0	0	0	0	0	0	0	0	0	0	0	0	0	0	0	0	0	0	0	0	0	0
T10147	sweep_net	2023	S1	2023_S1	2023-06-29	W007	April_June_2023	Crop_museum	low	526	conventional	Cucumis_sativus	3	S6⁰_55′_55″	E37⁰_31′_45″	9	27.61	25.11	26.51	72.1	0.97	1	0	0	0	0	0	0	0	0	0	0	0	0	0	0	0	0	0	0	0	0	0	0	0	0	0	0	1
T10154	sweep_net	2023	S1	2023_S1	2023-06-29	W007	April_June_2023	Crop_museum	low	526	conventional	Cucurbita_moschata	1	S6⁰_55′_55″	E37⁰_31′_45″	9	27.61	25.11	26.51	72.1	0.97	1	0	0	0	0	0	0	0	0	0	0	0	0	0	0	0	0	0	0	0	0	0	0	0	0	0	0	0
T10152	sweep_net	2023	S1	2023_S1	2023-06-29	W007	April_June_2023	Crop_museum	low	526	conventional	Cucurbita_moschata	2	S6⁰_55′_55″	E37⁰_31′_45″	11	27.61	25.11	26.51	72.1	0.97	2	0	0	0	0	0	0	0	0	0	2	0	0	0	0	0	0	0	0	0	0	0	0	0	0	0	0	0
T10153	sweep_net	2023	S1	2023_S1	2023-06-29	W007	April_June_2023	Crop_museum	low	526	conventional	Cucurbita_moschata	3	S6⁰_55′_55″	E37⁰_31′_45″	12	27.61	25.11	26.51	72.1	0.97	0	0	0	0	0	0	0	0	0	0	0	0	0	0	0	0	0	0	0	0	0	0	0	0	0	0	0	0
T10509	sweep_net	2023	S1	2023_S1	2023-07-06	W008	April_June_2023	Crop_museum	low	526	conventional	Citrullus_lanatus	1	S6⁰_55′_55″	E37⁰_31′_45″	39	23.55	20.5	21.42	67.54	1.37	1	0	0	0	0	0	0	0	0	0	0	0	0	0	0	0	0	0	0	0	0	0	0	0	0	0	0	0
T10510	sweep_net	2023	S1	2023_S1	2023-07-06	W008	April_June_2023	Crop_museum	low	526	conventional	Citrullus_lanatus	2	S6⁰_55′_55″	E37⁰_31′_45″	58	23.55	20.5	21.42	67.54	1.37	2	0	0	0	0	0	0	0	0	0	0	0	0	0	0	0	0	0	0	0	0	0	0	0	0	0	0	0
T10511	sweep_net	2023	S1	2023_S1	2023-07-06	W008	April_June_2023	Crop_museum	low	526	conventional	Citrullus_lanatus	3	S6⁰_55′_55″	E37⁰_31′_45″	86	23.55	20.5	21.42	67.54	1.37	2	0	0	0	0	0	0	0	0	0	0	0	0	0	0	0	0	0	0	0	0	0	0	0	0	0	0	0
T10506	sweep_net	2023	S1	2023_S1	2023-07-06	W008	April_June_2023	Crop_museum	low	526	conventional	Cucumis_sativus	1	S6⁰_55′_55″	E37⁰_31′_45″	134	23.55	20.5	21.42	67.54	1.37	3	0	0	0	0	0	0	0	0	0	0	0	0	0	0	0	0	0	0	0	0	0	0	0	0	0	0	0
T10507	sweep_net	2023	S1	2023_S1	2023-07-06	W008	April_June_2023	Crop_museum	low	526	conventional	Cucumis_sativus	2	S6⁰_55′_55″	E37⁰_31′_45″	141	23.55	20.5	21.42	67.54	1.37	1	0	0	0	0	0	0	0	0	0	0	0	0	0	0	0	0	0	0	0	0	0	0	0	0	0	0	0
T10508	sweep_net	2023	S1	2023_S1	2023-07-06	W008	April_June_2023	Crop_museum	low	526	conventional	Cucumis_sativus	3	S6⁰_55′_55″	E37⁰_31′_45″	227	23.55	20.5	21.42	67.54	1.37	2	0	0	0	0	0	0	0	0	0	0	0	0	0	0	0	0	0	0	0	0	0	0	0	0	0	0	0
T10512	sweep_net	2023	S1	2023_S1	2023-07-06	W008	April_June_2023	Crop_museum	low	526	conventional	Cucurbita_moschata	1	S6⁰_55′_55″	E37⁰_31′_45″	5	23.55	20.5	21.42	67.54	1.37	7	0	0	0	0	0	0	0	0	0	0	0	0	0	0	0	0	0	0	0	0	0	0	0	0	0	0	0
T10513	sweep_net	2023	S1	2023_S1	2023-07-06	W008	April_June_2023	Crop_museum	low	526	conventional	Cucurbita_moschata	2	S6⁰_55′_55″	E37⁰_31′_45″	21	23.55	20.5	21.42	67.54	1.37	5	0	0	0	0	0	0	0	0	0	0	0	0	0	0	0	0	0	0	0	0	0	0	0	0	0	0	0
T10514	sweep_net	2023	S1	2023_S1	2023-07-06	W008	April_June_2023	Crop_museum	low	526	conventional	Cucurbita_moschata	3	S6⁰_55′_55″	E37⁰_31′_45″	5	23.55	20.5	21.42	67.54	1.37	2	0	0	0	0	0	0	0	0	0	0	0	0	0	0	0	0	0	0	0	0	0	0	0	0	0	0	0
T5649	pan_trap	2022	S2	2022_S2	2022-09-26	W003	Sept_Nov_2022	Crop_museum	low	526	conventional	Citrullus_lanatus	1	S6⁰_56′_16″	E37⁰_31′_37″	8	29.98	14.06	23.08	68.55	0.8	1	0	0	0	0	0	0	0	0	0	0	0	0	0	0	0	0	0	0	0	0	0	0	0	0	0	0	0
T5650	pan_trap	2022	S2	2022_S2	2022-09-26	W003	Sept_Nov_2022	Crop_museum	low	526	conventional	Citrullus_lanatus	2	S6⁰_56′_16″	E37⁰_31′_37″	15	29.98	14.06	23.08	68.55	0.8	0	0	0	0	0	0	0	0	0	0	0	0	0	0	0	0	0	0	0	0	0	0	0	0	0	0	0	0
T5651	pan_trap	2022	S2	2022_S2	2022-09-26	W003	Sept_Nov_2022	Crop_museum	low	526	conventional	Citrullus_lanatus	3	S6⁰_56′_16″	E37⁰_31′_37″	2	29.98	14.06	23.08	68.55	0.8	3	0	0	0	0	0	0	0	0	0	0	2	0	0	0	0	0	0	0	0	0	0	0	0	0	0	0	0
T5646	pan_trap	2022	S2	2022_S2	2022-09-26	W003	Sept_Nov_2022	Crop_museum	low	526	conventional	Cucumis_sativus	1	S6⁰_56′_16″	E37⁰_31′_37″	0	29.98	14.06	23.08	68.55	0.8	0	0	0	0	0	0	0	0	0	0	0	0	0	0	0	0	0	0	0	0	0	0	0	0	0	0	0	0
T5647	pan_trap	2022	S2	2022_S2	2022-09-26	W003	Sept_Nov_2022	Crop_museum	low	526	conventional	Cucumis_sativus	2	S6⁰_56′_16″	E37⁰_31′_37″	12	29.98	14.06	23.08	68.55	0.8	1	0	0	0	0	0	0	0	0	0	0	0	0	0	0	0	0	0	0	0	0	0	0	1	0	0	0	0
T5648	pan_trap	2022	S2	2022_S2	2022-09-26	W003	Sept_Nov_2022	Crop_museum	low	526	conventional	Cucumis_sativus	3	S6⁰_56′_16″	E37⁰_31′_37″	8	29.98	14.06	23.08	68.55	0.8	1	0	0	0	0	0	0	0	0	0	0	1	0	0	0	0	0	0	0	0	0	0	0	0	0	0	0	0
T5652	pan_trap	2022	S2	2022_S2	2022-09-26	W003	Sept_Nov_2022	Crop_museum	low	526	conventional	Cucurbita_moschata	1	S6⁰_56′_16″	E37⁰_31′_37″	19	29.98	14.06	23.08	68.55	0.8	0	0	0	0	0	0	0	0	0	0	0	0	0	0	0	0	0	0	0	0	0	0	0	0	0	0	0	0
T5653	pan_trap	2022	S2	2022_S2	2022-09-26	W003	Sept_Nov_2022	Crop_museum	low	526	conventional	Cucurbita_moschata	2	S6⁰_56′_16″	E37⁰_31′_37″	0	29.98	14.06	23.08	68.55	0.8	0	0	0	0	0	0	0	0	0	0	0	0	0	0	0	0	0	0	0	0	0	0	0	0	0	0	0	0
T5654	pan_trap	2022	S2	2022_S2	2022-09-26	W003	Sept_Nov_2022	Crop_museum	low	526	conventional	Cucurbita_moschata	3	S6⁰_56′_16″	E37⁰_31′_37″	3	29.98	14.06	23.08	68.55	0.8	0	0	0	0	0	0	0	0	0	0	0	0	0	0	0	0	0	0	0	0	0	0	0	0	0	0	0	0
T6009	pan_trap	2022	S2	2022_S2	2022-10-03	W004	Sept_Nov_2022	Crop_museum	low	526	conventional	Citrullus_lanatus	1	S6⁰_56′_16″	E37⁰_31′_37″	5	31.11	14.06	23.83	62.16	0	12	0	0	0	0	0	0	0	0	0	0	12	0	0	0	0	0	0	0	0	0	0	0	0	0	0	0	0
T6010	pan_trap	2022	S2	2022_S2	2022-10-03	W004	Sept_Nov_2022	Crop_museum	low	526	conventional	Citrullus_lanatus	2	S6⁰_56′_16″	E37⁰_31′_37″	5	31.11	14.06	23.83	62.16	0	2	0	0	0	0	0	0	0	0	0	0	2	0	0	0	0	0	0	0	0	0	0	0	0	0	0	0	0
T6011	pan_trap	2022	S2	2022_S2	2022-10-03	W004	Sept_Nov_2022	Crop_museum	low	526	conventional	Citrullus_lanatus	3	S6⁰_56′_16″	E37⁰_31′_37″	4	31.11	14.06	23.83	62.16	0	4	0	0	0	0	0	0	0	0	0	0	4	0	0	0	0	0	0	0	0	0	0	0	0	0	0	0	0
T6006	pan_trap	2022	S2	2022_S2	2022-10-03	W004	Sept_Nov_2022	Crop_museum	low	526	conventional	Cucumis_sativus	1	S6⁰_56′_16″	E37⁰_31′_37″	0	31.11	14.06	23.83	62.16	0	1	0	0	0	0	0	0	0	0	0	0	0	0	0	0	0	0	0	0	0	0	0	1	0	0	0	0	0
T6007	pan_trap	2022	S2	2022_S2	2022-10-03	W004	Sept_Nov_2022	Crop_museum	low	526	conventional	Cucumis_sativus	2	S6⁰_56′_16″	E37⁰_31′_37″	2	31.11	14.06	23.83	62.16	0	3	0	0	0	0	0	0	0	0	0	0	3	0	0	0	0	0	0	0	0	0	0	0	0	0	0	0	0
T6008	pan_trap	2022	S2	2022_S2	2022-10-03	W004	Sept_Nov_2022	Crop_museum	low	526	conventional	Cucumis_sativus	3	S6⁰_56′_16″	E37⁰_31′_37″	0	31.11	14.06	23.83	62.16	0	0	0	0	0	0	0	0	0	0	0	0	0	0	0	0	0	0	0	0	0	0	0	0	0	0	0	0	0
T6012	pan_trap	2022	S2	2022_S2	2022-10-03	W004	Sept_Nov_2022	Crop_museum	low	526	conventional	Cucurbita_moschata	1	S6⁰_56′_16″	E37⁰_31′_37″	22	31.11	14.06	23.83	62.16	0	4	0	0	0	0	0	0	0	0	0	0	4	0	0	0	0	0	0	0	0	0	0	0	0	0	0	0	0
T6013	pan_trap	2022	S2	2022_S2	2022-10-03	W004	Sept_Nov_2022	Crop_museum	low	526	conventional	Cucurbita_moschata	2	S6⁰_56′_16″	E37⁰_31′_37″	0	31.11	14.06	23.83	62.16	0	1	0	0	0	0	0	0	0	0	0	0	1	0	0	0	0	0	0	0	0	0	0	0	0	0	0	0	0
T6014	pan_trap	2022	S2	2022_S2	2022-10-03	W004	Sept_Nov_2022	Crop_museum	low	526	conventional	Cucurbita_moschata	3	S6⁰_56′_16″	E37⁰_31′_37″	0	31.11	14.06	23.83	62.16	0	3	0	0	0	0	0	0	0	0	0	0	3	0	0	0	0	0	0	0	0	0	0	0	0	0	0	0	0
T5469	sweep_net	2022	S2	2022_S2	2022-09-19	W002	Sept_Nov_2022	Crop_museum	low	526	conventional	Citrullus_lanatus	1	S6⁰_56′_16″	E37⁰_31′_37″	12	31.11	14.61	23.98	66.41	0.3	2	0	0	0	0	0	0	0	0	0	0	1	0	0	0	0	0	0	0	0	0	0	0	0	0	0	0	1
T5470	sweep_net	2022	S2	2022_S2	2022-09-19	W002	Sept_Nov_2022	Crop_museum	low	526	conventional	Citrullus_lanatus	2	S6⁰_56′_16″	E37⁰_31′_37″	19	31.11	14.61	23.98	66.41	0.3	3	0	0	0	0	0	0	0	0	0	0	0	0	0	0	0	0	0	0	0	0	0	0	0	0	0	0	1
T5471	sweep_net	2022	S2	2022_S2	2022-09-19	W002	Sept_Nov_2022	Crop_museum	low	526	conventional	Citrullus_lanatus	3	S6⁰_56′_16″	E37⁰_31′_37″	14	31.11	14.61	23.98	66.41	0.3	4	0	0	0	0	0	0	0	0	0	0	0	0	0	0	0	0	0	0	0	0	0	0	0	0	0	0	1
T5466	sweep_net	2022	S2	2022_S2	2022-09-19	W002	Sept_Nov_2022	Crop_museum	low	526	conventional	Cucumis_sativus	1	S6⁰_56′_16″	E37⁰_31′_37″	29	31.11	14.61	23.98	66.41	0.3	0	0	0	0	0	0	0	0	0	0	0	0	0	0	0	0	0	0	0	0	0	0	0	0	0	0	0	0
T5467	sweep_net	2022	S2	2022_S2	2022-09-19	W002	Sept_Nov_2022	Crop_museum	low	526	conventional	Cucumis_sativus	2	S6⁰_56′_16″	E37⁰_31′_37″	13	31.11	14.61	23.98	66.41	0.3	0	0	0	0	0	0	0	0	0	0	0	0	0	0	0	0	0	0	0	0	0	0	0	0	0	0	0	0
T5468	sweep_net	2022	S2	2022_S2	2022-09-19	W002	Sept_Nov_2022	Crop_museum	low	526	conventional	Cucumis_sativus	3	S6⁰_56′_16″	E37⁰_31′_37″	28	31.11	14.61	23.98	66.41	0.3	1	0	0	0	0	0	0	0	0	0	0	0	0	0	0	0	0	0	0	0	0	0	0	0	0	0	0	0
T5472	sweep_net	2022	S2	2022_S2	2022-09-19	W002	Sept_Nov_2022	Crop_museum	low	526	conventional	Cucurbita_moschata	1	S6⁰_56′_16″	E37⁰_31′_37″	25	31.11	14.61	23.98	66.41	0.3	1	0	0	0	0	0	0	0	0	0	0	0	0	0	0	0	0	0	0	0	0	0	0	0	0	0	0	0
T5473	sweep_net	2022	S2	2022_S2	2022-09-19	W002	Sept_Nov_2022	Crop_museum	low	526	conventional	Cucurbita_moschata	2	S6⁰_56′_16″	E37⁰_31′_37″	2	31.11	14.61	23.98	66.41	0.3	0	0	0	0	0	0	0	0	0	0	0	0	0	0	0	0	0	0	0	0	0	0	0	0	0	0	0	0
T5474	sweep_net	2022	S2	2022_S2	2022-09-19	W002	Sept_Nov_2022	Crop_museum	low	526	conventional	Cucurbita_moschata	3	S6⁰_56′_16″	E37⁰_31′_37″	12	31.11	14.61	23.98	66.41	0.3	1	0	0	0	0	0	0	0	0	0	0	0	0	0	0	0	0	0	0	0	0	0	0	0	0	0	0	0
T5829	sweep_net	2022	S2	2022_S2	2022-09-26	W003	Sept_Nov_2022	Crop_museum	low	526	conventional	Citrullus_lanatus	1	S6⁰_56′_16″	E37⁰_31′_37″	8	29.98	14.61	23.08	68.55	0	5	0	0	0	0	0	0	0	0	0	0	0	0	0	0	0	0	0	0	0	0	0	0	0	0	0	0	3
T5830	sweep_net	2022	S2	2022_S2	2022-09-26	W003	Sept_Nov_2022	Crop_museum	low	526	conventional	Citrullus_lanatus	2	S6⁰_56′_16″	E37⁰_31′_37″	15	29.98	14.61	23.08	68.55	0	5	0	0	0	0	0	0	0	0	0	0	0	0	0	0	0	0	0	0	0	0	0	0	0	0	0	0	4
T5831	sweep_net	2022	S2	2022_S2	2022-09-26	W003	Sept_Nov_2022	Crop_museum	low	526	conventional	Citrullus_lanatus	3	S6⁰_56′_16″	E37⁰_31′_37″	2	29.98	14.61	23.08	68.55	0	8	0	0	0	0	0	0	0	0	0	0	2	0	0	0	0	0	0	0	0	0	0	0	0	0	0	0	4
T5826	sweep_net	2022	S2	2022_S2	2022-09-26	W003	Sept_Nov_2022	Crop_museum	low	526	conventional	Cucumis_sativus	1	S6⁰_56′_16″	E37⁰_31′_37″	0	29.98	14.61	23.08	68.55	0	4	0	0	0	0	0	0	0	0	0	0	0	0	0	0	0	0	0	0	0	0	0	0	0	0	0	0	2
T5827	sweep_net	2022	S2	2022_S2	2022-09-26	W003	Sept_Nov_2022	Crop_museum	low	526	conventional	Cucumis_sativus	2	S6⁰_56′_16″	E37⁰_31′_37″	12	29.98	14.61	23.08	68.55	0	5	0	0	0	0	0	0	0	0	0	0	0	0	0	0	0	0	0	0	0	0	0	0	0	0	1	0	4
T5828	sweep_net	2022	S2	2022_S2	2022-09-26	W003	Sept_Nov_2022	Crop_museum	low	526	conventional	Cucumis_sativus	3	S6⁰_56′_16″	E37⁰_31′_37″	8	29.98	14.61	23.08	68.55	0	5	0	0	0	0	0	0	0	0	0	0	0	0	0	0	0	0	0	0	0	0	0	0	0	0	0	0	3
T5832	sweep_net	2022	S2	2022_S2	2022-09-26	W003	Sept_Nov_2022	Crop_museum	low	526	conventional	Cucurbita_moschata	1	S6⁰_56′_16″	E37⁰_31′_37″	19	29.98	14.61	23.08	68.55	0	8	0	0	0	0	0	0	0	0	0	0	1	0	0	0	0	0	0	0	0	0	0	0	0	0	0	0	7
T5833	sweep_net	2022	S2	2022_S2	2022-09-26	W003	Sept_Nov_2022	Crop_museum	low	526	conventional	Cucurbita_moschata	2	S6⁰_56′_16″	E37⁰_31′_37″	0	29.98	14.61	23.08	68.55	0	4	0	0	0	0	0	0	0	0	0	1	0	0	0	0	0	0	0	0	0	0	0	0	0	0	0	0	2
T5834	sweep_net	2022	S2	2022_S2	2022-09-26	W003	Sept_Nov_2022	Crop_museum	low	526	conventional	Cucurbita_moschata	3	S6⁰_56′_16″	E37⁰_31′_37″	3	29.98	14.61	23.08	68.55	0	9	0	0	0	0	0	0	0	0	0	0	0	0	0	0	0	0	0	0	0	0	0	0	0	0	0	0	7
T4929	pan_trap	2022	S2	2022_S2	2022-09-12	W001	Sept_Nov_2022	Crop_museum	low	526	conventional	Citrullus_lanatus	1	S6⁰_56′_15″	E37⁰_31′_39″	16	29.61	15.11	22.88	66.41	0	0	0	0	0	0	0	0	0	0	0	0	0	0	0	0	0	0	0	0	0	0	0	0	0	0	0	0	0
T4930	pan_trap	2022	S2	2022_S2	2022-09-12	W001	Sept_Nov_2022	Crop_museum	low	526	conventional	Citrullus_lanatus	2	S6⁰_56′_15″	E37⁰_31′_39″	12	29.61	15.11	22.88	66.41	0	0	0	0	0	0	0	0	0	0	0	0	0	0	0	0	0	0	0	0	0	0	0	0	0	0	0	0	0
T4931	pan_trap	2022	S2	2022_S2	2022-09-12	W001	Sept_Nov_2022	Crop_museum	low	526	conventional	Citrullus_lanatus	3	S6⁰_56′_15″	E37⁰_31′_39″	15	29.61	15.11	22.88	66.41	0	0	0	0	0	0	0	0	0	0	0	0	0	0	0	0	0	0	0	0	0	0	0	0	0	0	0	0	0
T4926	pan_trap	2022	S2	2022_S2	2022-09-12	W001	Sept_Nov_2022	Crop_museum	low	526	conventional	Cucumis_sativus	1	S6⁰_56′_15″	E37⁰_31′_39″	16	29.61	15.11	22.88	66.41	0	0	0	0	0	0	0	0	0	0	0	0	0	0	0	0	0	0	0	0	0	0	0	0	0	0	0	0	0
T4927	pan_trap	2022	S2	2022_S2	2022-09-12	W001	Sept_Nov_2022	Crop_museum	low	526	conventional	Cucumis_sativus	2	S6⁰_56′_15″	E37⁰_31′_39″	33	29.61	15.11	22.88	66.41	0	0	0	0	0	0	0	0	0	0	0	0	0	0	0	0	0	0	0	0	0	0	0	0	0	0	0	0	0
T4928	pan_trap	2022	S2	2022_S2	2022-09-12	W001	Sept_Nov_2022	Crop_museum	low	526	conventional	Cucumis_sativus	3	S6⁰_56′_15″	E37⁰_31′_39″	15	29.61	15.11	22.88	66.41	0	0	0	0	0	0	0	0	0	0	0	0	0	0	0	0	0	0	0	0	0	0	0	0	0	0	0	0	0
T4932	pan_trap	2022	S2	2022_S2	2022-09-12	W001	Sept_Nov_2022	Crop_museum	low	526	conventional	Cucurbita_moschata	1	S6⁰_56′_15″	E37⁰_31′_39″	10	29.61	15.11	22.88	66.41	0	0	0	0	0	0	0	0	0	0	0	0	0	0	0	0	0	0	0	0	0	0	0	0	0	0	0	0	0
T4933	pan_trap	2022	S2	2022_S2	2022-09-12	W001	Sept_Nov_2022	Crop_museum	low	526	conventional	Cucurbita_moschata	2	S6⁰_56′_15″	E37⁰_31′_39″	6	29.61	15.11	22.88	66.41	0	0	0	0	0	0	0	0	0	0	0	0	0	0	0	0	0	0	0	0	0	0	0	0	0	0	0	0	0
T4934	pan_trap	2022	S2	2022_S2	2022-09-12	W001	Sept_Nov_2022	Crop_museum	low	526	conventional	Cucurbita_moschata	3	S6⁰_56′_15″	E37⁰_31′_39″	5	29.61	15.11	22.88	66.41	0	0	0	0	0	0	0	0	0	0	0	0	0	0	0	0	0	0	0	0	0	0	0	0	0	0	0	0	0
T5289	pan_trap	2022	S2	2022_S2	2022-09-19	W002	Sept_Nov_2022	Crop_museum	low	526	conventional	Citrullus_lanatus	1	S6⁰_56′_15″	E37⁰_31′_39″	12	31.11	14.61	23.98	66.41	0.3	0	0	0	0	0	0	0	0	0	0	0	0	0	0	0	0	0	0	0	0	0	0	0	0	0	0	0	0
T5290	pan_trap	2022	S2	2022_S2	2022-09-19	W002	Sept_Nov_2022	Crop_museum	low	526	conventional	Citrullus_lanatus	2	S6⁰_56′_15″	E37⁰_31′_39″	19	31.11	14.61	23.98	66.41	0.3	0	0	0	0	0	0	0	0	0	0	0	0	0	0	0	0	0	0	0	0	0	0	0	0	0	0	0	0
T5291	pan_trap	2022	S2	2022_S2	2022-09-19	W002	Sept_Nov_2022	Crop_museum	low	526	conventional	Citrullus_lanatus	3	S6⁰_56′_15″	E37⁰_31′_39″	14	31.11	14.61	23.98	66.41	0.3	0	0	0	0	0	0	0	0	0	0	0	0	0	0	0	0	0	0	0	0	0	0	0	0	0	0	0	0
T5286	pan_trap	2022	S2	2022_S2	2022-09-19	W002	Sept_Nov_2022	Crop_museum	low	526	conventional	Cucumis_sativus	1	S6⁰_56′_15″	E37⁰_31′_39″	29	31.11	14.61	23.98	66.41	0.3	1	0	0	0	0	0	0	0	0	0	0	1	0	0	0	0	0	0	0	0	0	0	0	0	0	0	0	0
T5287	pan_trap	2022	S2	2022_S2	2022-09-19	W002	Sept_Nov_2022	Crop_museum	low	526	conventional	Cucumis_sativus	2	S6⁰_56′_15″	E37⁰_31′_39″	13	31.11	14.61	23.98	66.41	0.3	0	0	0	0	0	0	0	0	0	0	0	0	0	0	0	0	0	0	0	0	0	0	0	0	0	0	0	0
T5288	pan_trap	2022	S2	2022_S2	2022-09-19	W002	Sept_Nov_2022	Crop_museum	low	526	conventional	Cucumis_sativus	3	S6⁰_56′_15″	E37⁰_31′_39″	28	31.11	14.61	23.98	66.41	0.3	0	0	0	0	0	0	0	0	0	0	0	0	0	0	0	0	0	0	0	0	0	0	0	0	0	0	0	0
T5292	pan_trap	2022	S2	2022_S2	2022-09-19	W002	Sept_Nov_2022	Crop_museum	low	526	conventional	Cucurbita_moschata	1	S6⁰_56′_15″	E37⁰_31′_39″	25	31.11	14.61	23.98	66.41	0.3	0	0	0	0	0	0	0	0	0	0	0	0	0	0	0	0	0	0	0	0	0	0	0	0	0	0	0	0
T5293	pan_trap	2022	S2	2022_S2	2022-09-19	W002	Sept_Nov_2022	Crop_museum	low	526	conventional	Cucurbita_moschata	2	S6⁰_56′_15″	E37⁰_31′_39″	2	31.11	14.61	23.98	66.41	0.3	1	0	0	0	0	0	0	0	0	0	0	0	0	0	0	0	0	0	0	0	0	0	0	1	0	0	0	0
T5294	pan_trap	2022	S2	2022_S2	2022-09-19	W002	Sept_Nov_2022	Crop_museum	low	526	conventional	Cucurbita_moschata	3	S6⁰_56′_15″	E37⁰_31′_39″	12	31.11	14.61	23.98	66.41	0.3	0	0	0	0	0	0	0	0	0	0	0	0	0	0	0	0	0	0	0	0	0	0	0	0	0	0	0	0
T5109	sweep_net	2022	S2	2022_S2	2022-09-12	W001	Sept_Nov_2022	Crop_museum	low	526	conventional	Citrullus_lanatus	1	S6⁰_56′_15″	E37⁰_31′_39″	16	29.61	15.11	22.88	68.25	0	0	0	0	0	0	0	0	0	0	0	0	0	0	0	0	0	0	0	0	0	0	0	0	0	0	0	0	0
T5110	sweep_net	2022	S2	2022_S2	2022-09-12	W001	Sept_Nov_2022	Crop_museum	low	526	conventional	Citrullus_lanatus	2	S6⁰_56′_15″	E37⁰_31′_39″	12	29.61	15.11	22.88	68.25	0	0	0	0	0	0	0	0	0	0	0	0	0	0	0	0	0	0	0	0	0	0	0	0	0	0	0	0	0
T5111	sweep_net	2022	S2	2022_S2	2022-09-12	W001	Sept_Nov_2022	Crop_museum	low	526	conventional	Citrullus_lanatus	3	S6⁰_56′_15″	E37⁰_31′_39″	15	29.61	15.11	22.88	68.25	0	1	0	0	0	0	0	0	0	1	0	0	0	0	0	0	0	0	0	0	0	0	0	0	0	0	0	0	0
T5106	sweep_net	2022	S2	2022_S2	2022-09-12	W001	Sept_Nov_2022	Crop_museum	low	526	conventional	Cucumis_sativus	1	S6⁰_56′_15″	E37⁰_31′_39″	16	29.61	15.11	22.88	68.25	0	0	0	0	0	0	0	0	0	0	0	0	0	0	0	0	0	0	0	0	0	0	0	0	0	0	0	0	0
T5107	sweep_net	2022	S2	2022_S2	2022-09-12	W001	Sept_Nov_2022	Crop_museum	low	526	conventional	Cucumis_sativus	2	S6⁰_56′_15″	E37⁰_31′_39″	33	29.61	15.11	22.88	68.25	0	0	0	0	0	0	0	0	0	0	0	0	0	0	0	0	0	0	0	0	0	0	0	0	0	0	0	0	0
T5108	sweep_net	2022	S2	2022_S2	2022-09-12	W001	Sept_Nov_2022	Crop_museum	low	526	conventional	Cucumis_sativus	3	S6⁰_56′_15″	E37⁰_31′_39″	15	29.61	15.11	22.88	68.25	0	0	0	0	0	0	0	0	0	0	0	0	0	0	0	0	0	0	0	0	0	0	0	0	0	0	0	0	0
T5112	sweep_net	2022	S2	2022_S2	2022-09-12	W001	Sept_Nov_2022	Crop_museum	low	526	conventional	Cucurbita_moschata	1	S6⁰_56′_15″	E37⁰_31′_39″	10	29.61	15.11	22.88	68.25	0	1	0	0	0	0	0	0	0	0	0	0	0	0	0	0	0	0	0	0	0	0	0	0	0	0	0	0	0
T5113	sweep_net	2022	S2	2022_S2	2022-09-12	W001	Sept_Nov_2022	Crop_museum	low	526	conventional	Cucurbita_moschata	2	S6⁰_56′_15″	E37⁰_31′_39″	6	29.61	15.11	22.88	68.25	0	1	0	0	0	0	0	0	0	0	0	0	0	0	0	0	0	0	0	0	0	0	0	0	0	0	0	0	1
T5114	sweep_net	2022	S2	2022_S2	2022-09-12	W001	Sept_Nov_2022	Crop_museum	low	526	conventional	Cucurbita_moschata	3	S6⁰_56′_15″	E37⁰_31′_39″	5	29.61	15.11	22.88	68.25	0	0	0	0	0	0	0	0	0	0	0	0	0	0	0	0	0	0	0	0	0	0	0	0	0	0	0	0	0
T12129	pan_trap	2023	S2	2023_S2	2023-10-09	W005	Sept_Nov_2023	Crop_museum	low	526	conventional	Citrullus_lanatus	1	S6⁰_56′_41″	E37⁰_31′_17″	5	28.06	25.46	26.23	63.41	0	0	0	0	0	0	0	0	0	0	0	0	0	0	0	0	0	0	0	0	0	0	0	0	0	0	0	0	0
T12130	pan_trap	2023	S2	2023_S2	2023-10-09	W005	Sept_Nov_2023	Crop_museum	low	526	conventional	Citrullus_lanatus	2	S6⁰_56′_41″	E37⁰_31′_17″	11	28.06	25.46	26.23	63.41	0	0	0	0	0	0	0	0	0	0	0	0	0	0	0	0	0	0	0	0	0	0	0	0	0	0	0	0	0
T12131	pan_trap	2023	S2	2023_S2	2023-10-09	W005	Sept_Nov_2023	Crop_museum	low	526	conventional	Citrullus_lanatus	3	S6⁰_56′_41″	E37⁰_31′_17″	13	28.06	25.46	26.23	63.41	0	1	0	0	0	0	0	0	0	0	0	0	1	0	0	0	0	0	0	0	0	0	0	0	0	0	0	0	0
T12126	pan_trap	2023	S2	2023_S2	2023-10-09	W005	Sept_Nov_2023	Crop_museum	low	526	conventional	Cucumis_sativus	1	S6⁰_56′_41″	E37⁰_31′_17″	23	28.06	25.46	26.23	63.41	0	1	0	0	0	0	0	0	0	0	0	0	0	0	0	0	0	0	0	0	0	0	0	0	0	0	0	0	0
T12127	pan_trap	2023	S2	2023_S2	2023-10-09	W005	Sept_Nov_2023	Crop_museum	low	526	conventional	Cucumis_sativus	2	S6⁰_56′_41″	E37⁰_31′_17″	14	28.06	25.46	26.23	63.41	0	0	0	0	0	0	0	0	0	0	0	0	0	0	0	0	0	0	0	0	0	0	0	0	0	0	0	0	0
T12128	pan_trap	2023	S2	2023_S2	2023-10-09	W005	Sept_Nov_2023	Crop_museum	low	526	conventional	Cucumis_sativus	3	S6⁰_56′_41″	E37⁰_31′_17″	9	28.06	25.46	26.23	63.41	0	1	0	0	0	0	0	0	0	0	0	0	0	0	0	0	0	0	0	0	0	0	0	0	0	0	0	0	1
T12132	pan_trap	2023	S2	2023_S2	2023-10-09	W005	Sept_Nov_2023	Crop_museum	low	526	conventional	Cucurbita_moschata	1	S6⁰_56′_41″	E37⁰_31′_17″	14	28.06	25.46	26.23	63.41	0	0	0	0	0	0	0	0	0	0	0	0	0	0	0	0	0	0	0	0	0	0	0	0	0	0	0	0	0
T12133	pan_trap	2023	S2	2023_S2	2023-10-09	W005	Sept_Nov_2023	Crop_museum	low	526	conventional	Cucurbita_moschata	2	S6⁰_56′_41″	E37⁰_31′_17″	22	28.06	25.46	26.23	63.41	0	0	0	0	0	0	0	0	0	0	0	0	0	0	0	0	0	0	0	0	0	0	0	0	0	0	0	0	0
T12134	pan_trap	2023	S2	2023_S2	2023-10-09	W005	Sept_Nov_2023	Crop_museum	low	526	conventional	Cucurbita_moschata	3	S6⁰_56′_41″	E37⁰_31′_17″	8	28.06	25.46	26.23	63.41	0	0	0	0	0	0	0	0	0	0	0	0	0	0	0	0	0	0	0	0	0	0	0	0	0	0	0	0	0
T13209	pan_trap	2023	S2	2023_S2	2023-10-30	W008	Sept_Nov_2023	Crop_museum	low	526	conventional	Citrullus_lanatus	1	S6⁰_55′_56″	E37⁰_31′_41″	0	26.62	23.76	24.75	81.21	11.37	0	0	0	0	0	0	0	0	0	0	0	0	0	0	0	0	0	0	0	0	0	0	0	0	0	0	0	0
T13210	pan_trap	2023	S2	2023_S2	2023-10-30	W008	Sept_Nov_2023	Crop_museum	low	526	conventional	Citrullus_lanatus	2	S6⁰_55′_56″	E37⁰_31′_41″	3	26.62	23.76	24.75	81.21	11.37	0	0	0	0	0	0	0	0	0	0	0	0	0	0	0	0	0	0	0	0	0	0	0	0	0	0	0	0
T13211	pan_trap	2023	S2	2023_S2	2023-10-30	W008	Sept_Nov_2023	Crop_museum	low	526	conventional	Citrullus_lanatus	3	S6⁰_55′_56″	E37⁰_31′_41″	0	26.62	23.76	24.75	81.21	11.37	0	0	0	0	0	0	0	0	0	0	0	0	0	0	0	0	0	0	0	0	0	0	0	0	0	0	0	0
T13206	pan_trap	2023	S2	2023_S2	2023-10-30	W008	Sept_Nov_2023	Crop_museum	low	526	conventional	Cucumis_sativus	1	S6⁰_55′_56″	E37⁰_31′_41″	2	26.62	23.76	24.75	81.21	11.37	0	0	0	0	0	0	0	0	0	0	0	0	0	0	0	0	0	0	0	0	0	0	0	0	0	0	0	0
T13207	pan_trap	2023	S2	2023_S2	2023-10-30	W008	Sept_Nov_2023	Crop_museum	low	526	conventional	Cucumis_sativus	2	S6⁰_55′_56″	E37⁰_31′_41″	0	26.62	23.76	24.75	81.21	11.37	0	0	0	0	0	0	0	0	0	0	0	0	0	0	0	0	0	0	0	0	0	0	0	0	0	0	0	0
T13208	pan_trap	2023	S2	2023_S2	2023-10-30	W008	Sept_Nov_2023	Crop_museum	low	526	conventional	Cucumis_sativus	3	S6⁰_55′_56″	E37⁰_31′_41″	0	26.62	23.76	24.75	81.21	11.37	0	0	0	0	0	0	0	0	0	0	0	0	0	0	0	0	0	0	0	0	0	0	0	0	0	0	0	0
T13212	pan_trap	2023	S2	2023_S2	2023-10-30	W008	Sept_Nov_2023	Crop_museum	low	526	conventional	Cucurbita_moschata	1	S6⁰_55′_56″	E37⁰_31′_41″	3	26.62	23.76	24.75	81.21	11.37	0	0	0	0	0	0	0	0	0	0	0	0	0	0	0	0	0	0	0	0	0	0	0	0	0	0	0	0
T13213	pan_trap	2023	S2	2023_S2	2023-10-30	W008	Sept_Nov_2023	Crop_museum	low	526	conventional	Cucurbita_moschata	2	S6⁰_55′_56″	E37⁰_31′_41″	5	26.62	23.76	24.75	81.21	11.37	0	0	0	0	0	0	0	0	0	0	0	0	0	0	0	0	0	0	0	0	0	0	0	0	0	0	0	0
T13214	pan_trap	2023	S2	2023_S2	2023-10-30	W008	Sept_Nov_2023	Crop_museum	low	526	conventional	Cucurbita_moschata	3	S6⁰_55′_56″	E37⁰_31′_41″	0	26.62	23.76	24.75	81.21	11.37	0	0	0	0	0	0	0	0	0	0	0	0	0	0	0	0	0	0	0	0	0	0	0	0	0	0	0	0
T11949	sweep_net	2023	S2	2023_S2	2023-10-02	W004	Sept_Nov_2023	Crop_museum	low	526	conventional	Citrullus_lanatus	1	S6⁰_56′_41″	E37⁰_31′_17″	27	25.38	24.84	25.24	64.57	0.4	2	0	0	0	0	0	0	0	0	0	0	0	0	0	0	0	0	0	0	0	0	0	0	0	0	0	0	2
T11950	sweep_net	2023	S2	2023_S2	2023-10-02	W004	Sept_Nov_2023	Crop_museum	low	526	conventional	Citrullus_lanatus	2	S6⁰_56′_41″	E37⁰_31′_17″	23	25.38	24.84	25.24	64.57	0.4	2	0	0	1	0	0	0	0	0	0	0	0	0	0	0	0	0	0	0	0	0	0	0	0	0	0	0	0
T11951	sweep_net	2023	S2	2023_S2	2023-10-02	W004	Sept_Nov_2023	Crop_museum	low	526	conventional	Citrullus_lanatus	3	S6⁰_56′_41″	E37⁰_31′_17″	22	25.38	24.84	25.24	64.57	0.4	1	0	0	0	0	0	0	0	0	0	0	0	0	0	0	0	0	0	0	0	0	0	0	0	0	0	0	1
T11946	sweep_net	2023	S2	2023_S2	2023-10-02	W004	Sept_Nov_2023	Crop_museum	low	526	conventional	Cucumis_sativus	1	S6⁰_56′_41″	E37⁰_31′_17″	45	25.38	24.84	25.24	64.57	0.4	1	0	0	0	0	0	0	0	0	0	0	0	0	0	0	0	0	0	0	0	0	0	0	0	0	0	0	0
T11947	sweep_net	2023	S2	2023_S2	2023-10-02	W004	Sept_Nov_2023	Crop_museum	low	526	conventional	Cucumis_sativus	2	S6⁰_56′_41″	E37⁰_31′_17″	37	25.38	24.84	25.24	64.57	0.4	2	0	0	0	0	0	0	0	0	0	0	0	0	0	0	0	0	0	0	0	0	0	0	0	0	0	0	0
T11948	sweep_net	2023	S2	2023_S2	2023-10-02	W004	Sept_Nov_2023	Crop_museum	low	526	conventional	Cucumis_sativus	3	S6⁰_56′_41″	E37⁰_31′_17″	31	25.38	24.84	25.24	64.57	0.4	1	0	0	0	0	0	0	0	0	0	0	0	0	0	0	0	0	0	0	0	0	0	0	0	0	0	0	0
T11952	sweep_net	2023	S2	2023_S2	2023-10-02	W004	Sept_Nov_2023	Crop_museum	low	526	conventional	Cucurbita_moschata	1	S6⁰_56′_41″	E37⁰_31′_17″	15	25.38	24.84	25.24	64.57	0.4	2	0	0	0	0	0	0	0	0	0	0	0	0	0	0	0	0	0	0	0	0	0	0	0	0	0	0	1
T11953	sweep_net	2023	S2	2023_S2	2023-10-02	W004	Sept_Nov_2023	Crop_museum	low	526	conventional	Cucurbita_moschata	2	S6⁰_56′_41″	E37⁰_31′_17″	9	25.38	24.84	25.24	64.57	0.4	1	0	0	0	0	0	0	0	0	0	0	0	0	0	0	0	0	0	0	0	0	0	0	0	0	0	0	0
T11954	sweep_net	2023	S2	2023_S2	2023-10-02	W004	Sept_Nov_2023	Crop_museum	low	526	conventional	Cucurbita_moschata	3	S6⁰_56′_41″	E37⁰_31′_17″	21	25.38	24.84	25.24	64.57	0.4	1	0	0	0	0	0	0	0	0	0	0	0	0	0	0	0	0	0	0	0	0	0	0	0	0	0	0	0
T12309	sweep_net	2023	S2	2023_S2	2023-10-09	W005	Sept_Nov_2023	Crop_museum	low	526	conventional	Citrullus_lanatus	1	S6⁰_56′_41″	E37⁰_31′_17″	5	28.06	25.46	26.23	63.41	0	2	0	0	0	0	0	0	0	0	0	0	0	0	0	0	0	0	0	0	0	0	0	0	0	0	0	0	1
T12310	sweep_net	2023	S2	2023_S2	2023-10-09	W005	Sept_Nov_2023	Crop_museum	low	526	conventional	Citrullus_lanatus	2	S6⁰_56′_41″	E37⁰_31′_17″	11	28.06	25.46	26.23	63.41	0	2	0	0	0	0	0	0	0	0	0	0	1	0	0	0	0	0	0	0	0	0	0	0	0	0	0	0	0
T12311	sweep_net	2023	S2	2023_S2	2023-10-09	W005	Sept_Nov_2023	Crop_museum	low	526	conventional	Citrullus_lanatus	3	S6⁰_56′_41″	E37⁰_31′_17″	13	28.06	25.46	26.23	63.41	0	2	0	0	0	0	0	0	0	0	0	0	0	0	0	0	0	0	0	0	0	0	0	0	0	0	0	0	0
T12306	sweep_net	2023	S2	2023_S2	2023-10-09	W005	Sept_Nov_2023	Crop_museum	low	526	conventional	Cucumis_sativus	1	S6⁰_56′_41″	E37⁰_31′_17″	23	28.06	25.46	26.23	63.41	0	2	0	0	0	0	0	0	0	0	0	0	0	0	0	0	0	0	0	0	0	0	0	0	0	0	1	0	1
T12307	sweep_net	2023	S2	2023_S2	2023-10-09	W005	Sept_Nov_2023	Crop_museum	low	526	conventional	Cucumis_sativus	2	S6⁰_56′_41″	E37⁰_31′_17″	14	28.06	25.46	26.23	63.41	0	2	0	0	0	0	0	0	0	0	0	0	0	0	0	0	0	0	0	0	0	0	0	0	0	0	1	0	0
T12308	sweep_net	2023	S2	2023_S2	2023-10-09	W005	Sept_Nov_2023	Crop_museum	low	526	conventional	Cucumis_sativus	3	S6⁰_56′_41″	E37⁰_31′_17″	9	28.06	25.46	26.23	63.41	0	2	0	0	0	0	0	0	0	0	0	0	0	0	0	0	0	0	0	0	0	0	0	0	0	0	0	0	1
T12312	sweep_net	2023	S2	2023_S2	2023-10-09	W005	Sept_Nov_2023	Crop_museum	low	526	conventional	Cucurbita_moschata	1	S6⁰_56′_41″	E37⁰_31′_17″	14	28.06	25.46	26.23	63.41	0	1	0	0	0	0	0	0	0	0	0	0	0	0	0	0	0	0	0	0	0	0	0	0	0	0	0	0	0
T12313	sweep_net	2023	S2	2023_S2	2023-10-09	W005	Sept_Nov_2023	Crop_museum	low	526	conventional	Cucurbita_moschata	2	S6⁰_56′_41″	E37⁰_31′_17″	22	28.06	25.46	26.23	63.41	0	2	0	0	0	0	0	0	0	0	0	0	0	0	0	0	0	0	0	0	0	0	0	0	0	0	0	0	1
T12314	sweep_net	2023	S2	2023_S2	2023-10-09	W005	Sept_Nov_2023	Crop_museum	low	526	conventional	Cucurbita_moschata	3	S6⁰_56′_41″	E37⁰_31′_17″	8	28.06	25.46	26.23	63.41	0	1	0	0	0	0	0	0	0	0	0	0	1	0	0	0	0	0	0	0	0	0	0	0	0	0	0	0	0
T13031	sweep_net	2023	S2	2023_S2	2023-10-23	W007	Sept_Nov_2023	Crop_museum	low	526	conventional	Citrullus_lanatus	1	S6⁰_55′_56″	E37⁰_31′_41″	15	27.76	24.42	26.81	67.37	0.97	2	0	0	0	0	0	0	0	0	0	0	1	0	0	0	0	0	0	0	0	0	0	0	0	0	0	0	1
T13029	sweep_net	2023	S2	2023_S2	2023-10-23	W007	Sept_Nov_2023	Crop_museum	low	526	conventional	Citrullus_lanatus	2	S6⁰_55′_56″	E37⁰_31′_41″	13	27.76	24.42	26.81	67.37	0.97	1	0	0	0	0	0	0	0	0	0	0	1	0	0	0	0	0	0	0	0	0	0	0	0	0	0	0	0
T13030	sweep_net	2023	S2	2023_S2	2023-10-23	W007	Sept_Nov_2023	Crop_museum	low	526	conventional	Citrullus_lanatus	3	S6⁰_55′_56″	E37⁰_31′_41″	12	27.76	24.42	26.81	67.37	0.97	1	0	0	0	0	0	0	0	0	0	0	1	0	0	0	0	0	0	0	0	0	0	0	0	0	0	0	0
T13028	sweep_net	2023	S2	2023_S2	2023-10-23	W007	Sept_Nov_2023	Crop_museum	low	526	conventional	Cucumis_sativus	1	S6⁰_55′_56″	E37⁰_31′_41″	17	27.76	24.42	26.81	67.37	0.97	2	0	0	0	0	0	0	0	0	0	0	0	0	0	0	0	0	0	0	0	0	0	0	0	0	0	0	2
T13026	sweep_net	2023	S2	2023_S2	2023-10-23	W007	Sept_Nov_2023	Crop_museum	low	526	conventional	Cucumis_sativus	2	S6⁰_55′_56″	E37⁰_31′_41″	8	27.76	24.42	26.81	67.37	0.97	2	0	0	0	0	0	0	0	0	0	0	1	0	0	0	0	0	0	0	0	0	0	0	0	0	0	0	1
T13027	sweep_net	2023	S2	2023_S2	2023-10-23	W007	Sept_Nov_2023	Crop_museum	low	526	conventional	Cucumis_sativus	3	S6⁰_55′_56″	E37⁰_31′_41″	12	27.76	24.42	26.81	67.37	0.97	1	0	0	0	0	0	0	0	0	0	0	0	0	0	0	0	0	0	0	0	0	0	0	0	0	0	0	1
T13034	sweep_net	2023	S2	2023_S2	2023-10-23	W007	Sept_Nov_2023	Crop_museum	low	526	conventional	Cucurbita_moschata	1	S6⁰_55′_56″	E37⁰_31′_41″	14	27.76	24.42	26.81	67.37	0.97	2	0	0	0	0	0	0	0	0	0	0	0	0	0	0	0	0	0	0	0	0	0	0	0	0	0	0	1
T13032	sweep_net	2023	S2	2023_S2	2023-10-23	W007	Sept_Nov_2023	Crop_museum	low	526	conventional	Cucurbita_moschata	2	S6⁰_55′_56″	E37⁰_31′_41″	23	27.76	24.42	26.81	67.37	0.97	1	0	0	0	0	0	0	0	0	0	0	0	0	0	0	0	0	0	0	0	0	0	0	0	0	0	0	1
T13033	sweep_net	2023	S2	2023_S2	2023-10-23	W007	Sept_Nov_2023	Crop_museum	low	526	conventional	Cucurbita_moschata	3	S6⁰_55′_56″	E37⁰_31′_41″	15	27.76	24.42	26.81	67.37	0.97	1	0	0	0	0	0	0	0	0	0	0	1	0	0	0	0	0	0	0	0	0	0	0	0	0	0	0	0
T13389	sweep_net	2023	S2	2023_S2	2023-10-30	W008	Sept_Nov_2023	Crop_museum	low	526	conventional	Citrullus_lanatus	1	S6⁰_55′_56″	E37⁰_31′_41″	0	26.62	23.76	24.75	81.21	11.37	2	0	0	0	0	0	0	0	0	0	0	1	0	0	0	0	0	0	0	0	0	0	0	0	0	0	0	1
T13390	sweep_net	2023	S2	2023_S2	2023-10-30	W008	Sept_Nov_2023	Crop_museum	low	526	conventional	Citrullus_lanatus	2	S6⁰_55′_56″	E37⁰_31′_41″	3	26.62	23.76	24.75	81.21	11.37	2	0	0	0	0	0	0	0	0	0	0	1	0	0	0	0	0	0	0	0	0	0	0	0	0	0	0	1
T13391	sweep_net	2023	S2	2023_S2	2023-10-30	W008	Sept_Nov_2023	Crop_museum	low	526	conventional	Citrullus_lanatus	3	S6⁰_55′_56″	E37⁰_31′_41″	0	26.62	23.76	24.75	81.21	11.37	2	0	0	0	0	0	0	0	0	0	0	1	0	0	0	0	0	0	0	0	0	0	0	0	0	0	0	1
T13386	sweep_net	2023	S2	2023_S2	2023-10-30	W008	Sept_Nov_2023	Crop_museum	low	526	conventional	Cucumis_sativus	1	S6⁰_55′_56″	E37⁰_31′_41″	2	26.62	23.76	24.75	81.21	11.37	1	0	0	0	0	0	0	0	0	0	0	0	0	0	0	0	0	0	0	0	0	0	0	0	0	0	0	1
T13387	sweep_net	2023	S2	2023_S2	2023-10-30	W008	Sept_Nov_2023	Crop_museum	low	526	conventional	Cucumis_sativus	2	S6⁰_55′_56″	E37⁰_31′_41″	0	26.62	23.76	24.75	81.21	11.37	2	0	0	0	0	0	0	0	0	0	0	0	0	0	0	0	0	0	0	0	0	0	0	0	0	0	0	2
T13388	sweep_net	2023	S2	2023_S2	2023-10-30	W008	Sept_Nov_2023	Crop_museum	low	526	conventional	Cucumis_sativus	3	S6⁰_55′_56″	E37⁰_31′_41″	0	26.62	23.76	24.75	81.21	11.37	1	0	0	0	0	0	0	0	0	0	0	1	0	0	0	0	0	0	0	0	0	0	0	0	0	0	0	0
T13392	sweep_net	2023	S2	2023_S2	2023-10-30	W008	Sept_Nov_2023	Crop_museum	low	526	conventional	Cucurbita_moschata	1	S6⁰_55′_56″	E37⁰_31′_41″	3	26.62	23.76	24.75	81.21	11.37	1	0	0	0	0	0	0	0	0	0	0	0	0	0	0	0	0	0	0	0	0	0	0	0	0	0	0	0
T13393	sweep_net	2023	S2	2023_S2	2023-10-30	W008	Sept_Nov_2023	Crop_museum	low	526	conventional	Cucurbita_moschata	2	S6⁰_55′_56″	E37⁰_31′_41″	5	26.62	23.76	24.75	81.21	11.37	1	0	0	0	0	0	0	0	0	0	0	0	0	0	0	0	0	0	0	0	0	0	0	0	0	0	0	0
T13394	sweep_net	2023	S2	2023_S2	2023-10-30	W008	Sept_Nov_2023	Crop_museum	low	526	conventional	Cucurbita_moschata	3	S6⁰_55′_56″	E37⁰_31′_41″	0	26.62	23.76	24.75	81.21	11.37	2	0	0	0	0	0	0	0	0	0	0	0	0	0	0	0	0	0	0	0	0	0	0	0	0	0	0	2
T6369	pan_trap	2022	S2	2022_S2	2022-10-10	W005	Sept_Nov_2022	Crop_museum	low	526	conventional	Citrullus_lanatus	1	S6⁰_52′_30″	E37⁰_39′_49″	5	31.11	14.61	23.8	60.06	0	1	0	0	0	0	0	0	0	0	0	0	1	0	0	0	0	0	0	0	0	0	0	0	0	0	0	0	0
T6370	pan_trap	2022	S2	2022_S2	2022-10-10	W005	Sept_Nov_2022	Crop_museum	low	526	conventional	Citrullus_lanatus	2	S6⁰_52′_30″	E37⁰_39′_49″	8	31.11	14.61	23.8	60.06	0	0	0	0	0	0	0	0	0	0	0	0	0	0	0	0	0	0	0	0	0	0	0	0	0	0	0	0	0
T6371	pan_trap	2022	S2	2022_S2	2022-10-10	W005	Sept_Nov_2022	Crop_museum	low	526	conventional	Citrullus_lanatus	3	S6⁰_52′_30″	E37⁰_39′_49″	7	31.11	14.61	23.8	60.06	0	4	0	0	0	0	0	0	0	0	0	0	4	0	0	0	0	0	0	0	0	0	0	0	0	0	0	0	0
T6366	pan_trap	2022	S2	2022_S2	2022-10-10	W005	Sept_Nov_2022	Crop_museum	low	526	conventional	Cucumis_sativus	1	S6⁰_52′_30″	E37⁰_39′_49″	3	31.11	14.61	23.8	60.06	0	1	0	0	0	0	0	0	0	0	0	0	1	0	0	0	0	0	0	0	0	0	0	0	0	0	0	0	0
T6367	pan_trap	2022	S2	2022_S2	2022-10-10	W005	Sept_Nov_2022	Crop_museum	low	526	conventional	Cucumis_sativus	2	S6⁰_52′_30″	E37⁰_39′_49″	2	31.11	14.61	23.8	60.06	0	1	0	0	0	0	0	0	0	0	0	0	1	0	0	0	0	0	0	0	0	0	0	0	0	0	0	0	0
T6368	pan_trap	2022	S2	2022_S2	2022-10-10	W005	Sept_Nov_2022	Crop_museum	low	526	conventional	Cucumis_sativus	3	S6⁰_52′_30″	E37⁰_39′_49″	0	31.11	14.61	23.8	60.06	0	0	0	0	0	0	0	0	0	0	0	0	0	0	0	0	0	0	0	0	0	0	0	0	0	0	0	0	0
T6372	pan_trap	2022	S2	2022_S2	2022-10-10	W005	Sept_Nov_2022	Crop_museum	low	526	conventional	Cucurbita_moschata	1	S6⁰_52′_30″	E37⁰_39′_49″	7	31.11	14.61	23.8	60.06	0	1	0	0	0	0	0	0	0	0	0	0	0	0	0	0	0	0	0	0	0	0	0	0	1	0	0	0	0
T6373	pan_trap	2022	S2	2022_S2	2022-10-10	W005	Sept_Nov_2022	Crop_museum	low	526	conventional	Cucurbita_moschata	2	S6⁰_52′_30″	E37⁰_39′_49″	0	31.11	14.61	23.8	60.06	0	0	0	0	0	0	0	0	0	0	0	0	0	0	0	0	0	0	0	0	0	0	0	0	0	0	0	0	0
T6374	pan_trap	2022	S2	2022_S2	2022-10-10	W005	Sept_Nov_2022	Crop_museum	low	526	conventional	Cucurbita_moschata	3	S6⁰_52′_30″	E37⁰_39′_49″	0	31.11	14.61	23.8	60.06	0	0	0	0	0	0	0	0	0	0	0	0	0	0	0	0	0	0	0	0	0	0	0	0	0	0	0	0	0
T6189	sweep_net	2022	S2	2022_S2	2022-10-03	W004	Sept_Nov_2022	Crop_museum	low	526	conventional	Citrullus_lanatus	1	S6⁰_52′_30″	E37⁰_39′_49″	5	31.11	14.61	23.83	62.16	0	2	0	0	0	0	0	0	0	0	0	0	0	0	0	0	0	0	0	0	0	0	0	0	0	0	0	0	1
T6190	sweep_net	2022	S2	2022_S2	2022-10-03	W004	Sept_Nov_2022	Crop_museum	low	526	conventional	Citrullus_lanatus	2	S6⁰_52′_30″	E37⁰_39′_49″	5	31.11	14.61	23.83	62.16	0	4	0	0	0	0	0	0	0	0	0	0	2	0	0	0	0	0	0	0	0	0	0	0	0	0	0	0	0
T6191	sweep_net	2022	S2	2022_S2	2022-10-03	W004	Sept_Nov_2022	Crop_museum	low	526	conventional	Citrullus_lanatus	3	S6⁰_52′_30″	E37⁰_39′_49″	4	31.11	14.61	23.83	62.16	0	3	0	0	0	0	0	0	0	0	0	0	0	0	0	0	0	0	0	0	0	0	0	0	0	0	0	0	2
T6186	sweep_net	2022	S2	2022_S2	2022-10-03	W004	Sept_Nov_2022	Crop_museum	low	526	conventional	Cucumis_sativus	1	S6⁰_52′_30″	E37⁰_39′_49″	0	31.11	14.61	23.83	62.16	0	1	0	0	0	0	0	0	0	0	0	0	0	0	0	0	0	0	0	0	0	0	0	0	0	0	0	0	1
T6187	sweep_net	2022	S2	2022_S2	2022-10-03	W004	Sept_Nov_2022	Crop_museum	low	526	conventional	Cucumis_sativus	2	S6⁰_52′_30″	E37⁰_39′_49″	2	31.11	14.61	23.83	62.16	0	1	0	0	0	0	0	0	0	0	0	0	0	0	0	0	0	0	0	0	0	0	0	0	0	0	0	0	1
T6188	sweep_net	2022	S2	2022_S2	2022-10-03	W004	Sept_Nov_2022	Crop_museum	low	526	conventional	Cucumis_sativus	3	S6⁰_52′_30″	E37⁰_39′_49″	0	31.11	14.61	23.83	62.16	0	1	0	0	0	0	0	0	0	0	0	0	0	0	0	0	0	0	0	0	0	0	0	0	0	0	0	0	1
T6192	sweep_net	2022	S2	2022_S2	2022-10-03	W004	Sept_Nov_2022	Crop_museum	low	526	conventional	Cucurbita_moschata	1	S6⁰_52′_30″	E37⁰_39′_49″	22	31.11	14.61	23.83	62.16	0	1	0	0	0	0	0	0	0	0	0	0	0	0	0	0	0	0	0	0	0	0	0	0	0	0	0	0	1
T6193	sweep_net	2022	S2	2022_S2	2022-10-03	W004	Sept_Nov_2022	Crop_museum	low	526	conventional	Cucurbita_moschata	2	S6⁰_52′_30″	E37⁰_39′_49″	0	31.11	14.61	23.83	62.16	0	1	0	0	0	0	0	0	0	0	0	0	0	0	0	0	0	0	0	0	0	0	0	0	0	0	0	0	1
T6194	sweep_net	2022	S2	2022_S2	2022-10-03	W004	Sept_Nov_2022	Crop_museum	low	526	conventional	Cucurbita_moschata	3	S6⁰_52′_30″	E37⁰_39′_49″	0	31.11	14.61	23.83	62.16	0	1	0	0	0	0	0	0	0	0	0	0	0	0	0	0	0	0	0	0	0	0	0	0	0	0	0	0	1
T6549	sweep_net	2022	S2	2022_S2	2022-10-10	W005	Sept_Nov_2022	Crop_museum	low	526	conventional	Citrullus_lanatus	1	S6⁰_52′_30″	E37⁰_39′_49″	5	31.11	14.61	23.8	60.06	0	2	0	0	0	0	0	0	0	0	0	0	0	0	0	0	0	0	0	0	0	0	0	0	0	0	0	0	2
T6550	sweep_net	2022	S2	2022_S2	2022-10-10	W005	Sept_Nov_2022	Crop_museum	low	526	conventional	Citrullus_lanatus	2	S6⁰_52′_30″	E37⁰_39′_49″	8	31.11	14.61	23.8	60.06	0	2	0	0	0	0	0	0	0	0	0	0	1	0	0	0	0	0	0	0	0	0	0	0	0	0	0	0	1
T6551	sweep_net	2022	S2	2022_S2	2022-10-10	W005	Sept_Nov_2022	Crop_museum	low	526	conventional	Citrullus_lanatus	3	S6⁰_52′_30″	E37⁰_39′_49″	7	31.11	14.61	23.8	60.06	0	3	0	0	0	0	0	0	0	0	0	0	1	0	0	0	0	0	0	0	0	0	0	0	0	0	0	0	2
T6546	sweep_net	2022	S2	2022_S2	2022-10-10	W005	Sept_Nov_2022	Crop_museum	low	526	conventional	Cucumis_sativus	1	S6⁰_52′_30″	E37⁰_39′_49″	3	31.11	14.61	23.8	60.06	0	0	0	0	0	0	0	0	0	0	0	0	0	0	0	0	0	0	0	0	0	0	0	0	0	0	0	0	0
T6547	sweep_net	2022	S2	2022_S2	2022-10-10	W005	Sept_Nov_2022	Crop_museum	low	526	conventional	Cucumis_sativus	2	S6⁰_52′_30″	E37⁰_39′_49″	2	31.11	14.61	23.8	60.06	0	1	0	0	0	0	0	0	0	0	0	0	0	0	0	0	0	0	0	0	0	0	0	0	0	0	0	0	1
T6548	sweep_net	2022	S2	2022_S2	2022-10-10	W005	Sept_Nov_2022	Crop_museum	low	526	conventional	Cucumis_sativus	3	S6⁰_52′_30″	E37⁰_39′_49″	0	31.11	14.61	23.8	60.06	0	0	0	0	0	0	0	0	0	0	0	0	0	0	0	0	0	0	0	0	0	0	0	0	0	0	0	0	0
T6552	sweep_net	2022	S2	2022_S2	2022-10-10	W005	Sept_Nov_2022	Crop_museum	low	526	conventional	Cucurbita_moschata	1	S6⁰_52′_30″	E37⁰_39′_49″	7	31.11	14.61	23.8	60.06	0	2	0	0	0	0	0	0	0	0	0	0	1	0	0	0	0	0	0	0	0	0	0	0	0	0	0	0	0
T6553	sweep_net	2022	S2	2022_S2	2022-10-10	W005	Sept_Nov_2022	Crop_museum	low	526	conventional	Cucurbita_moschata	2	S6⁰_52′_30″	E37⁰_39′_49″	0	31.11	14.61	23.8	60.06	0	0	0	0	0	0	0	0	0	0	0	0	0	0	0	0	0	0	0	0	0	0	0	0	0	0	0	0	0
T6554	sweep_net	2022	S2	2022_S2	2022-10-10	W005	Sept_Nov_2022	Crop_museum	low	526	conventional	Cucurbita_moschata	3	S6⁰_52′_30″	E37⁰_39′_49″	0	31.11	14.61	23.8	60.06	0	1	0	0	0	0	0	0	0	0	0	0	0	0	0	0	0	0	0	0	0	0	0	0	0	0	0	0	1
T4569	pan_trap	2022	S1	2022_S1	2022-05-24	W008	April_June_2022	Crop_museum	low	526	conventional	Citrullus_lanatus	1	S6⁰_52′_25″	E37⁰_39′_59″	0	30.61	15.61	23.29	81.44	0.1	2	0	0	0	1	0	0	0	0	0	0	0	0	0	0	0	0	0	0	0	0	0	0	1	0	0	0	0
T4570	pan_trap	2022	S1	2022_S1	2022-05-24	W008	April_June_2022	Crop_museum	low	526	conventional	Citrullus_lanatus	2	S6⁰_52′_25″	E37⁰_39′_59″	0	30.61	15.61	23.29	81.44	0.1	1	0	0	0	0	0	0	0	0	0	0	1	0	0	0	0	0	0	0	0	0	0	0	0	0	0	0	0
T4571	pan_trap	2022	S1	2022_S1	2022-05-24	W008	April_June_2022	Crop_museum	low	526	conventional	Citrullus_lanatus	3	S6⁰_52′_25″	E37⁰_39′_59″	0	30.61	15.61	23.29	81.44	0.1	1	0	0	0	0	0	0	0	0	0	0	0	0	0	0	0	0	0	0	0	0	0	0	1	0	0	0	0
T4566	pan_trap	2022	S1	2022_S1	2022-05-24	W008	April_June_2022	Crop_museum	low	526	conventional	Cucumis_sativus	1	S6⁰_52′_25″	E37⁰_39′_59″	0	30.61	15.61	23.29	81.44	0.1	2	0	0	0	0	0	0	0	0	0	0	1	0	0	0	0	0	0	0	0	0	0	0	0	0	0	0	0
T4567	pan_trap	2022	S1	2022_S1	2022-05-24	W008	April_June_2022	Crop_museum	low	526	conventional	Cucumis_sativus	2	S6⁰_52′_25″	E37⁰_39′_59″	0	30.61	15.61	23.29	81.44	0.1	0	0	0	0	0	0	0	0	0	0	0	0	0	0	0	0	0	0	0	0	0	0	0	0	0	0	0	0
T4568	pan_trap	2022	S1	2022_S1	2022-05-24	W008	April_June_2022	Crop_museum	low	526	conventional	Cucumis_sativus	3	S6⁰_52′_25″	E37⁰_39′_59″	0	30.61	15.61	23.29	81.44	0.1	1	0	0	0	0	0	0	0	0	0	0	0	0	0	0	0	0	0	1	0	0	0	0	0	0	0	0	0
T4572	pan_trap	2022	S1	2022_S1	2022-05-24	W008	April_June_2022	Crop_museum	low	526	conventional	Cucurbita_moschata	1	S6⁰_52′_25″	E37⁰_39′_59″	0	30.61	15.61	23.29	81.44	0.1	1	0	0	0	0	0	0	0	0	0	0	0	0	0	0	0	0	0	0	0	0	0	0	1	0	0	0	0
T4573	pan_trap	2022	S1	2022_S1	2022-05-24	W008	April_June_2022	Crop_museum	low	526	conventional	Cucurbita_moschata	2	S6⁰_52′_25″	E37⁰_39′_59″	0	30.61	15.61	23.29	81.44	0.1	0	0	0	0	0	0	0	0	0	0	0	0	0	0	0	0	0	0	0	0	0	0	0	0	0	0	0	0
T4574	pan_trap	2022	S1	2022_S1	2022-05-24	W008	April_June_2022	Crop_museum	low	526	conventional	Cucurbita_moschata	3	S6⁰_52′_25″	E37⁰_39′_59″	0	30.61	15.61	23.29	81.44	0.1	3	0	0	0	0	0	0	0	0	0	0	0	0	0	0	0	0	0	1	0	0	0	0	2	0	0	0	0
T4391	sweep_net	2022	S1	2022_S1	2022-05-17	W007	April_June_2022	Crop_museum	low	526	conventional	Citrullus_lanatus	1	S6⁰_52′_25″	E37⁰_39′_59″	0	29.61	13.61	22.43	81.51	0.4	5	0	0	0	0	0	0	0	0	0	0	0	0	0	0	0	0	0	0	0	0	0	0	0	0	0	0	0
T4389	sweep_net	2022	S1	2022_S1	2022-05-17	W007	April_June_2022	Crop_museum	low	526	conventional	Citrullus_lanatus	2	S6⁰_52′_25″	E37⁰_39′_59″	0	29.61	13.61	22.43	81.51	0.4	3	0	0	0	0	0	0	0	0	0	1	0	0	0	0	0	0	0	0	0	0	0	0	0	0	0	0	0
T4390	sweep_net	2022	S1	2022_S1	2022-05-17	W007	April_June_2022	Crop_museum	low	526	conventional	Citrullus_lanatus	3	S6⁰_52′_25″	E37⁰_39′_59″	0	29.61	13.61	22.43	81.51	0.4	6	0	0	0	0	0	0	0	0	0	0	0	0	0	0	0	0	0	0	0	0	0	0	0	0	0	0	0
T4388	sweep_net	2022	S1	2022_S1	2022-05-17	W007	April_June_2022	Crop_museum	low	526	conventional	Cucumis_sativus	1	S6⁰_52′_25″	E37⁰_39′_59″	0	29.61	13.61	22.43	81.51	0.4	6	0	0	0	0	0	0	0	0	0	0	0	0	0	0	0	0	0	0	0	0	0	0	0	0	0	0	0
T4386	sweep_net	2022	S1	2022_S1	2022-05-17	W007	April_June_2022	Crop_museum	low	526	conventional	Cucumis_sativus	2	S6⁰_52′_25″	E37⁰_39′_59″	6	29.61	13.61	22.43	81.51	0.4	5	0	0	0	0	0	0	0	0	0	0	0	0	0	0	0	0	0	0	0	0	0	0	0	0	0	0	0
T4387	sweep_net	2022	S1	2022_S1	2022-05-17	W007	April_June_2022	Crop_museum	low	526	conventional	Cucumis_sativus	3	S6⁰_52′_25″	E37⁰_39′_59″	0	29.61	13.61	22.43	81.51	0.4	1	0	0	0	0	0	0	0	0	0	1	0	0	0	0	0	0	0	0	0	0	0	0	0	0	0	0	0
T4394	sweep_net	2022	S1	2022_S1	2022-05-17	W007	April_June_2022	Crop_museum	low	526	conventional	Cucurbita_moschata	1	S6⁰_52′_25″	E37⁰_39′_59″	0	29.61	13.61	22.43	81.51	0.4	5	0	0	0	0	0	0	0	0	0	0	0	0	0	0	0	0	0	0	0	0	0	0	0	0	0	0	0
T4392	sweep_net	2022	S1	2022_S1	2022-05-17	W007	April_June_2022	Crop_museum	low	526	conventional	Cucurbita_moschata	2	S6⁰_52′_25″	E37⁰_39′_59″	0	29.61	13.61	22.43	81.51	0.4	0	0	0	0	0	0	0	0	0	0	0	0	0	0	0	0	0	0	0	0	0	0	0	0	0	0	0	0
T4393	sweep_net	2022	S1	2022_S1	2022-05-17	W007	April_June_2022	Crop_museum	low	526	conventional	Cucurbita_moschata	3	S6⁰_52′_25″	E37⁰_39′_59″	0	29.61	13.61	22.43	81.51	0.4	2	0	0	0	0	0	0	0	0	0	1	0	0	0	0	0	0	0	0	0	0	0	0	0	0	0	0	0
T4749	sweep_net	2022	S1	2022_S1	2022-05-24	W008	April_June_2022	Crop_museum	low	526	conventional	Citrullus_lanatus	1	S6⁰_52′_25″	E37⁰_39′_59″	0	30.61	15.61	23.29	81.44	0.1	5	0	0	0	0	0	0	0	0	0	1	0	0	0	0	0	0	0	0	0	0	0	0	0	0	0	0	0
T4750	sweep_net	2022	S1	2022_S1	2022-05-24	W008	April_June_2022	Crop_museum	low	526	conventional	Citrullus_lanatus	2	S6⁰_52′_25″	E37⁰_39′_59″	0	30.61	15.61	23.29	81.44	0.1	7	0	0	0	0	0	0	0	0	0	2	0	0	0	0	0	0	0	0	0	0	0	0	0	0	0	0	0
T4751	sweep_net	2022	S1	2022_S1	2022-05-24	W008	April_June_2022	Crop_museum	low	526	conventional	Citrullus_lanatus	3	S6⁰_52′_25″	E37⁰_39′_59″	0	30.61	15.61	23.29	81.44	0.1	13	0	0	0	0	0	0	0	0	0	1	0	0	0	0	0	0	0	0	0	0	0	0	0	0	0	0	0
T4746	sweep_net	2022	S1	2022_S1	2022-05-24	W008	April_June_2022	Crop_museum	low	526	conventional	Cucumis_sativus	1	S6⁰_52′_25″	E37⁰_39′_59″	0	30.61	15.61	23.29	81.44	0.1	4	0	0	0	0	0	0	0	0	0	0	0	0	0	0	0	0	0	0	0	0	0	0	0	0	0	0	0
T4747	sweep_net	2022	S1	2022_S1	2022-05-24	W008	April_June_2022	Crop_museum	low	526	conventional	Cucumis_sativus	2	S6⁰_52′_25″	E37⁰_39′_59″	0	30.61	15.61	23.29	81.44	0.1	5	0	0	0	0	0	0	0	0	0	3	1	0	0	0	0	0	0	0	0	0	0	0	0	0	0	0	0
T4748	sweep_net	2022	S1	2022_S1	2022-05-24	W008	April_June_2022	Crop_museum	low	526	conventional	Cucumis_sativus	3	S6⁰_52′_25″	E37⁰_39′_59″	0	30.61	15.61	23.29	81.44	0.1	6	0	0	0	0	0	0	0	0	0	0	1	0	0	0	0	0	0	0	0	0	0	0	0	0	0	0	0
T4752	sweep_net	2022	S1	2022_S1	2022-05-24	W008	April_June_2022	Crop_museum	low	526	conventional	Cucurbita_moschata	1	S6⁰_52′_25″	E37⁰_39′_59″	0	30.61	15.61	23.29	81.44	0.1	12	0	0	0	0	0	0	0	0	0	1	0	0	0	0	0	0	0	0	0	0	0	0	0	0	0	0	0
T4753	sweep_net	2022	S1	2022_S1	2022-05-24	W008	April_June_2022	Crop_museum	low	526	conventional	Cucurbita_moschata	2	S6⁰_52′_25″	E37⁰_39′_59″	0	30.61	15.61	23.29	81.44	0.1	9	0	0	0	0	0	0	0	0	0	1	0	0	0	0	0	0	0	0	0	0	0	0	0	0	0	0	0
T4754	sweep_net	2022	S1	2022_S1	2022-05-24	W008	April_June_2022	Crop_museum	low	526	conventional	Cucurbita_moschata	3	S6⁰_52′_25″	E37⁰_39′_59″	0	30.61	15.61	23.29	81.44	0.1	13	0	0	0	1	0	0	0	0	0	0	0	0	0	0	0	0	0	0	0	0	0	0	0	0	0	0	0
T3849	pan_trap	2022	S1	2022_S1	2022-05-10	W006	April_June_2022	Crop_museum	low	526	conventional	Citrullus_lanatus	1	S6⁰_52′_33″	E37⁰_39′_58″	10	29.61	16.61	22.71	84	0.8	0	0	0	0	0	0	0	0	0	0	0	0	0	0	0	0	0	0	0	0	0	0	0	0	0	0	0	0
T3850	pan_trap	2022	S1	2022_S1	2022-05-10	W006	April_June_2022	Crop_museum	low	526	conventional	Citrullus_lanatus	2	S6⁰_52′_33″	E37⁰_39′_58″	10	29.61	16.61	22.71	84	0.8	0	0	0	0	0	0	0	0	0	0	0	0	0	0	0	0	0	0	0	0	0	0	0	0	0	0	0	0
T3851	pan_trap	2022	S1	2022_S1	2022-05-10	W006	April_June_2022	Crop_museum	low	526	conventional	Citrullus_lanatus	3	S6⁰_52′_33″	E37⁰_39′_58″	13	29.61	16.61	22.71	84	0.8	0	0	0	0	0	0	0	0	0	0	0	0	0	0	0	0	0	0	0	0	0	0	0	0	0	0	0	0
T3846	pan_trap	2022	S1	2022_S1	2022-05-10	W006	April_June_2022	Crop_museum	low	526	conventional	Cucumis_sativus	1	S6⁰_52′_33″	E37⁰_39′_58″	33	29.61	16.61	22.71	84	0.8	0	0	0	0	0	0	0	0	0	0	0	0	0	0	0	0	0	0	0	0	0	0	0	0	0	0	0	0
T3847	pan_trap	2022	S1	2022_S1	2022-05-10	W006	April_June_2022	Crop_museum	low	526	conventional	Cucumis_sativus	2	S6⁰_52′_33″	E37⁰_39′_58″	20	29.61	16.61	22.71	84	0.8	3	0	0	0	0	0	0	0	0	0	0	0	0	0	0	0	0	0	0	0	0	0	0	2	0	0	0	0
T3848	pan_trap	2022	S1	2022_S1	2022-05-10	W006	April_June_2022	Crop_museum	low	526	conventional	Cucumis_sativus	3	S6⁰_52′_33″	E37⁰_39′_58″	26	29.61	16.61	22.71	84	0.8	3	0	0	0	0	0	0	0	0	0	0	0	0	0	0	0	0	0	0	0	0	0	0	3	0	0	0	0
T3852	pan_trap	2022	S1	2022_S1	2022-05-10	W006	April_June_2022	Crop_museum	low	526	conventional	Cucurbita_moschata	1	S6⁰_52′_33″	E37⁰_39′_58″	6	29.61	16.61	22.71	84	0.8	1	0	0	0	0	0	0	0	0	0	0	0	0	0	0	0	0	0	0	0	0	0	0	0	0	0	0	0
T3853	pan_trap	2022	S1	2022_S1	2022-05-10	W006	April_June_2022	Crop_museum	low	526	conventional	Cucurbita_moschata	2	S6⁰_52′_33″	E37⁰_39′_58″	3	29.61	16.61	22.71	84	0.8	2	0	0	0	0	0	0	0	0	0	0	0	0	0	0	0	0	0	0	0	0	0	0	1	0	0	0	0
T3854	pan_trap	2022	S1	2022_S1	2022-05-10	W006	April_June_2022	Crop_museum	low	526	conventional	Cucurbita_moschata	3	S6⁰_52′_33″	E37⁰_39′_58″	3	29.61	16.61	22.71	84	0.8	0	0	0	0	0	0	0	0	0	0	0	0	0	0	0	0	0	0	0	0	0	0	0	0	0	0	0	0
T4211	pan_trap	2022	S1	2022_S1	2022-05-17	W007	April_June_2022	Crop_museum	low	526	conventional	Citrullus_lanatus	1	S6⁰_52′_33″	E37⁰_39′_58″	0	29.61	13.61	22.43	81.51	0.4	0	0	0	0	0	0	0	0	0	0	0	0	0	0	0	0	0	0	0	0	0	0	0	0	0	0	0	0
T4209	pan_trap	2022	S1	2022_S1	2022-05-17	W007	April_June_2022	Crop_museum	low	526	conventional	Citrullus_lanatus	2	S6⁰_52′_33″	E37⁰_39′_58″	0	29.61	13.61	22.43	81.51	0.4	0	0	0	0	0	0	0	0	0	0	0	0	0	0	0	0	0	0	0	0	0	0	0	0	0	0	0	0
T4210	pan_trap	2022	S1	2022_S1	2022-05-17	W007	April_June_2022	Crop_museum	low	526	conventional	Citrullus_lanatus	3	S6⁰_52′_33″	E37⁰_39′_58″	0	29.61	13.61	22.43	81.51	0.4	0	0	0	0	0	0	0	0	0	0	0	0	0	0	0	0	0	0	0	0	0	0	0	0	0	0	0	0
T4208	pan_trap	2022	S1	2022_S1	2022-05-17	W007	April_June_2022	Crop_museum	low	526	conventional	Cucumis_sativus	1	S6⁰_52′_33″	E37⁰_39′_58″	0	29.61	13.61	22.43	81.51	0.4	0	0	0	0	0	0	0	0	0	0	0	0	0	0	0	0	0	0	0	0	0	0	0	0	0	0	0	0
T4206	pan_trap	2022	S1	2022_S1	2022-05-17	W007	April_June_2022	Crop_museum	low	526	conventional	Cucumis_sativus	2	S6⁰_52′_33″	E37⁰_39′_58″	6	29.61	13.61	22.43	81.51	0.4	0	0	0	0	0	0	0	0	0	0	0	0	0	0	0	0	0	0	0	0	0	0	0	0	0	0	0	0
T4207	pan_trap	2022	S1	2022_S1	2022-05-17	W007	April_June_2022	Crop_museum	low	526	conventional	Cucumis_sativus	3	S6⁰_52′_33″	E37⁰_39′_58″	0	29.61	13.61	22.43	81.51	0.4	0	0	0	0	0	0	0	0	0	0	0	0	0	0	0	0	0	0	0	0	0	0	0	0	0	0	0	0
T4214	pan_trap	2022	S1	2022_S1	2022-05-17	W007	April_June_2022	Crop_museum	low	526	conventional	Cucurbita_moschata	1	S6⁰_52′_33″	E37⁰_39′_58″	0	29.61	13.61	22.43	81.51	0.4	0	0	0	0	0	0	0	0	0	0	0	0	0	0	0	0	0	0	0	0	0	0	0	0	0	0	0	0
T4212	pan_trap	2022	S1	2022_S1	2022-05-17	W007	April_June_2022	Crop_museum	low	526	conventional	Cucurbita_moschata	2	S6⁰_52′_33″	E37⁰_39′_58″	0	29.61	13.61	22.43	81.51	0.4	0	0	0	0	0	0	0	0	0	0	0	0	0	0	0	0	0	0	0	0	0	0	0	0	0	0	0	0
T4213	pan_trap	2022	S1	2022_S1	2022-05-17	W007	April_June_2022	Crop_museum	low	526	conventional	Cucurbita_moschata	3	S6⁰_52′_33″	E37⁰_39′_58″	0	29.61	13.61	22.43	81.51	0.4	0	0	0	0	0	0	0	0	0	0	0	0	0	0	0	0	0	0	0	0	0	0	0	0	0	0	0	0
T4029	sweep_net	2022	S1	2022_S1	2022-05-10	W006	April_June_2022	Crop_museum	low	526	conventional	Citrullus_lanatus	1	S6⁰_52′_33″	E37⁰_39′_58″	10	29.61	16.61	22.71	84	0.8	0	0	0	0	0	0	0	0	0	0	0	0	0	0	0	0	0	0	0	0	0	0	0	0	0	0	0	0
T4030	sweep_net	2022	S1	2022_S1	2022-05-10	W006	April_June_2022	Crop_museum	low	526	conventional	Citrullus_lanatus	2	S6⁰_52′_33″	E37⁰_39′_58″	10	29.61	16.61	22.71	84	0.8	6	0	0	0	0	0	0	0	0	0	0	0	0	0	0	0	0	0	0	0	0	0	0	0	0	0	0	0
T4031	sweep_net	2022	S1	2022_S1	2022-05-10	W006	April_June_2022	Crop_museum	low	526	conventional	Citrullus_lanatus	3	S6⁰_52′_33″	E37⁰_39′_58″	13	29.61	16.61	22.71	84	0.8	6	0	0	0	0	0	0	0	0	0	0	0	0	0	0	0	0	0	0	0	0	0	0	0	0	0	0	0
T4026	sweep_net	2022	S1	2022_S1	2022-05-10	W006	April_June_2022	Crop_museum	low	526	conventional	Cucumis_sativus	1	S6⁰_52′_33″	E37⁰_39′_58″	33	29.61	16.61	22.71	84	0.8	5	0	0	0	0	0	0	0	0	0	0	0	0	0	0	0	0	0	0	0	0	0	0	0	0	0	0	0
T4027	sweep_net	2022	S1	2022_S1	2022-05-10	W006	April_June_2022	Crop_museum	low	526	conventional	Cucumis_sativus	2	S6⁰_52′_33″	E37⁰_39′_58″	20	29.61	16.61	22.71	84	0.8	8	0	0	0	0	0	0	0	0	0	0	0	0	0	0	0	0	0	0	0	0	0	0	0	0	0	0	0
T4028	sweep_net	2022	S1	2022_S1	2022-05-10	W006	April_June_2022	Crop_museum	low	526	conventional	Cucumis_sativus	3	S6⁰_52′_33″	E37⁰_39′_58″	26	29.61	16.61	22.71	84	0.8	9	0	0	0	0	0	0	0	0	0	0	0	0	0	0	0	0	0	0	0	0	0	0	0	0	0	0	0
T4032	sweep_net	2022	S1	2022_S1	2022-05-10	W006	April_June_2022	Crop_museum	low	526	conventional	Cucurbita_moschata	1	S6⁰_52′_33″	E37⁰_39′_58″	6	29.61	16.61	22.71	84	0.8	18	0	0	0	0	0	0	0	0	0	1	0	0	0	0	0	0	0	0	0	0	0	0	0	0	0	0	0
T4033	sweep_net	2022	S1	2022_S1	2022-05-10	W006	April_June_2022	Crop_museum	low	526	conventional	Cucurbita_moschata	2	S6⁰_52′_33″	E37⁰_39′_58″	3	29.61	16.61	22.71	84	0.8	15	0	0	0	0	0	0	0	0	0	0	0	0	0	0	0	0	0	0	0	0	0	0	0	0	0	0	0
T4034	sweep_net	2022	S1	2022_S1	2022-05-10	W006	April_June_2022	Crop_museum	low	526	conventional	Cucurbita_moschata	3	S6⁰_52′_33″	E37⁰_39′_58″	3	29.61	16.61	22.71	84	0.8	13	0	0	0	0	0	0	0	0	0	0	0	0	0	0	0	0	0	0	0	0	0	0	0	0	0	0	0
T11409	pan_trap	2023	S2	2023_S2	2023-09-25	W003	Sept_Nov_2023	Crop_museum	low	526	conventional	Citrullus_lanatus	1	S6⁰_52′_29″	E37⁰_40′_06″	49	25.88	23.52	24.73	65.21	0	0	0	0	0	0	0	0	0	0	0	0	0	0	0	0	0	0	0	0	0	0	0	0	0	0	0	0	0
T11410	pan_trap	2023	S2	2023_S2	2023-09-25	W003	Sept_Nov_2023	Crop_museum	low	526	conventional	Citrullus_lanatus	2	S6⁰_52′_29″	E37⁰_40′_06″	34	25.88	23.52	24.73	65.21	0	1	0	0	0	0	0	0	0	0	0	0	1	0	0	0	0	0	0	0	0	0	0	0	0	0	0	0	0
T11411	pan_trap	2023	S2	2023_S2	2023-09-25	W003	Sept_Nov_2023	Crop_museum	low	526	conventional	Citrullus_lanatus	3	S6⁰_52′_29″	E37⁰_40′_06″	53	25.88	23.52	24.73	65.21	0	0	0	0	0	0	0	0	0	0	0	0	0	0	0	0	0	0	0	0	0	0	0	0	0	0	0	0	0
T11406	pan_trap	2023	S2	2023_S2	2023-09-25	W003	Sept_Nov_2023	Crop_museum	low	526	conventional	Cucumis_sativus	1	S6⁰_52′_29″	E37⁰_40′_06″	54	25.88	23.52	24.73	65.21	0	0	0	0	0	0	0	0	0	0	0	0	0	0	0	0	0	0	0	0	0	0	0	0	0	0	0	0	0
T11407	pan_trap	2023	S2	2023_S2	2023-09-25	W003	Sept_Nov_2023	Crop_museum	low	526	conventional	Cucumis_sativus	2	S6⁰_52′_29″	E37⁰_40′_06″	47	25.88	23.52	24.73	65.21	0	0	0	0	0	0	0	0	0	0	0	0	0	0	0	0	0	0	0	0	0	0	0	0	0	0	0	0	0
T11408	pan_trap	2023	S2	2023_S2	2023-09-25	W003	Sept_Nov_2023	Crop_museum	low	526	conventional	Cucumis_sativus	3	S6⁰_52′_29″	E37⁰_40′_06″	91	25.88	23.52	24.73	65.21	0	0	0	0	0	0	0	0	0	0	0	0	0	0	0	0	0	0	0	0	0	0	0	0	0	0	0	0	0
T11412	pan_trap	2023	S2	2023_S2	2023-09-25	W003	Sept_Nov_2023	Crop_museum	low	526	conventional	Cucurbita_moschata	1	S6⁰_52′_29″	E37⁰_40′_06″	32	25.88	23.52	24.73	65.21	0	0	0	0	0	0	0	0	0	0	0	0	0	0	0	0	0	0	0	0	0	0	0	0	0	0	0	0	0
T11413	pan_trap	2023	S2	2023_S2	2023-09-25	W003	Sept_Nov_2023	Crop_museum	low	526	conventional	Cucurbita_moschata	2	S6⁰_52′_29″	E37⁰_40′_06″	27	25.88	23.52	24.73	65.21	0	0	0	0	0	0	0	0	0	0	0	0	0	0	0	0	0	0	0	0	0	0	0	0	0	0	0	0	0
T11414	pan_trap	2023	S2	2023_S2	2023-09-25	W003	Sept_Nov_2023	Crop_museum	low	526	conventional	Cucurbita_moschata	3	S6⁰_52′_29″	E37⁰_40′_06″	19	25.88	23.52	24.73	65.21	0	0	0	0	0	0	0	0	0	0	0	0	0	0	0	0	0	0	0	0	0	0	0	0	0	0	0	0	0
T11769	pan_trap	2023	S2	2023_S2	2023-10-02	W004	Sept_Nov_2023	Crop_museum	low	526	conventional	Citrullus_lanatus	1	S6⁰_52′_29″	E37⁰_40′_06″	27	25.38	24.84	25.24	64.57	0.4	1	0	0	0	0	0	0	0	0	0	0	1	0	0	0	0	0	0	0	0	0	0	0	0	0	0	0	0
T11770	pan_trap	2023	S2	2023_S2	2023-10-02	W004	Sept_Nov_2023	Crop_museum	low	526	conventional	Citrullus_lanatus	2	S6⁰_52′_29″	E37⁰_40′_06″	23	25.38	24.84	25.24	64.57	0.4	1	0	0	0	0	0	0	0	0	0	0	1	0	0	0	0	0	0	0	0	0	0	0	0	0	0	0	0
T11771	pan_trap	2023	S2	2023_S2	2023-10-02	W004	Sept_Nov_2023	Crop_museum	low	526	conventional	Citrullus_lanatus	3	S6⁰_52′_29″	E37⁰_40′_06″	22	25.38	24.84	25.24	64.57	0.4	0	0	0	0	0	0	0	0	0	0	0	0	0	0	0	0	0	0	0	0	0	0	0	0	0	0	0	0
T11766	pan_trap	2023	S2	2023_S2	2023-10-02	W004	Sept_Nov_2023	Crop_museum	low	526	conventional	Cucumis_sativus	1	S6⁰_52′_29″	E37⁰_40′_06″	45	25.38	24.84	25.24	64.57	0.4	0	0	0	0	0	0	0	0	0	0	0	0	0	0	0	0	0	0	0	0	0	0	0	0	0	0	0	0
T11767	pan_trap	2023	S2	2023_S2	2023-10-02	W004	Sept_Nov_2023	Crop_museum	low	526	conventional	Cucumis_sativus	2	S6⁰_52′_29″	E37⁰_40′_06″	37	25.38	24.84	25.24	64.57	0.4	0	0	0	0	0	0	0	0	0	0	0	0	0	0	0	0	0	0	0	0	0	0	0	0	0	0	0	0
T11768	pan_trap	2023	S2	2023_S2	2023-10-02	W004	Sept_Nov_2023	Crop_museum	low	526	conventional	Cucumis_sativus	3	S6⁰_52′_29″	E37⁰_40′_06″	31	25.38	24.84	25.24	64.57	0.4	0	0	0	0	0	0	0	0	0	0	0	0	0	0	0	0	0	0	0	0	0	0	0	0	0	0	0	0
T11772	pan_trap	2023	S2	2023_S2	2023-10-02	W004	Sept_Nov_2023	Crop_museum	low	526	conventional	Cucurbita_moschata	1	S6⁰_52′_29″	E37⁰_40′_06″	15	25.38	24.84	25.24	64.57	0.4	0	0	0	0	0	0	0	0	0	0	0	0	0	0	0	0	0	0	0	0	0	0	0	0	0	0	0	0
T11773	pan_trap	2023	S2	2023_S2	2023-10-02	W004	Sept_Nov_2023	Crop_museum	low	526	conventional	Cucurbita_moschata	2	S6⁰_52′_29″	E37⁰_40′_06″	9	25.38	24.84	25.24	64.57	0.4	0	0	0	0	0	0	0	0	0	0	0	0	0	0	0	0	0	0	0	0	0	0	0	0	0	0	0	0
T11774	pan_trap	2023	S2	2023_S2	2023-10-02	W004	Sept_Nov_2023	Crop_museum	low	526	conventional	Cucurbita_moschata	3	S6⁰_52′_29″	E37⁰_40′_06″	21	25.38	24.84	25.24	64.57	0.4	0	0	0	0	0	0	0	0	0	0	0	0	0	0	0	0	0	0	0	0	0	0	0	0	0	0	0	0
T11229	sweep_net	2023	S2	2023_S2	2023-09-18	W002	Sept_Nov_2023	Crop_museum	low	526	conventional	Citrullus_lanatus	1	S6⁰_52′_29″	E37⁰_40′_06″	22	25.54	24.52	24.98	64.77	0	2	0	0	0	0	0	0	0	0	0	0	0	0	0	0	0	0	0	0	0	0	0	0	0	0	0	0	2
T11230	sweep_net	2023	S2	2023_S2	2023-09-18	W002	Sept_Nov_2023	Crop_museum	low	526	conventional	Citrullus_lanatus	2	S6⁰_52′_29″	E37⁰_40′_06″	12	25.54	24.52	24.98	64.77	0	3	0	0	0	0	0	0	0	0	0	0	0	0	0	0	0	0	0	0	0	0	0	0	0	0	0	0	1
T11231	sweep_net	2023	S2	2023_S2	2023-09-18	W002	Sept_Nov_2023	Crop_museum	low	526	conventional	Citrullus_lanatus	3	S6⁰_52′_29″	E37⁰_40′_06″	19	25.54	24.52	24.98	64.77	0	1	0	0	0	0	0	0	0	0	0	0	0	0	0	0	0	0	0	0	0	0	0	0	0	0	0	0	1
T11226	sweep_net	2023	S2	2023_S2	2023-09-18	W002	Sept_Nov_2023	Crop_museum	low	526	conventional	Cucumis_sativus	1	S6⁰_52′_29″	E37⁰_40′_06″	34	25.54	24.52	24.98	64.77	0	2	0	0	0	0	0	0	0	0	0	0	0	0	0	0	0	0	0	0	0	0	0	0	0	0	0	0	0
T11227	sweep_net	2023	S2	2023_S2	2023-09-18	W002	Sept_Nov_2023	Crop_museum	low	526	conventional	Cucumis_sativus	2	S6⁰_52′_29″	E37⁰_40′_06″	37	25.54	24.52	24.98	64.77	0	1	0	0	0	0	0	0	0	0	0	0	0	0	0	0	0	0	0	0	0	0	0	0	0	0	0	0	1
T11228	sweep_net	2023	S2	2023_S2	2023-09-18	W002	Sept_Nov_2023	Crop_museum	low	526	conventional	Cucumis_sativus	3	S6⁰_52′_29″	E37⁰_40′_06″	46	25.54	24.52	24.98	64.77	0	1	0	0	0	0	0	0	0	0	0	0	0	0	0	0	0	0	0	0	0	0	0	0	0	0	0	0	1
T11232	sweep_net	2023	S2	2023_S2	2023-09-18	W002	Sept_Nov_2023	Crop_museum	low	526	conventional	Cucurbita_moschata	1	S6⁰_52′_29″	E37⁰_40′_06″	10	25.54	24.52	24.98	64.77	0	1	0	0	0	0	0	0	0	0	0	0	0	0	0	0	0	0	0	0	0	0	0	0	0	0	0	0	0
T11233	sweep_net	2023	S2	2023_S2	2023-09-18	W002	Sept_Nov_2023	Crop_museum	low	526	conventional	Cucurbita_moschata	2	S6⁰_52′_29″	E37⁰_40′_06″	11	25.54	24.52	24.98	64.77	0	1	0	0	0	0	0	0	0	0	0	0	0	0	0	0	0	0	0	0	0	0	0	0	0	0	0	0	0
T11234	sweep_net	2023	S2	2023_S2	2023-09-18	W002	Sept_Nov_2023	Crop_museum	low	526	conventional	Cucurbita_moschata	3	S6⁰_52′_29″	E37⁰_40′_06″	9	25.54	24.52	24.98	64.77	0	2	0	0	0	0	0	0	0	0	0	0	0	0	0	0	0	0	0	0	0	0	0	0	0	0	0	0	0
T11589	sweep_net	2023	S2	2023_S2	2023-09-25	W003	Sept_Nov_2023	Crop_museum	low	526	conventional	Citrullus_lanatus	1	S6⁰_52′_29″	E37⁰_40′_06″	49	25.88	23.52	24.73	65.21	0	2	0	0	0	0	0	0	0	0	0	0	0	0	0	0	0	0	0	0	0	0	0	0	0	0	0	0	2
T11590	sweep_net	2023	S2	2023_S2	2023-09-25	W003	Sept_Nov_2023	Crop_museum	low	526	conventional	Citrullus_lanatus	2	S6⁰_52′_29″	E37⁰_40′_06″	34	25.88	23.52	24.73	65.21	0	2	0	0	0	0	0	0	0	0	0	0	1	0	0	0	0	0	0	0	0	0	0	0	0	0	0	0	1
T11591	sweep_net	2023	S2	2023_S2	2023-09-25	W003	Sept_Nov_2023	Crop_museum	low	526	conventional	Citrullus_lanatus	3	S6⁰_52′_29″	E37⁰_40′_06″	53	25.88	23.52	24.73	65.21	0	2	0	0	0	0	0	0	0	0	0	0	1	0	0	0	0	0	0	0	0	0	0	0	0	0	0	0	1
T11586	sweep_net	2023	S2	2023_S2	2023-09-25	W003	Sept_Nov_2023	Crop_museum	low	526	conventional	Cucumis_sativus	1	S6⁰_52′_29″	E37⁰_40′_06″	54	25.88	23.52	24.73	65.21	0	1	0	0	0	0	0	0	0	0	0	0	0	0	0	0	0	0	0	0	0	0	0	0	0	0	0	0	1
T11587	sweep_net	2023	S2	2023_S2	2023-09-25	W003	Sept_Nov_2023	Crop_museum	low	526	conventional	Cucumis_sativus	2	S6⁰_52′_29″	E37⁰_40′_06″	47	25.88	23.52	24.73	65.21	0	1	0	0	0	0	0	0	0	0	0	0	0	0	0	0	0	0	0	0	0	0	0	0	0	0	0	0	1
T11588	sweep_net	2023	S2	2023_S2	2023-09-25	W003	Sept_Nov_2023	Crop_museum	low	526	conventional	Cucumis_sativus	3	S6⁰_52′_29″	E37⁰_40′_06″	91	25.88	23.52	24.73	65.21	0	1	0	0	0	0	0	0	0	0	0	0	0	0	0	0	0	0	0	0	0	0	0	0	0	0	0	0	1
T11592	sweep_net	2023	S2	2023_S2	2023-09-25	W003	Sept_Nov_2023	Crop_museum	low	526	conventional	Cucurbita_moschata	1	S6⁰_52′_29″	E37⁰_40′_06″	32	25.88	23.52	24.73	65.21	0	2	0	0	0	0	0	0	0	0	0	0	1	0	0	0	0	0	0	0	0	0	0	0	0	0	0	0	0
T11593	sweep_net	2023	S2	2023_S2	2023-09-25	W003	Sept_Nov_2023	Crop_museum	low	526	conventional	Cucurbita_moschata	2	S6⁰_52′_29″	E37⁰_40′_06″	27	25.88	23.52	24.73	65.21	0	2	0	0	0	0	0	0	0	0	0	0	0	0	0	0	0	0	0	0	0	0	0	0	0	0	0	0	2
T11594	sweep_net	2023	S2	2023_S2	2023-09-25	W003	Sept_Nov_2023	Crop_museum	low	526	conventional	Cucurbita_moschata	3	S6⁰_52′_29″	E37⁰_40′_06″	19	25.88	23.52	24.73	65.21	0	2	0	0	0	0	0	0	0	0	0	0	1	0	0	0	0	0	0	0	0	0	0	0	0	0	0	0	1
T3489	pan_trap	2022	S1	2022_S1	2022-05-03	W005	April_June_2022	Crop_museum	low	526	conventional	Citrullus_lanatus	1	S6⁰_52′_40″	E37⁰_39′_54″	53	29.11	16.11	22.58	84.53	0.3	0	0	0	0	0	0	0	0	0	0	0	0	0	0	0	0	0	0	0	0	0	0	0	0	0	0	0	0
T3490	pan_trap	2022	S1	2022_S1	2022-05-03	W005	April_June_2022	Crop_museum	low	526	conventional	Citrullus_lanatus	2	S6⁰_52′_40″	E37⁰_39′_54″	73	29.11	16.11	22.58	84.53	0.3	0	0	0	0	0	0	0	0	0	0	0	0	0	0	0	0	0	0	0	0	0	0	0	0	0	0	0	0
T3491	pan_trap	2022	S1	2022_S1	2022-05-03	W005	April_June_2022	Crop_museum	low	526	conventional	Citrullus_lanatus	3	S6⁰_52′_40″	E37⁰_39′_54″	100	29.11	16.11	22.58	84.53	0.3	0	0	0	0	0	0	0	0	0	0	0	0	0	0	0	0	0	0	0	0	0	0	0	0	0	0	0	0
T3486	pan_trap	2022	S1	2022_S1	2022-05-03	W005	April_June_2022	Crop_museum	low	526	conventional	Cucumis_sativus	1	S6⁰_52′_40″	E37⁰_39′_54″	200	29.11	16.11	22.58	84.53	0.3	0	0	0	0	0	0	0	0	0	0	0	0	0	0	0	0	0	0	0	0	0	0	0	0	0	0	0	0
T3487	pan_trap	2022	S1	2022_S1	2022-05-03	W005	April_June_2022	Crop_museum	low	526	conventional	Cucumis_sativus	2	S6⁰_52′_40″	E37⁰_39′_54″	80	29.11	16.11	22.58	84.53	0.3	0	0	0	0	0	0	0	0	0	0	0	0	0	0	0	0	0	0	0	0	0	0	0	0	0	0	0	0
T3488	pan_trap	2022	S1	2022_S1	2022-05-03	W005	April_June_2022	Crop_museum	low	526	conventional	Cucumis_sativus	3	S6⁰_52′_40″	E37⁰_39′_54″	106	29.11	16.11	22.58	84.53	0.3	0	0	0	0	0	0	0	0	0	0	0	0	0	0	0	0	0	0	0	0	0	0	0	0	0	0	0	0
T3492	pan_trap	2022	S1	2022_S1	2022-05-03	W005	April_June_2022	Crop_museum	low	526	conventional	Cucurbita_moschata	1	S6⁰_52′_40″	E37⁰_39′_54″	13	29.11	16.11	22.58	84.53	0.3	0	0	0	0	0	0	0	0	0	0	0	0	0	0	0	0	0	0	0	0	0	0	0	0	0	0	0	0
T3493	pan_trap	2022	S1	2022_S1	2022-05-03	W005	April_June_2022	Crop_museum	low	526	conventional	Cucurbita_moschata	2	S6⁰_52′_40″	E37⁰_39′_54″	20	29.11	16.11	22.58	84.53	0.3	0	0	0	0	0	0	0	0	0	0	0	0	0	0	0	0	0	0	0	0	0	0	0	0	0	0	0	0
T3494	pan_trap	2022	S1	2022_S1	2022-05-03	W005	April_June_2022	Crop_museum	low	526	conventional	Cucurbita_moschata	3	S6⁰_52′_40″	E37⁰_39′_54″	26	29.11	16.11	22.58	84.53	0.3	0	0	0	0	0	0	0	0	0	0	0	0	0	0	0	0	0	0	0	0	0	0	0	0	0	0	0	0
T3309	sweep_net	2022	S1	2022_S1	2022-04-26	W004	April_June_2022	Crop_museum	low	526	conventional	Citrullus_lanatus	1	S6⁰_52′_40″	E37⁰_39′_54″	90	30.11	19.61	23.54	91.44	5.1	4	0	0	0	0	0	0	0	0	0	1	0	0	0	0	0	0	0	0	0	0	0	0	0	0	0	0	0
T3310	sweep_net	2022	S1	2022_S1	2022-04-26	W004	April_June_2022	Crop_museum	low	526	conventional	Citrullus_lanatus	2	S6⁰_52′_40″	E37⁰_39′_54″	163	30.11	19.61	23.54	91.44	5.1	4	0	0	0	0	0	0	0	0	0	0	0	0	0	0	0	0	0	0	0	0	0	0	0	0	0	0	0
T3311	sweep_net	2022	S1	2022_S1	2022-04-26	W004	April_June_2022	Crop_museum	low	526	conventional	Citrullus_lanatus	3	S6⁰_52′_40″	E37⁰_39′_54″	186	30.11	19.61	23.54	91.44	5.1	5	0	0	0	0	0	0	0	0	0	0	0	0	0	0	0	0	0	0	0	0	0	0	0	0	0	0	0
T3306	sweep_net	2022	S1	2022_S1	2022-04-26	W004	April_June_2022	Crop_museum	low	526	conventional	Cucumis_sativus	1	S6⁰_52′_40″	E37⁰_39′_54″	513	30.11	19.61	23.54	91.44	5.1	3	0	0	0	0	0	0	0	0	0	0	0	0	0	0	0	0	0	0	0	0	0	0	0	0	0	0	0
T3307	sweep_net	2022	S1	2022_S1	2022-04-26	W004	April_June_2022	Crop_museum	low	526	conventional	Cucumis_sativus	2	S6⁰_52′_40″	E37⁰_39′_54″	160	30.11	19.61	23.54	91.44	5.1	4	0	0	0	0	0	0	0	0	0	0	0	0	0	0	0	0	0	0	0	0	0	0	0	0	0	0	0
T3308	sweep_net	2022	S1	2022_S1	2022-04-26	W004	April_June_2022	Crop_museum	low	526	conventional	Cucumis_sativus	3	S6⁰_52′_40″	E37⁰_39′_54″	176	30.11	19.61	23.54	91.44	5.1	4	0	0	0	0	0	0	0	0	0	0	0	0	0	0	0	0	0	0	0	0	0	0	0	0	0	0	0
T3312	sweep_net	2022	S1	2022_S1	2022-04-26	W004	April_June_2022	Crop_museum	low	526	conventional	Cucurbita_moschata	1	S6⁰_52′_40″	E37⁰_39′_54″	30	30.11	19.61	23.54	91.44	5.1	5	0	0	0	0	0	0	0	0	0	0	0	0	0	0	0	0	0	0	0	0	0	0	0	0	0	0	0
T3313	sweep_net	2022	S1	2022_S1	2022-04-26	W004	April_June_2022	Crop_museum	low	526	conventional	Cucurbita_moschata	2	S6⁰_52′_40″	E37⁰_39′_54″	50	30.11	19.61	23.54	91.44	5.1	7	0	0	0	0	0	0	0	0	0	0	0	0	0	0	0	0	0	0	0	0	0	0	0	0	0	0	0
T3314	sweep_net	2022	S1	2022_S1	2022-04-26	W004	April_June_2022	Crop_museum	low	526	conventional	Cucurbita_moschata	3	S6⁰_52′_40″	E37⁰_39′_54″	86	30.11	19.61	23.54	91.44	5.1	8	0	0	0	0	0	0	0	0	0	0	0	0	0	0	0	0	0	0	0	0	0	0	0	0	0	0	1
T3669	sweep_net	2022	S1	2022_S1	2022-05-03	W005	April_June_2022	Crop_museum	low	526	conventional	Citrullus_lanatus	1	S6⁰_52′_40″	E37⁰_39′_54″	53.3333	29.11	16.11	22.58	84.53	0.3	3	0	0	0	0	0	0	0	0	0	0	0	0	0	0	0	0	0	0	0	0	0	0	0	0	0	0	0
T3670	sweep_net	2022	S1	2022_S1	2022-05-03	W005	April_June_2022	Crop_museum	low	526	conventional	Citrullus_lanatus	2	S6⁰_52′_40″	E37⁰_39′_54″	73.3333	29.11	16.11	22.58	84.53	0.3	3	0	0	0	0	0	0	0	0	0	0	0	0	0	0	0	0	0	0	0	0	0	0	0	0	0	0	0
T3671	sweep_net	2022	S1	2022_S1	2022-05-03	W005	April_June_2022	Crop_museum	low	526	conventional	Citrullus_lanatus	3	S6⁰_52′_40″	E37⁰_39′_54″	100	29.11	16.11	22.58	84.53	0.3	3	0	0	0	0	0	0	0	0	0	0	0	0	0	0	0	0	0	0	0	0	0	0	0	0	0	0	0
T3666	sweep_net	2022	S1	2022_S1	2022-05-03	W005	April_June_2022	Crop_museum	low	526	conventional	Cucumis_sativus	1	S6⁰_52′_40″	E37⁰_39′_54″	200	29.11	16.11	22.58	84.53	0.3	1	0	0	0	0	0	0	0	0	0	0	0	0	0	0	0	0	0	0	0	0	0	0	0	0	0	0	0
T3667	sweep_net	2022	S1	2022_S1	2022-05-03	W005	April_June_2022	Crop_museum	low	526	conventional	Cucumis_sativus	2	S6⁰_52′_40″	E37⁰_39′_54″	80	29.11	16.11	22.58	84.53	0.3	2	0	0	0	0	0	0	0	0	0	0	0	0	0	0	0	0	0	0	0	0	0	0	0	0	0	0	0
T3668	sweep_net	2022	S1	2022_S1	2022-05-03	W005	April_June_2022	Crop_museum	low	526	conventional	Cucumis_sativus	3	S6⁰_52′_40″	E37⁰_39′_54″	106.667	29.11	16.11	22.58	84.53	0.3	2	0	0	0	0	0	0	0	0	0	0	0	0	0	0	0	0	0	0	0	0	0	0	0	0	0	0	0
T3672	sweep_net	2022	S1	2022_S1	2022-05-03	W005	April_June_2022	Crop_museum	low	526	conventional	Cucurbita_moschata	1	S6⁰_52′_40″	E37⁰_39′_54″	13.3333	29.11	16.11	22.58	84.53	0.3	1	0	0	0	0	0	0	0	0	0	0	0	0	0	0	0	0	0	0	0	0	0	0	0	0	0	0	0
T3673	sweep_net	2022	S1	2022_S1	2022-05-03	W005	April_June_2022	Crop_museum	low	526	conventional	Cucurbita_moschata	2	S6⁰_52′_40″	E37⁰_39′_54″	20	29.11	16.11	22.58	84.53	0.3	3	0	0	0	0	0	0	0	0	0	0	0	0	0	0	0	0	0	0	0	0	0	0	0	0	0	0	0
T3674	sweep_net	2022	S1	2022_S1	2022-05-03	W005	April_June_2022	Crop_museum	low	526	conventional	Cucurbita_moschata	3	S6⁰_52′_40″	E37⁰_39′_54″	26.6667	29.11	16.11	22.58	84.53	0.3	2	0	0	0	0	0	0	0	0	0	0	0	0	0	0	0	0	0	0	0	0	0	0	0	0	0	0	0
T8529	pan_trap	2023	S1	2023_S1	2023-06-01	W003	April_June_2023	Crop_museum	low	526	conventional	Citrullus_lanatus	1	S6⁰_52′_36″	E37⁰_40′_15″	18	23.77	21.48	23	84.09	4.43	0	0	0	0	0	0	0	0	0	0	0	0	0	0	0	0	0	0	0	0	0	0	0	0	0	0	0	0
T8530	pan_trap	2023	S1	2023_S1	2023-06-01	W003	April_June_2023	Crop_museum	low	526	conventional	Citrullus_lanatus	2	S6⁰_52′_36″	E37⁰_40′_15″	21	23.77	21.48	23	84.09	4.43	0	0	0	0	0	0	0	0	0	0	0	0	0	0	0	0	0	0	0	0	0	0	0	0	0	0	0	0
T8531	pan_trap	2023	S1	2023_S1	2023-06-01	W003	April_June_2023	Crop_museum	low	526	conventional	Citrullus_lanatus	3	S6⁰_52′_36″	E37⁰_40′_15″	28	23.77	21.48	23	84.09	4.43	0	0	0	0	0	0	0	0	0	0	0	0	0	0	0	0	0	0	0	0	0	0	0	0	0	0	0	0
T8526	pan_trap	2023	S1	2023_S1	2023-06-01	W003	April_June_2023	Crop_museum	low	526	conventional	Cucumis_sativus	1	S6⁰_52′_36″	E37⁰_40′_15″	48	23.77	21.48	23	84.09	4.43	0	0	0	0	0	0	0	0	0	0	0	0	0	0	0	0	0	0	0	0	0	0	0	0	0	0	0	0
T8527	pan_trap	2023	S1	2023_S1	2023-06-01	W003	April_June_2023	Crop_museum	low	526	conventional	Cucumis_sativus	2	S6⁰_52′_36″	E37⁰_40′_15″	43	23.77	21.48	23	84.09	4.43	0	0	0	0	0	0	0	0	0	0	0	0	0	0	0	0	0	0	0	0	0	0	0	0	0	0	0	0
T8528	pan_trap	2023	S1	2023_S1	2023-06-01	W003	April_June_2023	Crop_museum	low	526	conventional	Cucumis_sativus	3	S6⁰_52′_36″	E37⁰_40′_15″	31	23.77	21.48	23	84.09	4.43	0	0	0	0	0	0	0	0	0	0	0	0	0	0	0	0	0	0	0	0	0	0	0	0	0	0	0	0
T8532	pan_trap	2023	S1	2023_S1	2023-06-01	W003	April_June_2023	Crop_museum	low	526	conventional	Cucurbita_moschata	1	S6⁰_52′_36″	E37⁰_40′_15″	26	23.77	21.48	23	84.09	4.43	0	0	0	0	0	0	0	0	0	0	0	0	0	0	0	0	0	0	0	0	0	0	0	0	0	0	0	0
T8533	pan_trap	2023	S1	2023_S1	2023-06-01	W003	April_June_2023	Crop_museum	low	526	conventional	Cucurbita_moschata	2	S6⁰_52′_36″	E37⁰_40′_15″	29	23.77	21.48	23	84.09	4.43	0	0	0	0	0	0	0	0	0	0	0	0	0	0	0	0	0	0	0	0	0	0	0	0	0	0	0	0
T8534	pan_trap	2023	S1	2023_S1	2023-06-01	W003	April_June_2023	Crop_museum	low	526	conventional	Cucurbita_moschata	3	S6⁰_52′_36″	E37⁰_40′_15″	4	23.77	21.48	23	84.09	4.43	0	0	0	0	0	0	0	0	0	0	0	0	0	0	0	0	0	0	0	0	0	0	0	0	0	0	0	0
T8889	pan_trap	2023	S1	2023_S1	2023-06-08	W004	April_June_2023	Crop_museum	low	526	conventional	Citrullus_lanatus	1	S6⁰_52′_36″	E37⁰_40′_15″	0	24.5	21.27	23.26	80.68	0.49	0	0	0	0	0	0	0	0	0	0	0	0	0	0	0	0	0	0	0	0	0	0	0	0	0	0	0	0
T8890	pan_trap	2023	S1	2023_S1	2023-06-08	W004	April_June_2023	Crop_museum	low	526	conventional	Citrullus_lanatus	2	S6⁰_52′_36″	E37⁰_40′_15″	0	24.5	21.27	23.26	80.68	0.49	0	0	0	0	0	0	0	0	0	0	0	0	0	0	0	0	0	0	0	0	0	0	0	0	0	0	0	0
T8891	pan_trap	2023	S1	2023_S1	2023-06-08	W004	April_June_2023	Crop_museum	low	526	conventional	Citrullus_lanatus	3	S6⁰_52′_36″	E37⁰_40′_15″	0	24.5	21.27	23.26	80.68	0.49	0	0	0	0	0	0	0	0	0	0	0	0	0	0	0	0	0	0	0	0	0	0	0	0	0	0	0	0
T8886	pan_trap	2023	S1	2023_S1	2023-06-08	W004	April_June_2023	Crop_museum	low	526	conventional	Cucumis_sativus	1	S6⁰_52′_36″	E37⁰_40′_15″	0	24.5	21.27	23.26	80.68	0.49	0	0	0	0	0	0	0	0	0	0	0	0	0	0	0	0	0	0	0	0	0	0	0	0	0	0	0	0
T8887	pan_trap	2023	S1	2023_S1	2023-06-08	W004	April_June_2023	Crop_museum	low	526	conventional	Cucumis_sativus	2	S6⁰_52′_36″	E37⁰_40′_15″	0	24.5	21.27	23.26	80.68	0.49	0	0	0	0	0	0	0	0	0	0	0	0	0	0	0	0	0	0	0	0	0	0	0	0	0	0	0	0
T8888	pan_trap	2023	S1	2023_S1	2023-06-08	W004	April_June_2023	Crop_museum	low	526	conventional	Cucumis_sativus	3	S6⁰_52′_36″	E37⁰_40′_15″	0	24.5	21.27	23.26	80.68	0.49	0	0	0	0	0	0	0	0	0	0	0	0	0	0	0	0	0	0	0	0	0	0	0	0	0	0	0	0
T8892	pan_trap	2023	S1	2023_S1	2023-06-08	W004	April_June_2023	Crop_museum	low	526	conventional	Cucurbita_moschata	1	S6⁰_52′_36″	E37⁰_40′_15″	0	24.5	21.27	23.26	80.68	0.49	0	0	0	0	0	0	0	0	0	0	0	0	0	0	0	0	0	0	0	0	0	0	0	0	0	0	0	0
T8893	pan_trap	2023	S1	2023_S1	2023-06-08	W004	April_June_2023	Crop_museum	low	526	conventional	Cucurbita_moschata	2	S6⁰_52′_36″	E37⁰_40′_15″	0	24.5	21.27	23.26	80.68	0.49	0	0	0	0	0	0	0	0	0	0	0	0	0	0	0	0	0	0	0	0	0	0	0	0	0	0	0	0
T8894	pan_trap	2023	S1	2023_S1	2023-06-08	W004	April_June_2023	Crop_museum	low	526	conventional	Cucurbita_moschata	3	S6⁰_52′_36″	E37⁰_40′_15″	0	24.5	21.27	23.26	80.68	0.49	0	0	0	0	0	0	0	0	0	0	0	0	0	0	0	0	0	0	0	0	0	0	0	0	0	0	0	0
T8349	sweep_net	2023	S1	2023_S1	2023-05-25	W002	April_June_2023	Crop_museum	low	526	conventional	Citrullus_lanatus	1	S6⁰_52′_36″	E37⁰_40′_15″	22	26.61	25.11	26.6	55.74	0.44	1	0	0	0	0	0	0	0	0	0	0	0	0	0	0	0	0	0	0	0	0	0	0	0	0	0	0	0
T8350	sweep_net	2023	S1	2023_S1	2023-05-25	W002	April_June_2023	Crop_museum	low	526	conventional	Citrullus_lanatus	2	S6⁰_52′_36″	E37⁰_40′_15″	26	26.61	25.11	26.6	55.74	0.44	1	0	0	0	0	0	0	0	0	0	0	1	0	0	0	0	0	0	0	0	0	0	0	0	0	0	0	0
T8351	sweep_net	2023	S1	2023_S1	2023-05-25	W002	April_June_2023	Crop_museum	low	526	conventional	Citrullus_lanatus	3	S6⁰_52′_36″	E37⁰_40′_15″	17	26.61	25.11	26.6	55.74	0.44	0	0	0	0	0	0	0	0	0	0	0	0	0	0	0	0	0	0	0	0	0	0	0	0	0	0	0	0
T8346	sweep_net	2023	S1	2023_S1	2023-05-25	W002	April_June_2023	Crop_museum	low	526	conventional	Cucumis_sativus	1	S6⁰_52′_36″	E37⁰_40′_15″	37	26.61	25.11	26.6	55.74	0.44	0	0	0	0	0	0	0	0	0	0	0	0	0	0	0	0	0	0	0	0	0	0	0	0	0	0	0	0
T8347	sweep_net	2023	S1	2023_S1	2023-05-25	W002	April_June_2023	Crop_museum	low	526	conventional	Cucumis_sativus	2	S6⁰_52′_36″	E37⁰_40′_15″	47	26.61	25.11	26.6	55.74	0.44	0	0	0	0	0	0	0	0	0	0	0	0	0	0	0	0	0	0	0	0	0	0	0	0	0	0	0	0
T8348	sweep_net	2023	S1	2023_S1	2023-05-25	W002	April_June_2023	Crop_museum	low	526	conventional	Cucumis_sativus	3	S6⁰_52′_36″	E37⁰_40′_15″	55	26.61	25.11	26.6	55.74	0.44	0	0	0	0	0	0	0	0	0	0	0	0	0	0	0	0	0	0	0	0	0	0	0	0	0	0	0	0
T8352	sweep_net	2023	S1	2023_S1	2023-05-25	W002	April_June_2023	Crop_museum	low	526	conventional	Cucurbita_moschata	1	S6⁰_52′_36″	E37⁰_40′_15″	10	26.61	25.11	26.6	55.74	0.44	0	0	0	0	0	0	0	0	0	0	0	0	0	0	0	0	0	0	0	0	0	0	0	0	0	0	0	0
T8353	sweep_net	2023	S1	2023_S1	2023-05-25	W002	April_June_2023	Crop_museum	low	526	conventional	Cucurbita_moschata	2	S6⁰_52′_36″	E37⁰_40′_15″	16	26.61	25.11	26.6	55.74	0.44	2	0	0	0	0	0	0	0	0	0	0	0	0	0	0	0	0	0	0	0	0	0	0	1	0	0	0	0
T8354	sweep_net	2023	S1	2023_S1	2023-05-25	W002	April_June_2023	Crop_museum	low	526	conventional	Cucurbita_moschata	3	S6⁰_52′_36″	E37⁰_40′_15″	14	26.61	25.11	26.6	55.74	0.44	1	0	0	0	0	0	0	0	0	0	0	0	0	0	0	0	0	0	0	0	0	0	0	0	0	0	0	0
T8709	sweep_net	2023	S1	2023_S1	2023-06-01	W003	April_June_2023	Crop_museum	low	526	conventional	Citrullus_lanatus	1	S6⁰_52′_36″	E37⁰_40′_15″	18	23.77	21.48	23	84.09	4.43	4	0	0	0	0	0	0	0	0	0	0	0	0	0	0	0	0	0	0	0	0	0	0	0	0	0	0	0
T8710	sweep_net	2023	S1	2023_S1	2023-06-01	W003	April_June_2023	Crop_museum	low	526	conventional	Citrullus_lanatus	2	S6⁰_52′_36″	E37⁰_40′_15″	21	23.77	21.48	23	84.09	4.43	0	0	0	0	0	0	0	0	0	0	0	0	0	0	0	0	0	0	0	0	0	0	0	0	0	0	0	0
T8711	sweep_net	2023	S1	2023_S1	2023-06-01	W003	April_June_2023	Crop_museum	low	526	conventional	Citrullus_lanatus	3	S6⁰_52′_36″	E37⁰_40′_15″	28	23.77	21.48	23	84.09	4.43	1	0	0	0	0	0	0	0	0	0	0	0	0	0	0	0	0	0	0	0	0	0	0	0	0	0	0	0
T8706	sweep_net	2023	S1	2023_S1	2023-06-01	W003	April_June_2023	Crop_museum	low	526	conventional	Cucumis_sativus	1	S6⁰_52′_36″	E37⁰_40′_15″	48	23.77	21.48	23	84.09	4.43	0	0	0	0	0	0	0	0	0	0	0	0	0	0	0	0	0	0	0	0	0	0	0	0	0	0	0	0
T8707	sweep_net	2023	S1	2023_S1	2023-06-01	W003	April_June_2023	Crop_museum	low	526	conventional	Cucumis_sativus	2	S6⁰_52′_36″	E37⁰_40′_15″	43	23.77	21.48	23	84.09	4.43	0	0	0	0	0	0	0	0	0	0	0	0	0	0	0	0	0	0	0	0	0	0	0	0	0	0	0	0
T8708	sweep_net	2023	S1	2023_S1	2023-06-01	W003	April_June_2023	Crop_museum	low	526	conventional	Cucumis_sativus	3	S6⁰_52′_36″	E37⁰_40′_15″	31	23.77	21.48	23	84.09	4.43	0	0	0	0	0	0	0	0	0	0	0	0	0	0	0	0	0	0	0	0	0	0	0	0	0	0	0	0
T8712	sweep_net	2023	S1	2023_S1	2023-06-01	W003	April_June_2023	Crop_museum	low	526	conventional	Cucurbita_moschata	1	S6⁰_52′_36″	E37⁰_40′_15″	26	23.77	21.48	23	84.09	4.43	0	0	0	0	0	0	0	0	0	0	0	0	0	0	0	0	0	0	0	0	0	0	0	0	0	0	0	0
T8713	sweep_net	2023	S1	2023_S1	2023-06-01	W003	April_June_2023	Crop_museum	low	526	conventional	Cucurbita_moschata	2	S6⁰_52′_36″	E37⁰_40′_15″	29	23.77	21.48	23	84.09	4.43	0	0	0	0	0	0	0	0	0	0	0	0	0	0	0	0	0	0	0	0	0	0	0	0	0	0	0	0
T8714	sweep_net	2023	S1	2023_S1	2023-06-01	W003	April_June_2023	Crop_museum	low	526	conventional	Cucurbita_moschata	3	S6⁰_52′_36″	E37⁰_40′_15″	4	23.77	21.48	23	84.09	4.43	1	0	0	0	0	0	0	0	0	0	0	0	0	0	0	0	0	0	0	0	0	0	0	0	0	0	0	0
T10689	pan_trap	2023	S2	2023_S2	2023-09-11	W001	Sept_Nov_2023	Crop_museum	low	526	conventional	Citrullus_lanatus	1	S6⁰_52′_44″	E37⁰_40′_17″	11	25.14	23.42	24.39	64.6	0.32	0	0	0	0	0	0	0	0	0	0	0	0	0	0	0	0	0	0	0	0	0	0	0	0	0	0	0	0
T10690	pan_trap	2023	S2	2023_S2	2023-09-11	W001	Sept_Nov_2023	Crop_museum	low	526	conventional	Citrullus_lanatus	2	S6⁰_52′_44″	E37⁰_40′_17″	22	25.14	23.42	24.39	64.6	0.32	0	0	0	0	0	0	0	0	0	0	0	0	0	0	0	0	0	0	0	0	0	0	0	0	0	0	0	0
T10691	pan_trap	2023	S2	2023_S2	2023-09-11	W001	Sept_Nov_2023	Crop_museum	low	526	conventional	Citrullus_lanatus	3	S6⁰_52′_44″	E37⁰_40′_17″	27	25.14	23.42	24.39	64.6	0.32	0	0	0	0	0	0	0	0	0	0	0	0	0	0	0	0	0	0	0	0	0	0	0	0	0	0	0	0
T10686	pan_trap	2023	S2	2023_S2	2023-09-11	W001	Sept_Nov_2023	Crop_museum	low	526	conventional	Cucumis_sativus	1	S6⁰_52′_44″	E37⁰_40′_17″	18	25.14	23.42	24.39	64.6	0.32	0	0	0	0	0	0	0	0	0	0	0	0	0	0	0	0	0	0	0	0	0	0	0	0	0	0	0	0
T10687	pan_trap	2023	S2	2023_S2	2023-09-11	W001	Sept_Nov_2023	Crop_museum	low	526	conventional	Cucumis_sativus	2	S6⁰_52′_44″	E37⁰_40′_17″	21	25.14	23.42	24.39	64.6	0.32	0	0	0	0	0	0	0	0	0	0	0	0	0	0	0	0	0	0	0	0	0	0	0	0	0	0	0	0
T10688	pan_trap	2023	S2	2023_S2	2023-09-11	W001	Sept_Nov_2023	Crop_museum	low	526	conventional	Cucumis_sativus	3	S6⁰_52′_44″	E37⁰_40′_17″	9	25.14	23.42	24.39	64.6	0.32	0	0	0	0	0	0	0	0	0	0	0	0	0	0	0	0	0	0	0	0	0	0	0	0	0	0	0	0
T10692	pan_trap	2023	S2	2023_S2	2023-09-11	W001	Sept_Nov_2023	Crop_museum	low	526	conventional	Cucurbita_moschata	1	S6⁰_52′_44″	E37⁰_40′_17″	5	25.14	23.42	24.39	64.6	0.32	0	0	0	0	0	0	0	0	0	0	0	0	0	0	0	0	0	0	0	0	0	0	0	0	0	0	0	0
T10693	pan_trap	2023	S2	2023_S2	2023-09-11	W001	Sept_Nov_2023	Crop_museum	low	526	conventional	Cucurbita_moschata	2	S6⁰_52′_44″	E37⁰_40′_17″	16	25.14	23.42	24.39	64.6	0.32	0	0	0	0	0	0	0	0	0	0	0	0	0	0	0	0	0	0	0	0	0	0	0	0	0	0	0	0
T10694	pan_trap	2023	S2	2023_S2	2023-09-11	W001	Sept_Nov_2023	Crop_museum	low	526	conventional	Cucurbita_moschata	3	S6⁰_52′_44″	E37⁰_40′_17″	18	25.14	23.42	24.39	64.6	0.32	0	0	0	0	0	0	0	0	0	0	0	0	0	0	0	0	0	0	0	0	0	0	0	0	0	0	0	0
T11049	pan_trap	2023	S2	2023_S2	2023-09-18	W002	Sept_Nov_2023	Crop_museum	low	526	conventional	Citrullus_lanatus	1	S6⁰_52′_44″	E37⁰_40′_17″	22	25.54	24.52	24.98	64.77	0	1	0	0	0	0	0	0	0	0	0	0	1	0	0	0	0	0	0	0	0	0	0	0	0	0	0	0	0
T11050	pan_trap	2023	S2	2023_S2	2023-09-18	W002	Sept_Nov_2023	Crop_museum	low	526	conventional	Citrullus_lanatus	2	S6⁰_52′_44″	E37⁰_40′_17″	12	25.54	24.52	24.98	64.77	0	0	0	0	0	0	0	0	0	0	0	0	0	0	0	0	0	0	0	0	0	0	0	0	0	0	0	0	0
T11051	pan_trap	2023	S2	2023_S2	2023-09-18	W002	Sept_Nov_2023	Crop_museum	low	526	conventional	Citrullus_lanatus	3	S6⁰_52′_44″	E37⁰_40′_17″	19	25.54	24.52	24.98	64.77	0	0	0	0	0	0	0	0	0	0	0	0	0	0	0	0	0	0	0	0	0	0	0	0	0	0	0	0	0
T11046	pan_trap	2023	S2	2023_S2	2023-09-18	W002	Sept_Nov_2023	Crop_museum	low	526	conventional	Cucumis_sativus	1	S6⁰_52′_44″	E37⁰_40′_17″	34	25.54	24.52	24.98	64.77	0	0	0	0	0	0	0	0	0	0	0	0	0	0	0	0	0	0	0	0	0	0	0	0	0	0	0	0	0
T11047	pan_trap	2023	S2	2023_S2	2023-09-18	W002	Sept_Nov_2023	Crop_museum	low	526	conventional	Cucumis_sativus	2	S6⁰_52′_44″	E37⁰_40′_17″	37	25.54	24.52	24.98	64.77	0	0	0	0	0	0	0	0	0	0	0	0	0	0	0	0	0	0	0	0	0	0	0	0	0	0	0	0	0
T11048	pan_trap	2023	S2	2023_S2	2023-09-18	W002	Sept_Nov_2023	Crop_museum	low	526	conventional	Cucumis_sativus	3	S6⁰_52′_44″	E37⁰_40′_17″	46	25.54	24.52	24.98	64.77	0	0	0	0	0	0	0	0	0	0	0	0	0	0	0	0	0	0	0	0	0	0	0	0	0	0	0	0	0
T11052	pan_trap	2023	S2	2023_S2	2023-09-18	W002	Sept_Nov_2023	Crop_museum	low	526	conventional	Cucurbita_moschata	1	S6⁰_52′_44″	E37⁰_40′_17″	10	25.54	24.52	24.98	64.77	0	0	0	0	0	0	0	0	0	0	0	0	0	0	0	0	0	0	0	0	0	0	0	0	0	0	0	0	0
T11053	pan_trap	2023	S2	2023_S2	2023-09-18	W002	Sept_Nov_2023	Crop_museum	low	526	conventional	Cucurbita_moschata	2	S6⁰_52′_44″	E37⁰_40′_17″	11	25.54	24.52	24.98	64.77	0	0	0	0	0	0	0	0	0	0	0	0	0	0	0	0	0	0	0	0	0	0	0	0	0	0	0	0	0
T11054	pan_trap	2023	S2	2023_S2	2023-09-18	W002	Sept_Nov_2023	Crop_museum	low	526	conventional	Cucurbita_moschata	3	S6⁰_52′_44″	E37⁰_40′_17″	9	25.54	24.52	24.98	64.77	0	1	0	0	0	0	0	0	0	0	0	0	1	0	0	0	0	0	0	0	0	0	0	0	0	0	0	0	0
T10869	sweep_net	2023	S2	2023_S2	2023-09-11	W001	Sept_Nov_2023	Crop_museum	low	526	conventional	Citrullus_lanatus	1	S6⁰_52′_44″	E37⁰_40′_17″	11	25.14	23.42	24.39	64.6	0.32	2	0	0	0	0	0	0	0	0	0	0	0	0	0	0	0	0	0	0	0	0	0	0	0	0	1	0	1
T10870	sweep_net	2023	S2	2023_S2	2023-09-11	W001	Sept_Nov_2023	Crop_museum	low	526	conventional	Citrullus_lanatus	2	S6⁰_52′_44″	E37⁰_40′_17″	22	25.14	23.42	24.39	64.6	0.32	2	0	0	0	0	0	0	0	0	0	0	0	0	0	0	0	0	0	0	0	0	0	0	0	0	0	0	1
T10871	sweep_net	2023	S2	2023_S2	2023-09-11	W001	Sept_Nov_2023	Crop_museum	low	526	conventional	Citrullus_lanatus	3	S6⁰_52′_44″	E37⁰_40′_17″	27	25.14	23.42	24.39	64.6	0.32	2	0	0	0	0	0	0	0	0	0	0	0	0	0	0	0	0	0	0	0	0	0	0	0	0	0	0	1
T10866	sweep_net	2023	S2	2023_S2	2023-09-11	W001	Sept_Nov_2023	Crop_museum	low	526	conventional	Cucumis_sativus	1	S6⁰_52′_44″	E37⁰_40′_17″	18	25.14	23.42	24.39	64.6	0.32	1	0	0	0	0	0	0	0	0	0	0	0	0	0	0	0	0	0	0	0	0	0	0	0	0	0	0	1
T10867	sweep_net	2023	S2	2023_S2	2023-09-11	W001	Sept_Nov_2023	Crop_museum	low	526	conventional	Cucumis_sativus	2	S6⁰_52′_44″	E37⁰_40′_17″	21	25.14	23.42	24.39	64.6	0.32	1	0	0	0	0	0	0	0	0	0	0	0	0	0	0	0	0	0	0	0	0	0	0	0	0	0	0	1
T10868	sweep_net	2023	S2	2023_S2	2023-09-11	W001	Sept_Nov_2023	Crop_museum	low	526	conventional	Cucumis_sativus	3	S6⁰_52′_44″	E37⁰_40′_17″	9	25.14	23.42	24.39	64.6	0.32	1	0	0	0	0	0	0	0	0	1	0	0	0	0	0	0	0	0	0	0	0	0	0	0	0	0	0	0
T10872	sweep_net	2023	S2	2023_S2	2023-09-11	W001	Sept_Nov_2023	Crop_museum	low	526	conventional	Cucurbita_moschata	1	S6⁰_52′_44″	E37⁰_40′_17″	5	25.14	23.42	24.39	64.6	0.32	1	0	0	0	0	0	0	0	0	0	0	0	0	0	0	0	0	0	0	0	0	0	0	0	0	0	0	1
T10873	sweep_net	2023	S2	2023_S2	2023-09-11	W001	Sept_Nov_2023	Crop_museum	low	526	conventional	Cucurbita_moschata	2	S6⁰_52′_44″	E37⁰_40′_17″	16	25.14	23.42	24.39	64.6	0.32	1	0	0	0	0	0	0	0	0	0	0	0	0	0	0	0	0	0	0	0	0	0	0	0	0	0	0	1
T10874	sweep_net	2023	S2	2023_S2	2023-09-11	W001	Sept_Nov_2023	Crop_museum	low	526	conventional	Cucurbita_moschata	3	S6⁰_52′_44″	E37⁰_40′_17″	18	25.14	23.42	24.39	64.6	0.32	1	0	0	0	0	0	0	0	0	0	0	0	0	0	0	0	0	0	0	0	0	0	0	0	0	0	0	1
T9249	pan_trap	2023	S1	2023_S1	2023-06-15	W005	April_June_2023	Crop_museum	low	526	conventional	Citrullus_lanatus	1	S6⁰_52′_42″	E37⁰_40′_09″	24	23.87	20.37	22.28	76.05	0.14	0	0	0	0	0	0	0	0	0	0	0	0	0	0	0	0	0	0	0	0	0	0	0	0	0	0	0	0
T9250	pan_trap	2023	S1	2023_S1	2023-06-15	W005	April_June_2023	Crop_museum	low	526	conventional	Citrullus_lanatus	2	S6⁰_52′_42″	E37⁰_40′_09″	22	23.87	20.37	22.28	76.05	0.14	1	0	0	0	0	0	0	0	0	0	0	1	0	0	0	0	0	0	0	0	0	0	0	0	0	0	0	0
T9251	pan_trap	2023	S1	2023_S1	2023-06-15	W005	April_June_2023	Crop_museum	low	526	conventional	Citrullus_lanatus	3	S6⁰_52′_42″	E37⁰_40′_09″	16	23.87	20.37	22.28	76.05	0.14	0	0	0	0	0	0	0	0	0	0	0	0	0	0	0	0	0	0	0	0	0	0	0	0	0	0	0	0
T9246	pan_trap	2023	S1	2023_S1	2023-06-15	W005	April_June_2023	Crop_museum	low	526	conventional	Cucumis_sativus	1	S6⁰_52′_42″	E37⁰_40′_09″	58	23.87	20.37	22.28	76.05	0.14	1	0	0	0	0	0	0	0	0	0	0	0	0	0	0	0	0	0	0	0	0	0	0	1	0	0	0	0
T9247	pan_trap	2023	S1	2023_S1	2023-06-15	W005	April_June_2023	Crop_museum	low	526	conventional	Cucumis_sativus	2	S6⁰_52′_42″	E37⁰_40′_09″	64	23.87	20.37	22.28	76.05	0.14	0	0	0	0	0	0	0	0	0	0	0	0	0	0	0	0	0	0	0	0	0	0	0	0	0	0	0	0
T9248	pan_trap	2023	S1	2023_S1	2023-06-15	W005	April_June_2023	Crop_museum	low	526	conventional	Cucumis_sativus	3	S6⁰_52′_42″	E37⁰_40′_09″	15	23.87	20.37	22.28	76.05	0.14	0	0	0	0	0	0	0	0	0	0	0	0	0	0	0	0	0	0	0	0	0	0	0	0	0	0	0	0
T9252	pan_trap	2023	S1	2023_S1	2023-06-15	W005	April_June_2023	Crop_museum	low	526	conventional	Cucurbita_moschata	1	S6⁰_52′_42″	E37⁰_40′_09″	27	23.87	20.37	22.28	76.05	0.14	1	0	0	0	0	0	0	0	0	0	0	0	0	0	0	0	0	0	0	0	0	0	0	1	0	0	0	0
T9253	pan_trap	2023	S1	2023_S1	2023-06-15	W005	April_June_2023	Crop_museum	low	526	conventional	Cucurbita_moschata	2	S6⁰_52′_42″	E37⁰_40′_09″	18	23.87	20.37	22.28	76.05	0.14	0	0	0	0	0	0	0	0	0	0	0	0	0	0	0	0	0	0	0	0	0	0	0	0	0	0	0	0
T9254	pan_trap	2023	S1	2023_S1	2023-06-15	W005	April_June_2023	Crop_museum	low	526	conventional	Cucurbita_moschata	3	S6⁰_52′_42″	E37⁰_40′_09″	28	23.87	20.37	22.28	76.05	0.14	0	0	0	0	0	0	0	0	0	0	0	0	0	0	0	0	0	0	0	0	0	0	0	0	0	0	0	0
T9069	sweep_net	2023	S1	2023_S1	2023-06-08	W004	April_June_2023	Crop_museum	low	526	conventional	Citrullus_lanatus	1	S6⁰_52′_42″	E37⁰_40′_09″	0	24.5	21.27	23.26	80.68	0.49	4	0	0	0	0	0	0	0	0	0	0	0	0	0	0	0	0	0	0	0	0	0	0	0	0	0	0	0
T9070	sweep_net	2023	S1	2023_S1	2023-06-08	W004	April_June_2023	Crop_museum	low	526	conventional	Citrullus_lanatus	2	S6⁰_52′_42″	E37⁰_40′_09″	0	24.5	21.27	23.26	80.68	0.49	2	0	0	0	0	0	0	0	0	0	0	0	0	0	0	0	0	0	0	0	0	0	0	0	0	0	0	0
T9071	sweep_net	2023	S1	2023_S1	2023-06-08	W004	April_June_2023	Crop_museum	low	526	conventional	Citrullus_lanatus	3	S6⁰_52′_42″	E37⁰_40′_09″	0	24.5	21.27	23.26	80.68	0.49	1	0	0	0	0	0	0	0	0	0	0	0	0	0	0	0	0	0	0	0	0	0	0	0	0	0	0	0
T9066	sweep_net	2023	S1	2023_S1	2023-06-08	W004	April_June_2023	Crop_museum	low	526	conventional	Cucumis_sativus	1	S6⁰_52′_42″	E37⁰_40′_09″	0	24.5	21.27	23.26	80.68	0.49	1	0	0	0	0	0	0	0	0	0	0	0	0	0	0	0	0	0	0	0	0	0	0	0	0	0	0	0
T9067	sweep_net	2023	S1	2023_S1	2023-06-08	W004	April_June_2023	Crop_museum	low	526	conventional	Cucumis_sativus	2	S6⁰_52′_42″	E37⁰_40′_09″	0	24.5	21.27	23.26	80.68	0.49	0	0	0	0	0	0	0	0	0	0	0	0	0	0	0	0	0	0	0	0	0	0	0	0	0	0	0	0
T9068	sweep_net	2023	S1	2023_S1	2023-06-08	W004	April_June_2023	Crop_museum	low	526	conventional	Cucumis_sativus	3	S6⁰_52′_42″	E37⁰_40′_09″	0	24.5	21.27	23.26	80.68	0.49	1	0	0	0	0	0	0	0	0	0	0	0	0	0	0	0	0	0	0	0	0	0	0	0	0	0	0	0
T9072	sweep_net	2023	S1	2023_S1	2023-06-08	W004	April_June_2023	Crop_museum	low	526	conventional	Cucurbita_moschata	1	S6⁰_52′_42″	E37⁰_40′_09″	0	24.5	21.27	23.26	80.68	0.49	2	0	0	0	0	0	0	0	0	0	0	0	0	0	0	0	0	0	0	0	0	0	0	0	0	0	0	0
T9073	sweep_net	2023	S1	2023_S1	2023-06-08	W004	April_June_2023	Crop_museum	low	526	conventional	Cucurbita_moschata	2	S6⁰_52′_42″	E37⁰_40′_09″	0	24.5	21.27	23.26	80.68	0.49	1	0	0	0	0	0	0	0	0	0	0	0	0	0	0	0	0	0	0	0	0	0	0	0	0	0	0	0
T9074	sweep_net	2023	S1	2023_S1	2023-06-08	W004	April_June_2023	Crop_museum	low	526	conventional	Cucurbita_moschata	3	S6⁰_52′_42″	E37⁰_40′_09″	0	24.5	21.27	23.26	80.68	0.49	2	0	0	0	0	0	0	0	0	0	0	0	0	0	0	0	0	0	0	0	0	0	0	0	0	0	0	0
T9429	sweep_net	2023	S1	2023_S1	2023-06-15	W005	April_June_2023	Crop_museum	low	526	conventional	Citrullus_lanatus	1	S6⁰_52′_42″	E37⁰_40′_09″	24	23.87	20.37	22.28	76.05	0.14	5	0	0	0	0	0	0	0	0	0	0	1	0	0	0	0	0	0	0	0	0	0	0	0	0	0	0	0
T9430	sweep_net	2023	S1	2023_S1	2023-06-15	W005	April_June_2023	Crop_museum	low	526	conventional	Citrullus_lanatus	2	S6⁰_52′_42″	E37⁰_40′_09″	22	23.87	20.37	22.28	76.05	0.14	7	0	0	0	0	0	0	0	0	0	1	0	0	0	0	0	0	0	0	0	0	0	0	0	0	0	0	0
T9431	sweep_net	2023	S1	2023_S1	2023-06-15	W005	April_June_2023	Crop_museum	low	526	conventional	Citrullus_lanatus	3	S6⁰_52′_42″	E37⁰_40′_09″	16	23.87	20.37	22.28	76.05	0.14	4	0	0	0	0	0	0	0	0	0	0	1	0	0	0	0	0	0	0	0	0	0	0	0	0	0	0	0
T9426	sweep_net	2023	S1	2023_S1	2023-06-15	W005	April_June_2023	Crop_museum	low	526	conventional	Cucumis_sativus	1	S6⁰_52′_42″	E37⁰_40′_09″	58	23.87	20.37	22.28	76.05	0.14	1	0	0	0	0	0	0	0	0	0	0	0	0	0	0	0	0	0	0	0	0	0	0	0	0	0	0	0
T9427	sweep_net	2023	S1	2023_S1	2023-06-15	W005	April_June_2023	Crop_museum	low	526	conventional	Cucumis_sativus	2	S6⁰_52′_42″	E37⁰_40′_09″	64	23.87	20.37	22.28	76.05	0.14	3	0	0	0	0	0	0	0	0	0	0	0	0	0	0	0	0	0	0	0	0	0	0	0	0	0	0	0
T9428	sweep_net	2023	S1	2023_S1	2023-06-15	W005	April_June_2023	Crop_museum	low	526	conventional	Cucumis_sativus	3	S6⁰_52′_42″	E37⁰_40′_09″	15	23.87	20.37	22.28	76.05	0.14	3	0	0	0	0	0	0	0	0	0	0	0	0	0	0	0	0	0	0	0	0	0	0	0	0	0	0	0
T9432	sweep_net	2023	S1	2023_S1	2023-06-15	W005	April_June_2023	Crop_museum	low	526	conventional	Cucurbita_moschata	1	S6⁰_52′_42″	E37⁰_40′_09″	27	23.87	20.37	22.28	76.05	0.14	6	0	0	0	0	0	0	0	0	0	1	0	0	0	0	0	0	0	0	0	0	0	0	0	0	0	0	0
T9433	sweep_net	2023	S1	2023_S1	2023-06-15	W005	April_June_2023	Crop_museum	low	526	conventional	Cucurbita_moschata	2	S6⁰_52′_42″	E37⁰_40′_09″	18	23.87	20.37	22.28	76.05	0.14	3	0	0	0	0	0	0	0	0	0	0	0	0	0	0	0	0	0	0	0	0	0	0	0	0	0	0	0
T9434	sweep_net	2023	S1	2023_S1	2023-06-15	W005	April_June_2023	Crop_museum	low	526	conventional	Cucurbita_moschata	3	S6⁰_52′_42″	E37⁰_40′_09″	28	23.87	20.37	22.28	76.05	0.14	4	0	0	0	0	0	0	0	0	0	2	0	0	0	0	0	0	0	0	0	0	0	0	0	0	0	0	0
T7809	pan_trap	2023	S1	2023_S1	2023-05-18	W001	April_June_2023	Crop_museum	low	526	conventional	Citrullus_lanatus	1	S6⁰_52′_41″	E37⁰_40′_18″	26	25.08	23.65	24.26	83.84	2.07	0	0	0	0	0	0	0	0	0	0	0	0	0	0	0	0	0	0	0	0	0	0	0	0	0	0	0	0
T7810	pan_trap	2023	S1	2023_S1	2023-05-18	W001	April_June_2023	Crop_museum	low	526	conventional	Citrullus_lanatus	2	S6⁰_52′_41″	E37⁰_40′_18″	24	25.08	23.65	24.26	83.84	2.07	0	0	0	0	0	0	0	0	0	0	0	0	0	0	0	0	0	0	0	0	0	0	0	0	0	0	0	0
T7811	pan_trap	2023	S1	2023_S1	2023-05-18	W001	April_June_2023	Crop_museum	low	526	conventional	Citrullus_lanatus	3	S6⁰_52′_41″	E37⁰_40′_18″	59	25.08	23.65	24.26	83.84	2.07	0	0	0	0	0	0	0	0	0	0	0	0	0	0	0	0	0	0	0	0	0	0	0	0	0	0	0	0
T7806	pan_trap	2023	S1	2023_S1	2023-05-18	W001	April_June_2023	Crop_museum	low	526	conventional	Cucumis_sativus	1	S6⁰_52′_41″	E37⁰_40′_18″	16	25.08	23.65	24.26	83.84	2.07	0	0	0	0	0	0	0	0	0	0	0	0	0	0	0	0	0	0	0	0	0	0	0	0	0	0	0	0
T7807	pan_trap	2023	S1	2023_S1	2023-05-18	W001	April_June_2023	Crop_museum	low	526	conventional	Cucumis_sativus	2	S6⁰_52′_41″	E37⁰_40′_18″	36	25.08	23.65	24.26	83.84	2.07	0	0	0	0	0	0	0	0	0	0	0	0	0	0	0	0	0	0	0	0	0	0	0	0	0	0	0	0
T7808	pan_trap	2023	S1	2023_S1	2023-05-18	W001	April_June_2023	Crop_museum	low	526	conventional	Cucumis_sativus	3	S6⁰_52′_41″	E37⁰_40′_18″	11	25.08	23.65	24.26	83.84	2.07	0	0	0	0	0	0	0	0	0	0	0	0	0	0	0	0	0	0	0	0	0	0	0	0	0	0	0	0
T7812	pan_trap	2023	S1	2023_S1	2023-05-18	W001	April_June_2023	Crop_museum	low	526	conventional	Cucurbita_moschata	1	S6⁰_52′_41″	E37⁰_40′_18″	13	25.08	23.65	24.26	83.84	2.07	0	0	0	0	0	0	0	0	0	0	0	0	0	0	0	0	0	0	0	0	0	0	0	0	0	0	0	0
T7813	pan_trap	2023	S1	2023_S1	2023-05-18	W001	April_June_2023	Crop_museum	low	526	conventional	Cucurbita_moschata	2	S6⁰_52′_41″	E37⁰_40′_18″	18	25.08	23.65	24.26	83.84	2.07	0	0	0	0	0	0	0	0	0	0	0	0	0	0	0	0	0	0	0	0	0	0	0	0	0	0	0	0
T7814	pan_trap	2023	S1	2023_S1	2023-05-18	W001	April_June_2023	Crop_museum	low	526	conventional	Cucurbita_moschata	3	S6⁰_52′_41″	E37⁰_40′_18″	20	25.08	23.65	24.26	83.84	2.07	0	0	0	0	0	0	0	0	0	0	0	0	0	0	0	0	0	0	0	0	0	0	0	0	0	0	0	0
T8169	pan_trap	2023	S1	2023_S1	2023-05-25	W002	April_June_2023	Crop_museum	low	526	conventional	Citrullus_lanatus	1	S6⁰_52′_41″	E37⁰_40′_18″	22	26.61	25.11	26.6	55.74	0.44	0	0	0	0	0	0	0	0	0	0	0	0	0	0	0	0	0	0	0	0	0	0	0	0	0	0	0	0
T8170	pan_trap	2023	S1	2023_S1	2023-05-25	W002	April_June_2023	Crop_museum	low	526	conventional	Citrullus_lanatus	2	S6⁰_52′_41″	E37⁰_40′_18″	26	26.61	25.11	26.6	55.74	0.44	0	0	0	0	0	0	0	0	0	0	0	0	0	0	0	0	0	0	0	0	0	0	0	0	0	0	0	0
T8171	pan_trap	2023	S1	2023_S1	2023-05-25	W002	April_June_2023	Crop_museum	low	526	conventional	Citrullus_lanatus	3	S6⁰_52′_41″	E37⁰_40′_18″	17	26.61	25.11	26.6	55.74	0.44	0	0	0	0	0	0	0	0	0	0	0	0	0	0	0	0	0	0	0	0	0	0	0	0	0	0	0	0
T8166	pan_trap	2023	S1	2023_S1	2023-05-25	W002	April_June_2023	Crop_museum	low	526	conventional	Cucumis_sativus	1	S6⁰_52′_41″	E37⁰_40′_18″	37	26.61	25.11	26.6	55.74	0.44	0	0	0	0	0	0	0	0	0	0	0	0	0	0	0	0	0	0	0	0	0	0	0	0	0	0	0	0
T8167	pan_trap	2023	S1	2023_S1	2023-05-25	W002	April_June_2023	Crop_museum	low	526	conventional	Cucumis_sativus	2	S6⁰_52′_41″	E37⁰_40′_18″	47	26.61	25.11	26.6	55.74	0.44	0	0	0	0	0	0	0	0	0	0	0	0	0	0	0	0	0	0	0	0	0	0	0	0	0	0	0	0
T8168	pan_trap	2023	S1	2023_S1	2023-05-25	W002	April_June_2023	Crop_museum	low	526	conventional	Cucumis_sativus	3	S6⁰_52′_41″	E37⁰_40′_18″	55	26.61	25.11	26.6	55.74	0.44	0	0	0	0	0	0	0	0	0	0	0	0	0	0	0	0	0	0	0	0	0	0	0	0	0	0	0	0
T8172	pan_trap	2023	S1	2023_S1	2023-05-25	W002	April_June_2023	Crop_museum	low	526	conventional	Cucurbita_moschata	1	S6⁰_52′_41″	E37⁰_40′_18″	10	26.61	25.11	26.6	55.74	0.44	0	0	0	0	0	0	0	0	0	0	0	0	0	0	0	0	0	0	0	0	0	0	0	0	0	0	0	0
T8173	pan_trap	2023	S1	2023_S1	2023-05-25	W002	April_June_2023	Crop_museum	low	526	conventional	Cucurbita_moschata	2	S6⁰_52′_41″	E37⁰_40′_18″	16	26.61	25.11	26.6	55.74	0.44	0	0	0	0	0	0	0	0	0	0	0	0	0	0	0	0	0	0	0	0	0	0	0	0	0	0	0	0
T8174	pan_trap	2023	S1	2023_S1	2023-05-25	W002	April_June_2023	Crop_museum	low	526	conventional	Cucurbita_moschata	3	S6⁰_52′_41″	E37⁰_40′_18″	14	26.61	25.11	26.6	55.74	0.44	0	0	0	0	0	0	0	0	0	0	0	0	0	0	0	0	0	0	0	0	0	0	0	0	0	0	0	0
T7989	sweep_net	2023	S1	2023_S1	2023-05-18	W001	April_June_2023	Crop_museum	low	526	conventional	Citrullus_lanatus	1	S6⁰_52′_41″	E37⁰_40′_18″	26	25.08	23.65	24.26	83.84	2.07	2	0	0	0	0	0	0	0	0	0	0	0	0	0	0	0	0	0	0	0	0	0	0	0	0	0	0	1
T7990	sweep_net	2023	S1	2023_S1	2023-05-18	W001	April_June_2023	Crop_museum	low	526	conventional	Citrullus_lanatus	2	S6⁰_52′_41″	E37⁰_40′_18″	24	25.08	23.65	24.26	83.84	2.07	1	0	0	0	0	0	0	0	0	0	0	0	0	0	0	0	0	0	0	0	0	0	0	0	0	0	0	0
T7991	sweep_net	2023	S1	2023_S1	2023-05-18	W001	April_June_2023	Crop_museum	low	526	conventional	Citrullus_lanatus	3	S6⁰_52′_41″	E37⁰_40′_18″	59	25.08	23.65	24.26	83.84	2.07	2	0	0	0	0	0	0	0	0	0	0	0	0	0	0	0	0	0	0	0	0	0	0	0	0	0	0	0
T7986	sweep_net	2023	S1	2023_S1	2023-05-18	W001	April_June_2023	Crop_museum	low	526	conventional	Cucumis_sativus	1	S6⁰_52′_41″	E37⁰_40′_18″	16	25.08	23.65	24.26	83.84	2.07	2	0	0	0	0	0	0	0	0	0	0	0	0	0	0	0	0	0	0	0	0	0	0	0	0	0	0	0
T7987	sweep_net	2023	S1	2023_S1	2023-05-18	W001	April_June_2023	Crop_museum	low	526	conventional	Cucumis_sativus	2	S6⁰_52′_41″	E37⁰_40′_18″	36	25.08	23.65	24.26	83.84	2.07	1	0	0	0	0	0	0	0	0	0	0	0	0	0	0	0	0	0	0	0	0	0	0	0	0	0	0	1
T7988	sweep_net	2023	S1	2023_S1	2023-05-18	W001	April_June_2023	Crop_museum	low	526	conventional	Cucumis_sativus	3	S6⁰_52′_41″	E37⁰_40′_18″	11	25.08	23.65	24.26	83.84	2.07	0	0	0	0	0	0	0	0	0	0	0	0	0	0	0	0	0	0	0	0	0	0	0	0	0	0	0	0
T7992	sweep_net	2023	S1	2023_S1	2023-05-18	W001	April_June_2023	Crop_museum	low	526	conventional	Cucurbita_moschata	1	S6⁰_52′_41″	E37⁰_40′_18″	13	25.08	23.65	24.26	83.84	2.07	0	0	0	0	0	0	0	0	0	0	0	0	0	0	0	0	0	0	0	0	0	0	0	0	0	0	0	0
T7993	sweep_net	2023	S1	2023_S1	2023-05-18	W001	April_June_2023	Crop_museum	low	526	conventional	Cucurbita_moschata	2	S6⁰_52′_41″	E37⁰_40′_18″	18	25.08	23.65	24.26	83.84	2.07	0	0	0	0	0	0	0	0	0	0	0	0	0	0	0	0	0	0	0	0	0	0	0	0	0	0	0	0
T7994	sweep_net	2023	S1	2023_S1	2023-05-18	W001	April_June_2023	Crop_museum	low	526	conventional	Cucurbita_moschata	3	S6⁰_52′_41″	E37⁰_40′_18″	20	25.08	23.65	24.26	83.84	2.07	2	0	0	0	0	0	0	0	0	0	0	0	0	0	0	0	0	0	0	0	0	0	0	0	0	0	0	0
T9609	pan_trap	2023	S1	2023_S1	2023-06-22	W006	April_June_2023	Crop_museum	low	526	conventional	Citrullus_lanatus	1	S6⁰_53′_19″	E37⁰_40′_14″	30	24.55	21.95	23.36	75.57	0	0	0	0	0	0	0	0	0	0	0	0	0	0	0	0	0	0	0	0	0	0	0	0	0	0	0	0	0
T9610	pan_trap	2023	S1	2023_S1	2023-06-22	W006	April_June_2023	Crop_museum	low	526	conventional	Citrullus_lanatus	2	S6⁰_53′_19″	E37⁰_40′_14″	25	24.55	21.95	23.36	75.57	0	0	0	0	0	0	0	0	0	0	0	0	0	0	0	0	0	0	0	0	0	0	0	0	0	0	0	0	0
T9611	pan_trap	2023	S1	2023_S1	2023-06-22	W006	April_June_2023	Crop_museum	low	526	conventional	Citrullus_lanatus	3	S6⁰_53′_19″	E37⁰_40′_14″	25	24.55	21.95	23.36	75.57	0	1	0	0	0	0	0	0	0	0	0	0	0	0	0	0	0	0	0	0	0	0	0	0	0	0	0	0	0
T9606	pan_trap	2023	S1	2023_S1	2023-06-22	W006	April_June_2023	Crop_museum	low	526	conventional	Cucumis_sativus	1	S6⁰_53′_19″	E37⁰_40′_14″	37	24.55	21.95	23.36	75.57	0	0	0	0	0	0	0	0	0	0	0	0	0	0	0	0	0	0	0	0	0	0	0	0	0	0	0	0	0
T9607	pan_trap	2023	S1	2023_S1	2023-06-22	W006	April_June_2023	Crop_museum	low	526	conventional	Cucumis_sativus	2	S6⁰_53′_19″	E37⁰_40′_14″	21	24.55	21.95	23.36	75.57	0	0	0	0	0	0	0	0	0	0	0	0	0	0	0	0	0	0	0	0	0	0	0	0	0	0	0	0	0
T9608	pan_trap	2023	S1	2023_S1	2023-06-22	W006	April_June_2023	Crop_museum	low	526	conventional	Cucumis_sativus	3	S6⁰_53′_19″	E37⁰_40′_14″	49	24.55	21.95	23.36	75.57	0	0	0	0	0	0	0	0	0	0	0	0	0	0	0	0	0	0	0	0	0	0	0	0	0	0	0	0	0
T9612	pan_trap	2023	S1	2023_S1	2023-06-22	W006	April_June_2023	Crop_museum	low	526	conventional	Cucurbita_moschata	1	S6⁰_53′_19″	E37⁰_40′_14″	12	24.55	21.95	23.36	75.57	0	0	0	0	0	0	0	0	0	0	0	0	0	0	0	0	0	0	0	0	0	0	0	0	0	0	0	0	0
T9613	pan_trap	2023	S1	2023_S1	2023-06-22	W006	April_June_2023	Crop_museum	low	526	conventional	Cucurbita_moschata	2	S6⁰_53′_19″	E37⁰_40′_14″	11	24.55	21.95	23.36	75.57	0	0	0	0	0	0	0	0	0	0	0	0	0	0	0	0	0	0	0	0	0	0	0	0	0	0	0	0	0
T9614	pan_trap	2023	S1	2023_S1	2023-06-22	W006	April_June_2023	Crop_museum	low	526	conventional	Cucurbita_moschata	3	S6⁰_53′_19″	E37⁰_40′_14″	14	24.55	21.95	23.36	75.57	0	0	0	0	0	0	0	0	0	0	0	0	0	0	0	0	0	0	0	0	0	0	0	0	0	0	0	0	0
T9971	pan_trap	2023	S1	2023_S1	2023-06-29	W007	April_June_2023	Crop_museum	low	526	conventional	Citrullus_lanatus	1	S6⁰_53′_19″	E37⁰_40′_14″	19	27.61	25.11	26.51	72.1	0.97	0	0	0	0	0	0	0	0	0	0	0	0	0	0	0	0	0	0	0	0	0	0	0	0	0	0	0	0
T9969	pan_trap	2023	S1	2023_S1	2023-06-29	W007	April_June_2023	Crop_museum	low	526	conventional	Citrullus_lanatus	2	S6⁰_53′_19″	E37⁰_40′_14″	29	27.61	25.11	26.51	72.1	0.97	0	0	0	0	0	0	0	0	0	0	0	0	0	0	0	0	0	0	0	0	0	0	0	0	0	0	0	0
T9970	pan_trap	2023	S1	2023_S1	2023-06-29	W007	April_June_2023	Crop_museum	low	526	conventional	Citrullus_lanatus	3	S6⁰_53′_19″	E37⁰_40′_14″	10	27.61	25.11	26.51	72.1	0.97	0	0	0	0	0	0	0	0	0	0	0	0	0	0	0	0	0	0	0	0	0	0	0	0	0	0	0	0
T9968	pan_trap	2023	S1	2023_S1	2023-06-29	W007	April_June_2023	Crop_museum	low	526	conventional	Cucumis_sativus	1	S6⁰_53′_19″	E37⁰_40′_14″	30	27.61	25.11	26.51	72.1	0.97	0	0	0	0	0	0	0	0	0	0	0	0	0	0	0	0	0	0	0	0	0	0	0	0	0	0	0	0
T9966	pan_trap	2023	S1	2023_S1	2023-06-29	W007	April_June_2023	Crop_museum	low	526	conventional	Cucumis_sativus	2	S6⁰_53′_19″	E37⁰_40′_14″	12	27.61	25.11	26.51	72.1	0.97	0	0	0	0	0	0	0	0	0	0	0	0	0	0	0	0	0	0	0	0	0	0	0	0	0	0	0	0
T9967	pan_trap	2023	S1	2023_S1	2023-06-29	W007	April_June_2023	Crop_museum	low	526	conventional	Cucumis_sativus	3	S6⁰_53′_19″	E37⁰_40′_14″	9	27.61	25.11	26.51	72.1	0.97	0	0	0	0	0	0	0	0	0	0	0	0	0	0	0	0	0	0	0	0	0	0	0	0	0	0	0	0
T9974	pan_trap	2023	S1	2023_S1	2023-06-29	W007	April_June_2023	Crop_museum	low	526	conventional	Cucurbita_moschata	1	S6⁰_53′_19″	E37⁰_40′_14″	9	27.61	25.11	26.51	72.1	0.97	0	0	0	0	0	0	0	0	0	0	0	0	0	0	0	0	0	0	0	0	0	0	0	0	0	0	0	0
T9972	pan_trap	2023	S1	2023_S1	2023-06-29	W007	April_June_2023	Crop_museum	low	526	conventional	Cucurbita_moschata	2	S6⁰_53′_19″	E37⁰_40′_14″	11	27.61	25.11	26.51	72.1	0.97	0	0	0	0	0	0	0	0	0	0	0	0	0	0	0	0	0	0	0	0	0	0	0	0	0	0	0	0
T9973	pan_trap	2023	S1	2023_S1	2023-06-29	W007	April_June_2023	Crop_museum	low	526	conventional	Cucurbita_moschata	3	S6⁰_53′_19″	E37⁰_40′_14″	12	27.61	25.11	26.51	72.1	0.97	0	0	0	0	0	0	0	0	0	0	0	0	0	0	0	0	0	0	0	0	0	0	0	0	0	0	0	0
T9789	sweep_net	2023	S1	2023_S1	2023-06-22	W006	April_June_2023	Crop_museum	low	526	conventional	Citrullus_lanatus	1	S6⁰_53′_19″	E37⁰_40′_14″	30	24.55	21.95	23.36	75.57	0	2	0	0	0	0	0	0	0	0	0	0	0	0	0	0	0	0	0	0	0	0	0	0	0	0	0	0	0
T9790	sweep_net	2023	S1	2023_S1	2023-06-22	W006	April_June_2023	Crop_museum	low	526	conventional	Citrullus_lanatus	2	S6⁰_53′_19″	E37⁰_40′_14″	25	24.55	21.95	23.36	75.57	0	0	0	0	0	0	0	0	0	0	0	0	0	0	0	0	0	0	0	0	0	0	0	0	0	0	0	0	0
T9791	sweep_net	2023	S1	2023_S1	2023-06-22	W006	April_June_2023	Crop_museum	low	526	conventional	Citrullus_lanatus	3	S6⁰_53′_19″	E37⁰_40′_14″	25	24.55	21.95	23.36	75.57	0	0	0	0	0	0	0	0	0	0	0	0	0	0	0	0	0	0	0	0	0	0	0	0	0	0	0	0	0
T9786	sweep_net	2023	S1	2023_S1	2023-06-22	W006	April_June_2023	Crop_museum	low	526	conventional	Cucumis_sativus	1	S6⁰_53′_19″	E37⁰_40′_14″	37	24.55	21.95	23.36	75.57	0	0	0	0	0	0	0	0	0	0	0	0	0	0	0	0	0	0	0	0	0	0	0	0	0	0	0	0	0
T9787	sweep_net	2023	S1	2023_S1	2023-06-22	W006	April_June_2023	Crop_museum	low	526	conventional	Cucumis_sativus	2	S6⁰_53′_19″	E37⁰_40′_14″	21	24.55	21.95	23.36	75.57	0	0	0	0	0	0	0	0	0	0	0	0	0	0	0	0	0	0	0	0	0	0	0	0	0	0	0	0	0
T9788	sweep_net	2023	S1	2023_S1	2023-06-22	W006	April_June_2023	Crop_museum	low	526	conventional	Cucumis_sativus	3	S6⁰_53′_19″	E37⁰_40′_14″	49	24.55	21.95	23.36	75.57	0	0	0	0	0	0	0	0	0	0	0	0	0	0	0	0	0	0	0	0	0	0	0	0	0	0	0	0	0
T9792	sweep_net	2023	S1	2023_S1	2023-06-22	W006	April_June_2023	Crop_museum	low	526	conventional	Cucurbita_moschata	1	S6⁰_53′_19″	E37⁰_40′_14″	12	24.55	21.95	23.36	75.57	0	0	0	0	0	0	0	0	0	0	0	0	0	0	0	0	0	0	0	0	0	0	0	0	0	0	0	0	0
T9793	sweep_net	2023	S1	2023_S1	2023-06-22	W006	April_June_2023	Crop_museum	low	526	conventional	Cucurbita_moschata	2	S6⁰_53′_19″	E37⁰_40′_14″	11	24.55	21.95	23.36	75.57	0	0	0	0	0	0	0	0	0	0	0	0	0	0	0	0	0	0	0	0	0	0	0	0	0	0	0	0	0
T9794	sweep_net	2023	S1	2023_S1	2023-06-22	W006	April_June_2023	Crop_museum	low	526	conventional	Cucurbita_moschata	3	S6⁰_53′_19″	E37⁰_40′_14″	14	24.55	21.95	23.36	75.57	0	0	0	0	0	0	0	0	0	0	0	0	0	0	0	0	0	0	0	0	0	0	0	0	0	0	0	0	0
T7458	pan_trap	2022	S2	2022_S2	2022-10-31	W008	Sept_Nov_2022	Hort_Unit	low	513	conventional	Citrullus_lanatus	1	S6⁰_47′_25″	E37⁰_38′_10″	0	33.61	16.11	25.81	63.27	0	0	0	0	0	0	0	0	0	0	0	0	0	0	0	0	0	0	0	0	0	0	0	0	0	0	0	0	0
T7459	pan_trap	2022	S2	2022_S2	2022-10-31	W008	Sept_Nov_2022	Hort_Unit	low	513	conventional	Citrullus_lanatus	2	S6⁰_47′_25″	E37⁰_38′_10″	0	33.61	16.11	25.81	63.27	0	0	0	0	0	0	0	0	0	0	0	0	0	0	0	0	0	0	0	0	0	0	0	0	0	0	0	0	0
T7460	pan_trap	2022	S2	2022_S2	2022-10-31	W008	Sept_Nov_2022	Hort_Unit	low	513	conventional	Citrullus_lanatus	3	S6⁰_47′_25″	E37⁰_38′_10″	0	33.61	16.11	25.81	63.27	0	0	0	0	0	0	0	0	0	0	0	0	0	0	0	0	0	0	0	0	0	0	0	0	0	0	0	0	0
T7455	pan_trap	2022	S2	2022_S2	2022-10-31	W008	Sept_Nov_2022	Hort_Unit	low	513	conventional	Cucumis_sativus	1	S6⁰_47′_25″	E37⁰_38′_10″	0	33.61	16.11	25.81	63.27	0	0	0	0	0	0	0	0	0	0	0	0	0	0	0	0	0	0	0	0	0	0	0	0	0	0	0	0	0
T7456	pan_trap	2022	S2	2022_S2	2022-10-31	W008	Sept_Nov_2022	Hort_Unit	low	513	conventional	Cucumis_sativus	2	S6⁰_47′_25″	E37⁰_38′_10″	0	33.61	16.11	25.81	63.27	0	0	0	0	0	0	0	0	0	0	0	0	0	0	0	0	0	0	0	0	0	0	0	0	0	0	0	0	0
T7457	pan_trap	2022	S2	2022_S2	2022-10-31	W008	Sept_Nov_2022	Hort_Unit	low	513	conventional	Cucumis_sativus	3	S6⁰_47′_25″	E37⁰_38′_10″	0	33.61	16.11	25.81	63.27	0	0	0	0	0	0	0	0	0	0	0	0	0	0	0	0	0	0	0	0	0	0	0	0	0	0	0	0	0
T7461	pan_trap	2022	S2	2022_S2	2022-10-31	W008	Sept_Nov_2022	Hort_Unit	low	513	conventional	Cucurbita_moschata	1	S6⁰_47′_25″	E37⁰_38′_10″	0	33.61	16.11	25.81	63.27	0	1	0	0	0	0	0	0	0	0	0	0	0	0	0	0	0	0	0	0	0	0	0	0	0	0	0	0	0
T7462	pan_trap	2022	S2	2022_S2	2022-10-31	W008	Sept_Nov_2022	Hort_Unit	low	513	conventional	Cucurbita_moschata	2	S6⁰_47′_25″	E37⁰_38′_10″	1	33.61	16.11	25.81	63.27	0	0	0	0	0	0	0	0	0	0	0	0	0	0	0	0	0	0	0	0	0	0	0	0	0	0	0	0	0
T7463	pan_trap	2022	S2	2022_S2	2022-10-31	W008	Sept_Nov_2022	Hort_Unit	low	513	conventional	Cucurbita_moschata	3	S6⁰_47′_25″	E37⁰_38′_10″	0	33.61	16.11	25.81	63.27	0	0	0	0	0	0	0	0	0	0	0	0	0	0	0	0	0	0	0	0	0	0	0	0	0	0	0	0	0
T7280	sweep_net	2022	S2	2022_S2	2022-10-24	W007	Sept_Nov_2022	Hort_Unit	low	513	conventional	Citrullus_lanatus	1	S6⁰_47′_25″	E37⁰_38′_10″	0	32.61	17.61	25.51	65.03	0	1	0	0	0	0	0	0	0	0	0	0	0	0	0	0	0	0	0	0	0	0	0	0	0	0	0	0	0
T7278	sweep_net	2022	S2	2022_S2	2022-10-24	W007	Sept_Nov_2022	Hort_Unit	low	513	conventional	Citrullus_lanatus	2	S6⁰_47′_25″	E37⁰_38′_10″	0	32.61	17.61	25.51	65.03	0	0	0	0	0	0	0	0	0	0	0	0	0	0	0	0	0	0	0	0	0	0	0	0	0	0	0	0	0
T7279	sweep_net	2022	S2	2022_S2	2022-10-24	W007	Sept_Nov_2022	Hort_Unit	low	513	conventional	Citrullus_lanatus	3	S6⁰_47′_25″	E37⁰_38′_10″	0	32.61	17.61	25.51	65.03	0	0	0	0	0	0	0	0	0	0	0	0	0	0	0	0	0	0	0	0	0	0	0	0	0	0	0	0	0
T7277	sweep_net	2022	S2	2022_S2	2022-10-24	W007	Sept_Nov_2022	Hort_Unit	low	513	conventional	Cucumis_sativus	1	S6⁰_47′_25″	E37⁰_38′_10″	0	32.61	17.61	25.51	65.03	0	0	0	0	0	0	0	0	0	0	0	0	0	0	0	0	0	0	0	0	0	0	0	0	0	0	0	0	0
T7275	sweep_net	2022	S2	2022_S2	2022-10-24	W007	Sept_Nov_2022	Hort_Unit	low	513	conventional	Cucumis_sativus	2	S6⁰_47′_25″	E37⁰_38′_10″	0	32.61	17.61	25.51	65.03	0	0	0	0	0	0	0	0	0	0	0	0	0	0	0	0	0	0	0	0	0	0	0	0	0	0	0	0	0
T7276	sweep_net	2022	S2	2022_S2	2022-10-24	W007	Sept_Nov_2022	Hort_Unit	low	513	conventional	Cucumis_sativus	3	S6⁰_47′_25″	E37⁰_38′_10″	0	32.61	17.61	25.51	65.03	0	0	0	0	0	0	0	0	0	0	0	0	0	0	0	0	0	0	0	0	0	0	0	0	0	0	0	0	0
T7283	sweep_net	2022	S2	2022_S2	2022-10-24	W007	Sept_Nov_2022	Hort_Unit	low	513	conventional	Cucurbita_moschata	1	S6⁰_47′_25″	E37⁰_38′_10″	0	32.61	17.61	25.51	65.03	0	0	0	0	0	0	0	0	0	0	0	0	0	0	0	0	0	0	0	0	0	0	0	0	0	0	0	0	0
T7281	sweep_net	2022	S2	2022_S2	2022-10-24	W007	Sept_Nov_2022	Hort_Unit	low	513	conventional	Cucurbita_moschata	2	S6⁰_47′_25″	E37⁰_38′_10″	0	32.61	17.61	25.51	65.03	0	0	0	0	0	0	0	0	0	0	0	0	0	0	0	0	0	0	0	0	0	0	0	0	0	0	0	0	0
T7282	sweep_net	2022	S2	2022_S2	2022-10-24	W007	Sept_Nov_2022	Hort_Unit	low	513	conventional	Cucurbita_moschata	3	S6⁰_47′_25″	E37⁰_38′_10″	0	32.61	17.61	25.51	65.03	0	0	0	0	0	0	0	0	0	0	0	0	0	0	0	0	0	0	0	0	0	0	0	0	0	0	0	0	0
T7638	sweep_net	2022	S2	2022_S2	2022-10-31	W008	Sept_Nov_2022	Hort_Unit	low	513	conventional	Citrullus_lanatus	1	S6⁰_47′_25″	E37⁰_38′_10″	0	33.61	16.11	25.81	63.27	0	0	0	0	0	0	0	0	0	0	0	0	0	0	0	0	0	0	0	0	0	0	0	0	0	0	0	0	0
T7639	sweep_net	2022	S2	2022_S2	2022-10-31	W008	Sept_Nov_2022	Hort_Unit	low	513	conventional	Citrullus_lanatus	2	S6⁰_47′_25″	E37⁰_38′_10″	0	33.61	16.11	25.81	63.27	0	1	0	0	0	0	0	0	0	0	0	0	0	0	0	0	0	0	0	0	0	0	0	0	0	0	0	0	0
T7640	sweep_net	2022	S2	2022_S2	2022-10-31	W008	Sept_Nov_2022	Hort_Unit	low	513	conventional	Citrullus_lanatus	3	S6⁰_47′_25″	E37⁰_38′_10″	0	33.61	16.11	25.81	63.27	0	1	0	0	0	0	0	0	0	0	0	0	0	0	0	0	0	0	0	0	0	0	0	0	0	0	0	0	0
T7635	sweep_net	2022	S2	2022_S2	2022-10-31	W008	Sept_Nov_2022	Hort_Unit	low	513	conventional	Cucumis_sativus	1	S6⁰_47′_25″	E37⁰_38′_10″	0	33.61	16.11	25.81	63.27	0	0	0	0	0	0	0	0	0	0	0	0	0	0	0	0	0	0	0	0	0	0	0	0	0	0	0	0	0
T7636	sweep_net	2022	S2	2022_S2	2022-10-31	W008	Sept_Nov_2022	Hort_Unit	low	513	conventional	Cucumis_sativus	2	S6⁰_47′_25″	E37⁰_38′_10″	0	33.61	16.11	25.81	63.27	0	0	0	0	0	0	0	0	0	0	0	0	0	0	0	0	0	0	0	0	0	0	0	0	0	0	0	0	0
T7637	sweep_net	2022	S2	2022_S2	2022-10-31	W008	Sept_Nov_2022	Hort_Unit	low	513	conventional	Cucumis_sativus	3	S6⁰_47′_25″	E37⁰_38′_10″	0	33.61	16.11	25.81	63.27	0	0	0	0	0	0	0	0	0	0	0	0	0	0	0	0	0	0	0	0	0	0	0	0	0	0	0	0	0
T7641	sweep_net	2022	S2	2022_S2	2022-10-31	W008	Sept_Nov_2022	Hort_Unit	low	513	conventional	Cucurbita_moschata	1	S6⁰_47′_25″	E37⁰_38′_10″	0	33.61	16.11	25.81	63.27	0	0	0	0	0	0	0	0	0	0	0	0	0	0	0	0	0	0	0	0	0	0	0	0	0	0	0	0	0
T7642	sweep_net	2022	S2	2022_S2	2022-10-31	W008	Sept_Nov_2022	Hort_Unit	low	513	conventional	Cucurbita_moschata	2	S6⁰_47′_25″	E37⁰_38′_10″	1	33.61	16.11	25.81	63.27	0	0	0	0	0	0	0	0	0	0	0	0	0	0	0	0	0	0	0	0	0	0	0	0	0	0	0	0	0
T7643	sweep_net	2022	S2	2022_S2	2022-10-31	W008	Sept_Nov_2022	Hort_Unit	low	513	conventional	Cucurbita_moschata	3	S6⁰_47′_25″	E37⁰_38′_10″	0	33.61	16.11	25.81	63.27	0	0	0	0	0	0	0	0	0	0	0	0	0	0	0	0	0	0	0	0	0	0	0	0	0	0	0	0	0
T6738	pan_trap	2022	S2	2022_S2	2022-10-17	W006	Sept_Nov_2022	Hort_Unit	low	513	conventional	Citrullus_lanatus	1	S6⁰_50′_24″	E37⁰_37′_48″	0	31.11	15.11	24.25	66.47	0	0	0	0	0	0	0	0	0	0	0	0	0	0	0	0	0	0	0	0	0	0	0	0	0	0	0	0	0
T6739	pan_trap	2022	S2	2022_S2	2022-10-17	W006	Sept_Nov_2022	Hort_Unit	low	513	conventional	Citrullus_lanatus	2	S6⁰_50′_24″	E37⁰_37′_48″	3	31.11	15.11	24.25	66.47	0	0	0	0	0	0	0	0	0	0	0	0	0	0	0	0	0	0	0	0	0	0	0	0	0	0	0	0	0
T6740	pan_trap	2022	S2	2022_S2	2022-10-17	W006	Sept_Nov_2022	Hort_Unit	low	513	conventional	Citrullus_lanatus	3	S6⁰_50′_24″	E37⁰_37′_48″	3	31.11	15.11	24.25	66.47	0	0	0	0	0	0	0	0	0	0	0	0	0	0	0	0	0	0	0	0	0	0	0	0	0	0	0	0	0
T6735	pan_trap	2022	S2	2022_S2	2022-10-17	W006	Sept_Nov_2022	Hort_Unit	low	513	conventional	Cucumis_sativus	1	S6⁰_50′_24″	E37⁰_37′_48″	0	31.11	15.11	24.25	66.47	0	0	0	0	0	0	0	0	0	0	0	0	0	0	0	0	0	0	0	0	0	0	0	0	0	0	0	0	0
T6736	pan_trap	2022	S2	2022_S2	2022-10-17	W006	Sept_Nov_2022	Hort_Unit	low	513	conventional	Cucumis_sativus	2	S6⁰_50′_24″	E37⁰_37′_48″	0	31.11	15.11	24.25	66.47	0	0	0	0	0	0	0	0	0	0	0	0	0	0	0	0	0	0	0	0	0	0	0	0	0	0	0	0	0
T6737	pan_trap	2022	S2	2022_S2	2022-10-17	W006	Sept_Nov_2022	Hort_Unit	low	513	conventional	Cucumis_sativus	3	S6⁰_50′_24″	E37⁰_37′_48″	0	31.11	15.11	24.25	66.47	0	0	0	0	0	0	0	0	0	0	0	0	0	0	0	0	0	0	0	0	0	0	0	0	0	0	0	0	0
T6741	pan_trap	2022	S2	2022_S2	2022-10-17	W006	Sept_Nov_2022	Hort_Unit	low	513	conventional	Cucurbita_moschata	1	S6⁰_50′_24″	E37⁰_37′_48″	1	31.11	15.11	24.25	66.47	0	0	0	0	0	0	0	0	0	0	0	0	0	0	0	0	0	0	0	0	0	0	0	0	0	0	0	0	0
T6742	pan_trap	2022	S2	2022_S2	2022-10-17	W006	Sept_Nov_2022	Hort_Unit	low	513	conventional	Cucurbita_moschata	2	S6⁰_50′_24″	E37⁰_37′_48″	0	31.11	15.11	24.25	66.47	0	0	0	0	0	0	0	0	0	0	0	0	0	0	0	0	0	0	0	0	0	0	0	0	0	0	0	0	0
T6743	pan_trap	2022	S2	2022_S2	2022-10-17	W006	Sept_Nov_2022	Hort_Unit	low	513	conventional	Cucurbita_moschata	3	S6⁰_50′_24″	E37⁰_37′_48″	0	31.11	15.11	24.25	66.47	0	0	0	0	0	0	0	0	0	0	0	0	0	0	0	0	0	0	0	0	0	0	0	0	0	0	0	0	0
T7100	pan_trap	2022	S2	2022_S2	2022-10-24	W007	Sept_Nov_2022	Hort_Unit	low	513	conventional	Citrullus_lanatus	1	S6⁰_50′_24″	E37⁰_37′_48″	0	32.61	17.61	25.51	65.03	0	0	0	0	0	0	0	0	0	0	0	0	0	0	0	0	0	0	0	0	0	0	0	0	0	0	0	0	0
T7098	pan_trap	2022	S2	2022_S2	2022-10-24	W007	Sept_Nov_2022	Hort_Unit	low	513	conventional	Citrullus_lanatus	2	S6⁰_50′_24″	E37⁰_37′_48″	0	32.61	17.61	25.51	65.03	0	0	0	0	0	0	0	0	0	0	0	0	0	0	0	0	0	0	0	0	0	0	0	0	0	0	0	0	0
T7099	pan_trap	2022	S2	2022_S2	2022-10-24	W007	Sept_Nov_2022	Hort_Unit	low	513	conventional	Citrullus_lanatus	3	S6⁰_50′_24″	E37⁰_37′_48″	0	32.61	17.61	25.51	65.03	0	0	0	0	0	0	0	0	0	0	0	0	0	0	0	0	0	0	0	0	0	0	0	0	0	0	0	0	0
T7097	pan_trap	2022	S2	2022_S2	2022-10-24	W007	Sept_Nov_2022	Hort_Unit	low	513	conventional	Cucumis_sativus	1	S6⁰_50′_24″	E37⁰_37′_48″	0	32.61	17.61	25.51	65.03	0	0	0	0	0	0	0	0	0	0	0	0	0	0	0	0	0	0	0	0	0	0	0	0	0	0	0	0	0
T7095	pan_trap	2022	S2	2022_S2	2022-10-24	W007	Sept_Nov_2022	Hort_Unit	low	513	conventional	Cucumis_sativus	2	S6⁰_50′_24″	E37⁰_37′_48″	0	32.61	17.61	25.51	65.03	0	0	0	0	0	0	0	0	0	0	0	0	0	0	0	0	0	0	0	0	0	0	0	0	0	0	0	0	0
T7096	pan_trap	2022	S2	2022_S2	2022-10-24	W007	Sept_Nov_2022	Hort_Unit	low	513	conventional	Cucumis_sativus	3	S6⁰_50′_24″	E37⁰_37′_48″	0	32.61	17.61	25.51	65.03	0	0	0	0	0	0	0	0	0	0	0	0	0	0	0	0	0	0	0	0	0	0	0	0	0	0	0	0	0
T7103	pan_trap	2022	S2	2022_S2	2022-10-24	W007	Sept_Nov_2022	Hort_Unit	low	513	conventional	Cucurbita_moschata	1	S6⁰_50′_24″	E37⁰_37′_48″	0	32.61	17.61	25.51	65.03	0	0	0	0	0	0	0	0	0	0	0	0	0	0	0	0	0	0	0	0	0	0	0	0	0	0	0	0	0
T7101	pan_trap	2022	S2	2022_S2	2022-10-24	W007	Sept_Nov_2022	Hort_Unit	low	513	conventional	Cucurbita_moschata	2	S6⁰_50′_24″	E37⁰_37′_48″	0	32.61	17.61	25.51	65.03	0	0	0	0	0	0	0	0	0	0	0	0	0	0	0	0	0	0	0	0	0	0	0	0	0	0	0	0	0
T7102	pan_trap	2022	S2	2022_S2	2022-10-24	W007	Sept_Nov_2022	Hort_Unit	low	513	conventional	Cucurbita_moschata	3	S6⁰_50′_24″	E37⁰_37′_48″	0	32.61	17.61	25.51	65.03	0	0	0	0	0	0	0	0	0	0	0	0	0	0	0	0	0	0	0	0	0	0	0	0	0	0	0	0	0
T6918	sweep_net	2022	S2	2022_S2	2022-10-17	W006	Sept_Nov_2022	Hort_Unit	low	513	conventional	Citrullus_lanatus	1	S6⁰_50′_24″	E37⁰_37′_48″	0	31.11	15.11	24.25	66.47	0	0	0	0	0	0	0	0	0	0	0	0	0	0	0	0	0	0	0	0	0	0	0	0	0	0	0	0	0
T6919	sweep_net	2022	S2	2022_S2	2022-10-17	W006	Sept_Nov_2022	Hort_Unit	low	513	conventional	Citrullus_lanatus	2	S6⁰_50′_24″	E37⁰_37′_48″	3	31.11	15.11	24.25	66.47	0	0	0	0	0	0	0	0	0	0	0	0	0	0	0	0	0	0	0	0	0	0	0	0	0	0	0	0	0
T6920	sweep_net	2022	S2	2022_S2	2022-10-17	W006	Sept_Nov_2022	Hort_Unit	low	513	conventional	Citrullus_lanatus	3	S6⁰_50′_24″	E37⁰_37′_48″	3	31.11	15.11	24.25	66.47	0	1	0	0	0	0	0	0	0	0	0	0	0	0	0	0	0	0	0	0	0	0	0	0	0	0	0	0	0
T6915	sweep_net	2022	S2	2022_S2	2022-10-17	W006	Sept_Nov_2022	Hort_Unit	low	513	conventional	Cucumis_sativus	1	S6⁰_50′_24″	E37⁰_37′_48″	0	31.11	15.11	24.25	66.47	0	0	0	0	0	0	0	0	0	0	0	0	0	0	0	0	0	0	0	0	0	0	0	0	0	0	0	0	0
T6916	sweep_net	2022	S2	2022_S2	2022-10-17	W006	Sept_Nov_2022	Hort_Unit	low	513	conventional	Cucumis_sativus	2	S6⁰_50′_24″	E37⁰_37′_48″	0	31.11	15.11	24.25	66.47	0	1	0	0	0	0	0	0	0	0	0	0	1	0	0	0	0	0	0	0	0	0	0	0	0	0	0	0	0
T6917	sweep_net	2022	S2	2022_S2	2022-10-17	W006	Sept_Nov_2022	Hort_Unit	low	513	conventional	Cucumis_sativus	3	S6⁰_50′_24″	E37⁰_37′_48″	0	31.11	15.11	24.25	66.47	0	0	0	0	0	0	0	0	0	0	0	0	0	0	0	0	0	0	0	0	0	0	0	0	0	0	0	0	0
T6921	sweep_net	2022	S2	2022_S2	2022-10-17	W006	Sept_Nov_2022	Hort_Unit	low	513	conventional	Cucurbita_moschata	1	S6⁰_50′_24″	E37⁰_37′_48″	1	31.11	15.11	24.25	66.47	0	1	0	0	0	0	0	0	0	0	0	0	0	0	0	0	0	0	0	0	0	0	0	0	0	0	1	0	0
T6922	sweep_net	2022	S2	2022_S2	2022-10-17	W006	Sept_Nov_2022	Hort_Unit	low	513	conventional	Cucurbita_moschata	2	S6⁰_50′_24″	E37⁰_37′_48″	0	31.11	15.11	24.25	66.47	0	1	0	0	0	0	0	0	0	0	0	0	0	0	0	0	0	0	0	0	0	0	0	0	0	0	1	0	0
T6923	sweep_net	2022	S2	2022_S2	2022-10-17	W006	Sept_Nov_2022	Hort_Unit	low	513	conventional	Cucurbita_moschata	3	S6⁰_50′_24″	E37⁰_37′_48″	0	31.11	15.11	24.25	66.47	0	1	0	0	0	0	0	0	0	0	0	0	0	0	0	0	0	0	0	0	0	0	0	0	0	0	1	0	0
T12498	pan_trap	2023	S2	2023_S2	2023-10-16	W006	Sept_Nov_2023	Hort_Unit	low	513	conventional	Citrullus_lanatus	1	S6⁰_50′_20″	E37⁰_38′_34″	15	27.94	26.5	27.11	64.34	1.97	1	0	0	0	0	0	0	0	0	0	0	1	0	0	0	0	0	0	0	0	0	0	0	0	0	0	0	0
T12499	pan_trap	2023	S2	2023_S2	2023-10-16	W006	Sept_Nov_2023	Hort_Unit	low	513	conventional	Citrullus_lanatus	2	S6⁰_50′_20″	E37⁰_38′_34″	19	27.94	26.5	27.11	64.34	1.97	0	0	0	0	0	0	0	0	0	0	0	0	0	0	0	0	0	0	0	0	0	0	0	0	0	0	0	0
T12500	pan_trap	2023	S2	2023_S2	2023-10-16	W006	Sept_Nov_2023	Hort_Unit	low	513	conventional	Citrullus_lanatus	3	S6⁰_50′_20″	E37⁰_38′_34″	14	27.94	26.5	27.11	64.34	1.97	1	0	0	0	0	0	0	0	0	0	0	1	0	0	0	0	0	0	0	0	0	0	0	0	0	0	0	0
T12495	pan_trap	2023	S2	2023_S2	2023-10-16	W006	Sept_Nov_2023	Hort_Unit	low	513	conventional	Cucumis_sativus	1	S6⁰_50′_20″	E37⁰_38′_34″	17	27.94	26.5	27.11	64.34	1.97	0	0	0	0	0	0	0	0	0	0	0	0	0	0	0	0	0	0	0	0	0	0	0	0	0	0	0	0
T12496	pan_trap	2023	S2	2023_S2	2023-10-16	W006	Sept_Nov_2023	Hort_Unit	low	513	conventional	Cucumis_sativus	2	S6⁰_50′_20″	E37⁰_38′_34″	19	27.94	26.5	27.11	64.34	1.97	0	0	0	0	0	0	0	0	0	0	0	0	0	0	0	0	0	0	0	0	0	0	0	0	0	0	0	0
T12497	pan_trap	2023	S2	2023_S2	2023-10-16	W006	Sept_Nov_2023	Hort_Unit	low	513	conventional	Cucumis_sativus	3	S6⁰_50′_20″	E37⁰_38′_34″	20	27.94	26.5	27.11	64.34	1.97	1	0	0	0	0	0	0	0	0	0	0	1	0	0	0	0	0	0	0	0	0	0	0	0	0	0	0	0
T12501	pan_trap	2023	S2	2023_S2	2023-10-16	W006	Sept_Nov_2023	Hort_Unit	low	513	conventional	Cucurbita_moschata	1	S6⁰_50′_20″	E37⁰_38′_34″	13	27.94	26.5	27.11	64.34	1.97	0	0	0	0	0	0	0	0	0	0	0	0	0	0	0	0	0	0	0	0	0	0	0	0	0	0	0	0
T12502	pan_trap	2023	S2	2023_S2	2023-10-16	W006	Sept_Nov_2023	Hort_Unit	low	513	conventional	Cucurbita_moschata	2	S6⁰_50′_20″	E37⁰_38′_34″	25	27.94	26.5	27.11	64.34	1.97	0	0	0	0	0	0	0	0	0	0	0	0	0	0	0	0	0	0	0	0	0	0	0	0	0	0	0	0
T12503	pan_trap	2023	S2	2023_S2	2023-10-16	W006	Sept_Nov_2023	Hort_Unit	low	513	conventional	Cucurbita_moschata	3	S6⁰_50′_20″	E37⁰_38′_34″	16	27.94	26.5	27.11	64.34	1.97	0	0	0	0	0	0	0	0	0	0	0	0	0	0	0	0	0	0	0	0	0	0	0	0	0	0	0	0
T12860	pan_trap	2023	S2	2023_S2	2023-10-23	W007	Sept_Nov_2023	Hort_Unit	low	513	conventional	Citrullus_lanatus	1	S6⁰_50′_20″	E37⁰_38′_34″	5	27.76	24.42	26.81	67.37	0.97	0	0	0	0	0	0	0	0	0	0	0	0	0	0	0	0	0	0	0	0	0	0	0	0	0	0	0	0
T12858	pan_trap	2023	S2	2023_S2	2023-10-23	W007	Sept_Nov_2023	Hort_Unit	low	513	conventional	Citrullus_lanatus	2	S6⁰_50′_20″	E37⁰_38′_34″	8	27.76	24.42	26.81	67.37	0.97	0	0	0	0	0	0	0	0	0	0	0	0	0	0	0	0	0	0	0	0	0	0	0	0	0	0	0	0
T12859	pan_trap	2023	S2	2023_S2	2023-10-23	W007	Sept_Nov_2023	Hort_Unit	low	513	conventional	Citrullus_lanatus	3	S6⁰_50′_20″	E37⁰_38′_34″	11	27.76	24.42	26.81	67.37	0.97	0	0	0	0	0	0	0	0	0	0	0	0	0	0	0	0	0	0	0	0	0	0	0	0	0	0	0	0
T12857	pan_trap	2023	S2	2023_S2	2023-10-23	W007	Sept_Nov_2023	Hort_Unit	low	513	conventional	Cucumis_sativus	1	S6⁰_50′_20″	E37⁰_38′_34″	16	27.76	24.42	26.81	67.37	0.97	0	0	0	0	0	0	0	0	0	0	0	0	0	0	0	0	0	0	0	0	0	0	0	0	0	0	0	0
T12855	pan_trap	2023	S2	2023_S2	2023-10-23	W007	Sept_Nov_2023	Hort_Unit	low	513	conventional	Cucumis_sativus	2	S6⁰_50′_20″	E37⁰_38′_34″	20	27.76	24.42	26.81	67.37	0.97	0	0	0	0	0	0	0	0	0	0	0	0	0	0	0	0	0	0	0	0	0	0	0	0	0	0	0	0
T12856	pan_trap	2023	S2	2023_S2	2023-10-23	W007	Sept_Nov_2023	Hort_Unit	low	513	conventional	Cucumis_sativus	3	S6⁰_50′_20″	E37⁰_38′_34″	29	27.76	24.42	26.81	67.37	0.97	0	0	0	0	0	0	0	0	0	0	0	0	0	0	0	0	0	0	0	0	0	0	0	0	0	0	0	0
T12863	pan_trap	2023	S2	2023_S2	2023-10-23	W007	Sept_Nov_2023	Hort_Unit	low	513	conventional	Cucurbita_moschata	1	S6⁰_50′_20″	E37⁰_38′_34″	5	27.76	24.42	26.81	67.37	0.97	0	0	0	0	0	0	0	0	0	0	0	0	0	0	0	0	0	0	0	0	0	0	0	0	0	0	0	0
T12861	pan_trap	2023	S2	2023_S2	2023-10-23	W007	Sept_Nov_2023	Hort_Unit	low	513	conventional	Cucurbita_moschata	2	S6⁰_50′_20″	E37⁰_38′_34″	7	27.76	24.42	26.81	67.37	0.97	0	0	0	0	0	0	0	0	0	0	0	0	0	0	0	0	0	0	0	0	0	0	0	0	0	0	0	0
T12862	pan_trap	2023	S2	2023_S2	2023-10-23	W007	Sept_Nov_2023	Hort_Unit	low	513	conventional	Cucurbita_moschata	3	S6⁰_50′_20″	E37⁰_38′_34″	12	27.76	24.42	26.81	67.37	0.97	0	0	0	0	0	0	0	0	0	0	0	0	0	0	0	0	0	0	0	0	0	0	0	0	0	0	0	0
T12678	sweep_net	2023	S2	2023_S2	2023-10-16	W006	Sept_Nov_2023	Hort_Unit	low	513	conventional	Citrullus_lanatus	1	S6⁰_50′_20″	E37⁰_38′_34″	15	27.94	26.5	27.11	64.34	1.97	2	0	0	0	0	0	0	0	0	0	0	1	0	0	0	0	0	0	0	0	0	0	0	0	0	0	0	0
T12679	sweep_net	2023	S2	2023_S2	2023-10-16	W006	Sept_Nov_2023	Hort_Unit	low	513	conventional	Citrullus_lanatus	2	S6⁰_50′_20″	E37⁰_38′_34″	19	27.94	26.5	27.11	64.34	1.97	1	0	0	0	0	0	0	0	0	0	0	0	0	0	0	0	0	0	0	0	0	0	0	0	0	0	0	0
T12680	sweep_net	2023	S2	2023_S2	2023-10-16	W006	Sept_Nov_2023	Hort_Unit	low	513	conventional	Citrullus_lanatus	3	S6⁰_50′_20″	E37⁰_38′_34″	14	27.94	26.5	27.11	64.34	1.97	1	0	0	0	0	0	0	0	0	0	0	1	0	0	0	0	0	0	0	0	0	0	0	0	0	0	0	0
T12675	sweep_net	2023	S2	2023_S2	2023-10-16	W006	Sept_Nov_2023	Hort_Unit	low	513	conventional	Cucumis_sativus	1	S6⁰_50′_20″	E37⁰_38′_34″	17	27.94	26.5	27.11	64.34	1.97	1	0	0	0	0	0	0	0	0	0	0	1	0	0	0	0	0	0	0	0	0	0	0	0	0	0	0	0
T12676	sweep_net	2023	S2	2023_S2	2023-10-16	W006	Sept_Nov_2023	Hort_Unit	low	513	conventional	Cucumis_sativus	2	S6⁰_50′_20″	E37⁰_38′_34″	19	27.94	26.5	27.11	64.34	1.97	3	0	0	0	0	0	0	0	0	0	0	1	0	0	0	0	0	0	0	0	0	0	0	0	0	0	0	0
T12677	sweep_net	2023	S2	2023_S2	2023-10-16	W006	Sept_Nov_2023	Hort_Unit	low	513	conventional	Cucumis_sativus	3	S6⁰_50′_20″	E37⁰_38′_34″	20	27.94	26.5	27.11	64.34	1.97	1	0	0	0	0	0	0	0	0	0	0	1	0	0	0	0	0	0	0	0	0	0	0	0	0	0	0	0
T12681	sweep_net	2023	S2	2023_S2	2023-10-16	W006	Sept_Nov_2023	Hort_Unit	low	513	conventional	Cucurbita_moschata	1	S6⁰_50′_20″	E37⁰_38′_34″	13	27.94	26.5	27.11	64.34	1.97	1	0	0	0	0	0	0	0	0	0	0	0	0	0	0	0	0	0	0	0	0	0	0	0	0	0	0	0
T12682	sweep_net	2023	S2	2023_S2	2023-10-16	W006	Sept_Nov_2023	Hort_Unit	low	513	conventional	Cucurbita_moschata	2	S6⁰_50′_20″	E37⁰_38′_34″	25	27.94	26.5	27.11	64.34	1.97	2	0	0	0	0	0	0	0	0	0	0	1	0	0	0	0	0	0	0	0	0	0	0	0	0	0	0	0
T12683	sweep_net	2023	S2	2023_S2	2023-10-16	W006	Sept_Nov_2023	Hort_Unit	low	513	conventional	Cucurbita_moschata	3	S6⁰_50′_20″	E37⁰_38′_34″	16	27.94	26.5	27.11	64.34	1.97	0	0	0	0	0	0	0	0	0	0	0	0	0	0	0	0	0	0	0	0	0	0	0	0	0	0	0	0
T2778	pan_trap	2022	S1	2022_S1	2022-04-19	W003	April_June_2022	Hort_Unit	low	513	conventional	Citrullus_lanatus	1	S6⁰_50′_39″	E37⁰_39′_42″	106	29.61	19.61	23.8	89.65	1.9	0	0	0	0	0	0	0	0	0	0	0	0	0	0	0	0	0	0	0	0	0	0	0	0	0	0	0	0
T2779	pan_trap	2022	S1	2022_S1	2022-04-19	W003	April_June_2022	Hort_Unit	low	513	conventional	Citrullus_lanatus	2	S6⁰_50′_39″	E37⁰_39′_42″	90	29.61	19.61	23.8	89.65	1.9	0	0	0	0	0	0	0	0	0	0	0	0	0	0	0	0	0	0	0	0	0	0	0	0	0	0	0	0
T2780	pan_trap	2022	S1	2022_S1	2022-04-19	W003	April_June_2022	Hort_Unit	low	513	conventional	Citrullus_lanatus	3	S6⁰_50′_39″	E37⁰_39′_42″	63	29.61	19.61	23.8	89.65	1.9	0	0	0	0	0	0	0	0	0	0	0	0	0	0	0	0	0	0	0	0	0	0	0	0	0	0	0	0
T2775	pan_trap	2022	S1	2022_S1	2022-04-19	W003	April_June_2022	Hort_Unit	low	513	conventional	Cucumis_sativus	1	S6⁰_50′_39″	E37⁰_39′_42″	106	29.61	19.61	23.8	89.65	1.9	0	0	0	0	0	0	0	0	0	0	0	0	0	0	0	0	0	0	0	0	0	0	0	0	0	0	0	0
T2776	pan_trap	2022	S1	2022_S1	2022-04-19	W003	April_June_2022	Hort_Unit	low	513	conventional	Cucumis_sativus	2	S6⁰_50′_39″	E37⁰_39′_42″	93	29.61	19.61	23.8	89.65	1.9	0	0	0	0	0	0	0	0	0	0	0	0	0	0	0	0	0	0	0	0	0	0	0	0	0	0	0	0
T2777	pan_trap	2022	S1	2022_S1	2022-04-19	W003	April_June_2022	Hort_Unit	low	513	conventional	Cucumis_sativus	3	S6⁰_50′_39″	E37⁰_39′_42″	56	29.61	19.61	23.8	89.65	1.9	0	0	0	0	0	0	0	0	0	0	0	0	0	0	0	0	0	0	0	0	0	0	0	0	0	0	0	0
T2781	pan_trap	2022	S1	2022_S1	2022-04-19	W003	April_June_2022	Hort_Unit	low	513	conventional	Cucurbita_moschata	1	S6⁰_50′_39″	E37⁰_39′_42″	16	29.61	19.61	23.8	89.65	1.9	0	0	0	0	0	0	0	0	0	0	0	0	0	0	0	0	0	0	0	0	0	0	0	0	0	0	0	0
T2782	pan_trap	2022	S1	2022_S1	2022-04-19	W003	April_June_2022	Hort_Unit	low	513	conventional	Cucurbita_moschata	2	S6⁰_50′_39″	E37⁰_39′_42″	20	29.61	19.61	23.8	89.65	1.9	0	0	0	0	0	0	0	0	0	0	0	0	0	0	0	0	0	0	0	0	0	0	0	0	0	0	0	0
T2783	pan_trap	2022	S1	2022_S1	2022-04-19	W003	April_June_2022	Hort_Unit	low	513	conventional	Cucurbita_moschata	3	S6⁰_50′_39″	E37⁰_39′_42″	10	29.61	19.61	23.8	89.65	1.9	0	0	0	0	0	0	0	0	0	0	0	0	0	0	0	0	0	0	0	0	0	0	0	0	0	0	0	0
T3138	pan_trap	2022	S1	2022_S1	2022-04-26	W004	April_June_2022	Hort_Unit	low	513	conventional	Citrullus_lanatus	1	S6⁰_50′_39″	E37⁰_39′_42″	26	30.11	19.61	23.54	91.44	5.1	0	0	0	0	0	0	0	0	0	0	0	0	0	0	0	0	0	0	0	0	0	0	0	0	0	0	0	0
T3139	pan_trap	2022	S1	2022_S1	2022-04-26	W004	April_June_2022	Hort_Unit	low	513	conventional	Citrullus_lanatus	2	S6⁰_50′_39″	E37⁰_39′_42″	73	30.11	19.61	23.54	91.44	5.1	0	0	0	0	0	0	0	0	0	0	0	0	0	0	0	0	0	0	0	0	0	0	0	0	0	0	0	0
T3140	pan_trap	2022	S1	2022_S1	2022-04-26	W004	April_June_2022	Hort_Unit	low	513	conventional	Citrullus_lanatus	3	S6⁰_50′_39″	E37⁰_39′_42″	30	30.11	19.61	23.54	91.44	5.1	0	0	0	0	0	0	0	0	0	0	0	0	0	0	0	0	0	0	0	0	0	0	0	0	0	0	0	0
T3135	pan_trap	2022	S1	2022_S1	2022-04-26	W004	April_June_2022	Hort_Unit	low	513	conventional	Cucumis_sativus	1	S6⁰_50′_39″	E37⁰_39′_42″	30	30.11	19.61	23.54	91.44	5.1	0	0	0	0	0	0	0	0	0	0	0	0	0	0	0	0	0	0	0	0	0	0	0	0	0	0	0	0
T3136	pan_trap	2022	S1	2022_S1	2022-04-26	W004	April_June_2022	Hort_Unit	low	513	conventional	Cucumis_sativus	2	S6⁰_50′_39″	E37⁰_39′_42″	13	30.11	19.61	23.54	91.44	5.1	0	0	0	0	0	0	0	0	0	0	0	0	0	0	0	0	0	0	0	0	0	0	0	0	0	0	0	0
T3137	pan_trap	2022	S1	2022_S1	2022-04-26	W004	April_June_2022	Hort_Unit	low	513	conventional	Cucumis_sativus	3	S6⁰_50′_39″	E37⁰_39′_42″	50	30.11	19.61	23.54	91.44	5.1	0	0	0	0	0	0	0	0	0	0	0	0	0	0	0	0	0	0	0	0	0	0	0	0	0	0	0	0
T3141	pan_trap	2022	S1	2022_S1	2022-04-26	W004	April_June_2022	Hort_Unit	low	513	conventional	Cucurbita_moschata	1	S6⁰_50′_39″	E37⁰_39′_42″	6	30.11	19.61	23.54	91.44	5.1	0	0	0	0	0	0	0	0	0	0	0	0	0	0	0	0	0	0	0	0	0	0	0	0	0	0	0	0
T3142	pan_trap	2022	S1	2022_S1	2022-04-26	W004	April_June_2022	Hort_Unit	low	513	conventional	Cucurbita_moschata	2	S6⁰_50′_39″	E37⁰_39′_42″	13	30.11	19.61	23.54	91.44	5.1	0	0	0	0	0	0	0	0	0	0	0	0	0	0	0	0	0	0	0	0	0	0	0	0	0	0	0	0
T3143	pan_trap	2022	S1	2022_S1	2022-04-26	W004	April_June_2022	Hort_Unit	low	513	conventional	Cucurbita_moschata	3	S6⁰_50′_39″	E37⁰_39′_42″	26	30.11	19.61	23.54	91.44	5.1	0	0	0	0	0	0	0	0	0	0	0	0	0	0	0	0	0	0	0	0	0	0	0	0	0	0	0	0
T2598	sweep_net	2022	S1	2022_S1	2022-04-12	W002	April_June_2022	Hort_Unit	low	513	conventional	Citrullus_lanatus	1	S6⁰_50′_39″	E37⁰_39′_42″	73	30.61	19.61	23.5	91.22	8.5	4	0	0	0	0	0	0	0	0	0	0	0	0	0	0	0	0	0	0	0	0	0	0	0	0	0	0	1
T2599	sweep_net	2022	S1	2022_S1	2022-04-12	W002	April_June_2022	Hort_Unit	low	513	conventional	Citrullus_lanatus	2	S6⁰_50′_39″	E37⁰_39′_42″	40	30.61	19.61	23.5	91.22	8.5	4	0	0	0	0	0	0	0	0	0	0	0	0	0	0	0	0	0	0	0	0	0	0	0	0	0	0	0
T2600	sweep_net	2022	S1	2022_S1	2022-04-12	W002	April_June_2022	Hort_Unit	low	513	conventional	Citrullus_lanatus	3	S6⁰_50′_39″	E37⁰_39′_42″	53	30.61	19.61	23.5	91.22	8.5	5	0	0	0	0	0	0	0	0	0	0	0	0	0	0	0	0	0	0	0	0	0	0	0	0	0	0	0
T2595	sweep_net	2022	S1	2022_S1	2022-04-12	W002	April_June_2022	Hort_Unit	low	513	conventional	Cucumis_sativus	1	S6⁰_50′_39″	E37⁰_39′_42″	13	30.61	19.61	23.5	91.22	8.5	5	0	0	0	0	0	0	0	0	0	0	0	0	0	0	0	0	0	0	0	0	0	0	0	0	0	0	0
T2596	sweep_net	2022	S1	2022_S1	2022-04-12	W002	April_June_2022	Hort_Unit	low	513	conventional	Cucumis_sativus	2	S6⁰_50′_39″	E37⁰_39′_42″	36	30.61	19.61	23.5	91.22	8.5	5	0	0	0	0	0	0	0	0	0	0	0	0	0	0	0	0	0	0	0	0	0	0	0	0	0	0	0
T2597	sweep_net	2022	S1	2022_S1	2022-04-12	W002	April_June_2022	Hort_Unit	low	513	conventional	Cucumis_sativus	3	S6⁰_50′_39″	E37⁰_39′_42″	30	30.61	19.61	23.5	91.22	8.5	8	0	0	0	0	0	0	0	0	0	0	0	0	0	0	0	0	0	0	0	0	0	0	0	0	0	0	2
T2601	sweep_net	2022	S1	2022_S1	2022-04-12	W002	April_June_2022	Hort_Unit	low	513	conventional	Cucurbita_moschata	1	S6⁰_50′_39″	E37⁰_39′_42″	46	30.61	19.61	23.5	91.22	8.5	1	0	0	0	0	0	0	0	0	0	0	0	0	0	0	0	0	0	0	0	0	0	0	0	0	0	0	0
T2602	sweep_net	2022	S1	2022_S1	2022-04-12	W002	April_June_2022	Hort_Unit	low	513	conventional	Cucurbita_moschata	2	S6⁰_50′_39″	E37⁰_39′_42″	43	30.61	19.61	23.5	91.22	8.5	7	0	0	0	0	0	0	0	0	0	0	0	0	0	0	0	0	0	0	0	0	0	0	0	0	0	0	0
T2603	sweep_net	2022	S1	2022_S1	2022-04-12	W002	April_June_2022	Hort_Unit	low	513	conventional	Cucurbita_moschata	3	S6⁰_50′_39″	E37⁰_39′_42″	23	30.61	19.61	23.5	91.22	8.5	4	0	0	0	0	0	0	0	0	0	0	0	0	0	0	0	0	0	0	0	0	0	0	0	0	0	0	0
T2958	sweep_net	2022	S1	2022_S1	2022-04-19	W003	April_June_2022	Hort_Unit	low	513	conventional	Citrullus_lanatus	1	S6⁰_50′_39″	E37⁰_39′_42″	106	29.61	19.61	23.8	89.65	1.9	0	0	0	0	0	0	0	0	0	0	0	0	0	0	0	0	0	0	0	0	0	0	0	0	0	0	0	0
T2959	sweep_net	2022	S1	2022_S1	2022-04-19	W003	April_June_2022	Hort_Unit	low	513	conventional	Citrullus_lanatus	2	S6⁰_50′_39″	E37⁰_39′_42″	90	29.61	19.61	23.8	89.65	1.9	1	0	0	0	0	0	0	0	0	0	0	0	0	0	0	0	0	0	0	0	0	0	0	0	0	0	0	1
T2960	sweep_net	2022	S1	2022_S1	2022-04-19	W003	April_June_2022	Hort_Unit	low	513	conventional	Citrullus_lanatus	3	S6⁰_50′_39″	E37⁰_39′_42″	63	29.61	19.61	23.8	89.65	1.9	1	0	0	0	0	0	0	0	0	0	0	0	0	0	0	0	0	0	0	0	0	0	0	0	0	0	0	0
T2955	sweep_net	2022	S1	2022_S1	2022-04-19	W003	April_June_2022	Hort_Unit	low	513	conventional	Cucumis_sativus	1	S6⁰_50′_39″	E37⁰_39′_42″	106	29.61	19.61	23.8	89.65	1.9	1	0	0	0	0	0	0	0	0	0	0	0	0	0	0	0	0	0	0	0	0	0	0	0	0	0	0	0
T2956	sweep_net	2022	S1	2022_S1	2022-04-19	W003	April_June_2022	Hort_Unit	low	513	conventional	Cucumis_sativus	2	S6⁰_50′_39″	E37⁰_39′_42″	93	29.61	19.61	23.8	89.65	1.9	1	0	0	0	0	0	0	0	0	0	0	0	0	0	0	0	0	0	0	0	0	0	0	0	0	0	0	0
T2957	sweep_net	2022	S1	2022_S1	2022-04-19	W003	April_June_2022	Hort_Unit	low	513	conventional	Cucumis_sativus	3	S6⁰_50′_39″	E37⁰_39′_42″	56	29.61	19.61	23.8	89.65	1.9	1	0	0	0	0	0	0	0	0	0	0	0	0	0	0	0	0	0	0	0	0	0	0	0	0	0	0	0
T2961	sweep_net	2022	S1	2022_S1	2022-04-19	W003	April_June_2022	Hort_Unit	low	513	conventional	Cucurbita_moschata	1	S6⁰_50′_39″	E37⁰_39′_42″	16	29.61	19.61	23.8	89.65	1.9	1	0	0	0	0	0	0	0	0	0	0	0	0	0	0	0	0	0	0	0	0	0	0	0	0	0	0	0
T2962	sweep_net	2022	S1	2022_S1	2022-04-19	W003	April_June_2022	Hort_Unit	low	513	conventional	Cucurbita_moschata	2	S6⁰_50′_39″	E37⁰_39′_42″	20	29.61	19.61	23.8	89.65	1.9	1	0	0	0	0	0	0	0	0	0	0	0	0	0	0	0	0	0	0	0	0	0	0	0	0	0	0	0
T2963	sweep_net	2022	S1	2022_S1	2022-04-19	W003	April_June_2022	Hort_Unit	low	513	conventional	Cucurbita_moschata	3	S6⁰_50′_39″	E37⁰_39′_42″	10	29.61	19.61	23.8	89.65	1.9	1	0	0	0	0	0	0	0	0	0	0	0	0	0	0	0	0	0	0	0	0	0	0	0	0	0	0	0
T2058	pan_trap	2022	S1	2022_S1	2022-04-05	W001	April_June_2022	Hort_Unit	low	513	conventional	Citrullus_lanatus	1	S6⁰_50′_56″	E37⁰_39′_18″	50	31.61	18.61	25.17	81.74	0	0	0	0	0	0	0	0	0	0	0	0	0	0	0	0	0	0	0	0	0	0	0	0	0	0	0	0	0
T2059	pan_trap	2022	S1	2022_S1	2022-04-05	W001	April_June_2022	Hort_Unit	low	513	conventional	Citrullus_lanatus	2	S6⁰_50′_56″	E37⁰_39′_18″	36	31.61	18.61	25.17	81.74	0	0	0	0	0	0	0	0	0	0	0	0	0	0	0	0	0	0	0	0	0	0	0	0	0	0	0	0	0
T2060	pan_trap	2022	S1	2022_S1	2022-04-05	W001	April_June_2022	Hort_Unit	low	513	conventional	Citrullus_lanatus	3	S6⁰_50′_56″	E37⁰_39′_18″	26	31.61	18.61	25.17	81.74	0	0	0	0	0	0	0	0	0	0	0	0	0	0	0	0	0	0	0	0	0	0	0	0	0	0	0	0	0
T2055	pan_trap	2022	S1	2022_S1	2022-04-05	W001	April_June_2022	Hort_Unit	low	513	conventional	Cucumis_sativus	1	S6⁰_50′_56″	E37⁰_39′_18″	26	31.61	18.61	25.17	81.74	0	0	0	0	0	0	0	0	0	0	0	0	0	0	0	0	0	0	0	0	0	0	0	0	0	0	0	0	0
T2056	pan_trap	2022	S1	2022_S1	2022-04-05	W001	April_June_2022	Hort_Unit	low	513	conventional	Cucumis_sativus	2	S6⁰_50′_56″	E37⁰_39′_18″	80	31.61	18.61	25.17	81.74	0	0	0	0	0	0	0	0	0	0	0	0	0	0	0	0	0	0	0	0	0	0	0	0	0	0	0	0	0
T2057	pan_trap	2022	S1	2022_S1	2022-04-05	W001	April_June_2022	Hort_Unit	low	513	conventional	Cucumis_sativus	3	S6⁰_50′_56″	E37⁰_39′_18″	46	31.61	18.61	25.17	81.74	0	0	0	0	0	0	0	0	0	0	0	0	0	0	0	0	0	0	0	0	0	0	0	0	0	0	0	0	0
T2061	pan_trap	2022	S1	2022_S1	2022-04-05	W001	April_June_2022	Hort_Unit	low	513	conventional	Cucurbita_moschata	1	S6⁰_50′_56″	E37⁰_39′_18″	10	31.61	18.61	25.17	81.74	0	0	0	0	0	0	0	0	0	0	0	0	0	0	0	0	0	0	0	0	0	0	0	0	0	0	0	0	0
T2062	pan_trap	2022	S1	2022_S1	2022-04-05	W001	April_June_2022	Hort_Unit	low	513	conventional	Cucurbita_moschata	2	S6⁰_50′_56″	E37⁰_39′_18″	10	31.61	18.61	25.17	81.74	0	0	0	0	0	0	0	0	0	0	0	0	0	0	0	0	0	0	0	0	0	0	0	0	0	0	0	0	0
T2063	pan_trap	2022	S1	2022_S1	2022-04-05	W001	April_June_2022	Hort_Unit	low	513	conventional	Cucurbita_moschata	3	S6⁰_50′_56″	E37⁰_39′_18″	10	31.61	18.61	25.17	81.74	0	0	0	0	0	0	0	0	0	0	0	0	0	0	0	0	0	0	0	0	0	0	0	0	0	0	0	0	0
T2418	pan_trap	2022	S1	2022_S1	2022-04-12	W002	April_June_2022	Hort_Unit	low	513	conventional	Citrullus_lanatus	1	S6⁰_50′_56″	E37⁰_39′_18″	73	30.61	19.61	23.5	91.22	8.5	0	0	0	0	0	0	0	0	0	0	0	0	0	0	0	0	0	0	0	0	0	0	0	0	0	0	0	0
T2419	pan_trap	2022	S1	2022_S1	2022-04-12	W002	April_June_2022	Hort_Unit	low	513	conventional	Citrullus_lanatus	2	S6⁰_50′_56″	E37⁰_39′_18″	40	30.61	19.61	23.5	91.22	8.5	0	0	0	0	0	0	0	0	0	0	0	0	0	0	0	0	0	0	0	0	0	0	0	0	0	0	0	0
T2420	pan_trap	2022	S1	2022_S1	2022-04-12	W002	April_June_2022	Hort_Unit	low	513	conventional	Citrullus_lanatus	3	S6⁰_50′_56″	E37⁰_39′_18″	53	30.61	19.61	23.5	91.22	8.5	0	0	0	0	0	0	0	0	0	0	0	0	0	0	0	0	0	0	0	0	0	0	0	0	0	0	0	0
T2415	pan_trap	2022	S1	2022_S1	2022-04-12	W002	April_June_2022	Hort_Unit	low	513	conventional	Cucumis_sativus	1	S6⁰_50′_56″	E37⁰_39′_18″	13	30.61	19.61	23.5	91.22	8.5	0	0	0	0	0	0	0	0	0	0	0	0	0	0	0	0	0	0	0	0	0	0	0	0	0	0	0	0
T2416	pan_trap	2022	S1	2022_S1	2022-04-12	W002	April_June_2022	Hort_Unit	low	513	conventional	Cucumis_sativus	2	S6⁰_50′_56″	E37⁰_39′_18″	36	30.61	19.61	23.5	91.22	8.5	0	0	0	0	0	0	0	0	0	0	0	0	0	0	0	0	0	0	0	0	0	0	0	0	0	0	0	0
T2417	pan_trap	2022	S1	2022_S1	2022-04-12	W002	April_June_2022	Hort_Unit	low	513	conventional	Cucumis_sativus	3	S6⁰_50′_56″	E37⁰_39′_18″	30	30.61	19.61	23.5	91.22	8.5	0	0	0	0	0	0	0	0	0	0	0	0	0	0	0	0	0	0	0	0	0	0	0	0	0	0	0	0
T2421	pan_trap	2022	S1	2022_S1	2022-04-12	W002	April_June_2022	Hort_Unit	low	513	conventional	Cucurbita_moschata	1	S6⁰_50′_56″	E37⁰_39′_18″	46	30.61	19.61	23.5	91.22	8.5	0	0	0	0	0	0	0	0	0	0	0	0	0	0	0	0	0	0	0	0	0	0	0	0	0	0	0	0
T2422	pan_trap	2022	S1	2022_S1	2022-04-12	W002	April_June_2022	Hort_Unit	low	513	conventional	Cucurbita_moschata	2	S6⁰_50′_56″	E37⁰_39′_18″	43	30.61	19.61	23.5	91.22	8.5	0	0	0	0	0	0	0	0	0	0	0	0	0	0	0	0	0	0	0	0	0	0	0	0	0	0	0	0
T2423	pan_trap	2022	S1	2022_S1	2022-04-12	W002	April_June_2022	Hort_Unit	low	513	conventional	Cucurbita_moschata	3	S6⁰_50′_56″	E37⁰_39′_18″	23	30.61	19.61	23.5	91.22	8.5	0	0	0	0	0	0	0	0	0	0	0	0	0	0	0	0	0	0	0	0	0	0	0	0	0	0	0	0
T2238	sweep_net	2022	S1	2022_S1	2022-04-05	W001	April_June_2022	Hort_Unit	low	513	conventional	Citrullus_lanatus	1	S6⁰_50′_56″	E37⁰_39′_18″	50	31.61	18.61	25.17	81.74	0	3	0	0	0	0	0	0	0	0	0	0	0	0	0	0	0	0	0	0	1	0	0	0	2	0	0	0	0
T2239	sweep_net	2022	S1	2022_S1	2022-04-05	W001	April_June_2022	Hort_Unit	low	513	conventional	Citrullus_lanatus	2	S6⁰_50′_56″	E37⁰_39′_18″	36	31.61	18.61	25.17	81.74	0	1	0	0	0	0	0	0	0	0	0	0	0	0	0	0	0	0	0	0	0	0	0	0	0	1	0	0	0
T2240	sweep_net	2022	S1	2022_S1	2022-04-05	W001	April_June_2022	Hort_Unit	low	513	conventional	Citrullus_lanatus	3	S6⁰_50′_56″	E37⁰_39′_18″	26	31.61	18.61	25.17	81.74	0	2	0	0	0	0	0	0	0	0	0	0	0	0	0	0	0	0	0	0	0	0	0	0	1	0	0	0	0
T2235	sweep_net	2022	S1	2022_S1	2022-04-05	W001	April_June_2022	Hort_Unit	low	513	conventional	Cucumis_sativus	1	S6⁰_50′_56″	E37⁰_39′_18″	26	31.61	18.61	25.17	81.74	0	0	0	0	0	0	0	0	0	0	0	0	0	0	0	0	0	0	0	0	0	0	0	0	0	0	0	0	0
T2236	sweep_net	2022	S1	2022_S1	2022-04-05	W001	April_June_2022	Hort_Unit	low	513	conventional	Cucumis_sativus	2	S6⁰_50′_56″	E37⁰_39′_18″	80	31.61	18.61	25.17	81.74	0	2	0	0	0	0	0	0	0	0	0	0	0	0	0	0	0	0	0	0	0	0	0	0	0	0	0	0	0
T2237	sweep_net	2022	S1	2022_S1	2022-04-05	W001	April_June_2022	Hort_Unit	low	513	conventional	Cucumis_sativus	3	S6⁰_50′_56″	E37⁰_39′_18″	46	31.61	18.61	25.17	81.74	0	1	0	0	0	0	0	0	0	0	0	0	0	0	0	0	0	0	0	0	0	0	0	0	0	0	0	0	0
T2241	sweep_net	2022	S1	2022_S1	2022-04-05	W001	April_June_2022	Hort_Unit	low	513	conventional	Cucurbita_moschata	1	S6⁰_50′_56″	E37⁰_39′_18″	10	31.61	18.61	25.17	81.74	0	0	0	0	0	0	0	0	0	0	0	0	0	0	0	0	0	0	0	0	0	0	0	0	0	0	0	0	0
T2242	sweep_net	2022	S1	2022_S1	2022-04-05	W001	April_June_2022	Hort_Unit	low	513	conventional	Cucurbita_moschata	2	S6⁰_50′_56″	E37⁰_39′_18″	10	31.61	18.61	25.17	81.74	0	2	0	0	0	0	0	0	0	0	0	0	0	0	0	0	0	0	0	0	0	0	0	0	0	0	0	0	0
T2243	sweep_net	2022	S1	2022_S1	2022-04-05	W001	April_June_2022	Hort_Unit	low	513	conventional	Cucurbita_moschata	3	S6⁰_50′_56″	E37⁰_39′_18″	10	31.61	18.61	25.17	81.74	0	1	0	0	0	0	0	0	0	0	0	0	0	0	0	0	0	0	0	0	0	0	0	0	0	0	0	0	0
T10338	pan_trap	2023	S1	2023_S1	2023-07-06	W008	April_June_2023	Hort_Unit	low	513	conventional	Citrullus_lanatus	1	S6⁰_55′_55″	E37⁰_31′_45″	34	23.55	20.5	21.42	67.54	1.37	0	0	0	0	0	0	0	0	0	0	0	0	0	0	0	0	0	0	0	0	0	0	0	0	0	0	0	0
T10339	pan_trap	2023	S1	2023_S1	2023-07-06	W008	April_June_2023	Hort_Unit	low	513	conventional	Citrullus_lanatus	2	S6⁰_55′_55″	E37⁰_31′_45″	59	23.55	20.5	21.42	67.54	1.37	0	0	0	0	0	0	0	0	0	0	0	0	0	0	0	0	0	0	0	0	0	0	0	0	0	0	0	0
T10340	pan_trap	2023	S1	2023_S1	2023-07-06	W008	April_June_2023	Hort_Unit	low	513	conventional	Citrullus_lanatus	3	S6⁰_55′_55″	E37⁰_31′_45″	77	23.55	20.5	21.42	67.54	1.37	0	0	0	0	0	0	0	0	0	0	0	0	0	0	0	0	0	0	0	0	0	0	0	0	0	0	0	0
T10335	pan_trap	2023	S1	2023_S1	2023-07-06	W008	April_June_2023	Hort_Unit	low	513	conventional	Cucumis_sativus	1	S6⁰_55′_55″	E37⁰_31′_45″	122	23.55	20.5	21.42	67.54	1.37	0	0	0	0	0	0	0	0	0	0	0	0	0	0	0	0	0	0	0	0	0	0	0	0	0	0	0	0
T10336	pan_trap	2023	S1	2023_S1	2023-07-06	W008	April_June_2023	Hort_Unit	low	513	conventional	Cucumis_sativus	2	S6⁰_55′_55″	E37⁰_31′_45″	143	23.55	20.5	21.42	67.54	1.37	0	0	0	0	0	0	0	0	0	0	0	0	0	0	0	0	0	0	0	0	0	0	0	0	0	0	0	0
T10337	pan_trap	2023	S1	2023_S1	2023-07-06	W008	April_June_2023	Hort_Unit	low	513	conventional	Cucumis_sativus	3	S6⁰_55′_55″	E37⁰_31′_45″	126	23.55	20.5	21.42	67.54	1.37	0	0	0	0	0	0	0	0	0	0	0	0	0	0	0	0	0	0	0	0	0	0	0	0	0	0	0	0
T10341	pan_trap	2023	S1	2023_S1	2023-07-06	W008	April_June_2023	Hort_Unit	low	513	conventional	Cucurbita_moschata	1	S6⁰_55′_55″	E37⁰_31′_45″	10	23.55	20.5	21.42	67.54	1.37	0	0	0	0	0	0	0	0	0	0	0	0	0	0	0	0	0	0	0	0	0	0	0	0	0	0	0	0
T10342	pan_trap	2023	S1	2023_S1	2023-07-06	W008	April_June_2023	Hort_Unit	low	513	conventional	Cucurbita_moschata	2	S6⁰_55′_55″	E37⁰_31′_45″	20	23.55	20.5	21.42	67.54	1.37	0	0	0	0	0	0	0	0	0	0	0	0	0	0	0	0	0	0	0	0	0	0	0	0	0	0	0	0
T10343	pan_trap	2023	S1	2023_S1	2023-07-06	W008	April_June_2023	Hort_Unit	low	513	conventional	Cucurbita_moschata	3	S6⁰_55′_55″	E37⁰_31′_45″	14	23.55	20.5	21.42	67.54	1.37	0	0	0	0	0	0	0	0	0	0	0	0	0	0	0	0	0	0	0	0	0	0	0	0	0	0	0	0
T10160	sweep_net	2023	S1	2023_S1	2023-06-29	W007	April_June_2023	Hort_Unit	low	513	conventional	Citrullus_lanatus	1	S6⁰_55′_55″	E37⁰_31′_45″	18	27.61	25.11	26.51	72.1	0.97	2	0	0	0	0	0	0	0	0	0	0	0	0	0	0	0	0	0	0	0	0	0	0	0	0	0	0	0
T10158	sweep_net	2023	S1	2023_S1	2023-06-29	W007	April_June_2023	Hort_Unit	low	513	conventional	Citrullus_lanatus	2	S6⁰_55′_55″	E37⁰_31′_45″	0	27.61	25.11	26.51	72.1	0.97	4	0	0	0	0	0	0	0	0	0	0	0	0	0	0	0	0	0	0	0	0	0	0	0	0	0	0	0
T10159	sweep_net	2023	S1	2023_S1	2023-06-29	W007	April_June_2023	Hort_Unit	low	513	conventional	Citrullus_lanatus	3	S6⁰_55′_55″	E37⁰_31′_45″	7	27.61	25.11	26.51	72.1	0.97	3	0	0	0	0	0	0	0	0	0	0	0	0	0	0	0	0	0	0	0	0	0	0	0	0	0	0	0
T10157	sweep_net	2023	S1	2023_S1	2023-06-29	W007	April_June_2023	Hort_Unit	low	513	conventional	Cucumis_sativus	1	S6⁰_55′_55″	E37⁰_31′_45″	7	27.61	25.11	26.51	72.1	0.97	8	0	0	0	0	0	0	0	0	0	0	0	0	0	0	0	0	0	0	0	0	0	0	0	0	0	0	1
T10155	sweep_net	2023	S1	2023_S1	2023-06-29	W007	April_June_2023	Hort_Unit	low	513	conventional	Cucumis_sativus	2	S6⁰_55′_55″	E37⁰_31′_45″	0	27.61	25.11	26.51	72.1	0.97	6	0	0	0	0	0	0	0	0	0	0	0	0	0	0	0	0	0	0	0	0	0	0	0	0	0	0	1
T10156	sweep_net	2023	S1	2023_S1	2023-06-29	W007	April_June_2023	Hort_Unit	low	513	conventional	Cucumis_sativus	3	S6⁰_55′_55″	E37⁰_31′_45″	1	27.61	25.11	26.51	72.1	0.97	7	0	0	0	0	0	0	0	0	0	0	0	0	0	0	0	0	0	0	0	0	0	0	0	0	0	0	0
T10163	sweep_net	2023	S1	2023_S1	2023-06-29	W007	April_June_2023	Hort_Unit	low	513	conventional	Cucurbita_moschata	1	S6⁰_55′_55″	E37⁰_31′_45″	0	27.61	25.11	26.51	72.1	0.97	2	0	0	0	0	0	0	0	0	0	0	0	0	0	0	0	0	0	0	0	0	0	0	0	0	0	0	0
T10161	sweep_net	2023	S1	2023_S1	2023-06-29	W007	April_June_2023	Hort_Unit	low	513	conventional	Cucurbita_moschata	2	S6⁰_55′_55″	E37⁰_31′_45″	0	27.61	25.11	26.51	72.1	0.97	3	0	0	0	0	0	0	0	0	0	0	0	0	0	0	0	0	0	0	0	0	0	0	0	0	0	0	0
T10162	sweep_net	2023	S1	2023_S1	2023-06-29	W007	April_June_2023	Hort_Unit	low	513	conventional	Cucurbita_moschata	3	S6⁰_55′_55″	E37⁰_31′_45″	1	27.61	25.11	26.51	72.1	0.97	6	0	0	0	0	0	0	0	0	0	0	0	0	0	0	0	0	0	0	0	0	0	0	0	0	0	0	0
T10518	sweep_net	2023	S1	2023_S1	2023-07-06	W008	April_June_2023	Hort_Unit	low	513	conventional	Citrullus_lanatus	1	S6⁰_55′_55″	E37⁰_31′_45″	34	23.55	20.5	21.42	67.54	1.37	1	0	0	0	0	0	0	0	0	0	0	0	0	0	0	0	0	0	0	0	0	0	0	0	0	0	0	0
T10519	sweep_net	2023	S1	2023_S1	2023-07-06	W008	April_June_2023	Hort_Unit	low	513	conventional	Citrullus_lanatus	2	S6⁰_55′_55″	E37⁰_31′_45″	59	23.55	20.5	21.42	67.54	1.37	2	0	0	0	0	0	0	0	0	0	0	0	0	0	0	0	0	0	0	0	0	0	0	0	0	0	0	0
T10520	sweep_net	2023	S1	2023_S1	2023-07-06	W008	April_June_2023	Hort_Unit	low	513	conventional	Citrullus_lanatus	3	S6⁰_55′_55″	E37⁰_31′_45″	77	23.55	20.5	21.42	67.54	1.37	1	0	0	0	0	0	0	0	0	0	0	0	0	0	0	0	0	0	0	0	0	0	0	0	0	0	0	0
T10515	sweep_net	2023	S1	2023_S1	2023-07-06	W008	April_June_2023	Hort_Unit	low	513	conventional	Cucumis_sativus	1	S6⁰_55′_55″	E37⁰_31′_45″	122	23.55	20.5	21.42	67.54	1.37	3	0	0	0	0	0	0	0	0	0	0	0	0	0	0	0	0	0	0	0	0	0	0	0	0	0	0	0
T10516	sweep_net	2023	S1	2023_S1	2023-07-06	W008	April_June_2023	Hort_Unit	low	513	conventional	Cucumis_sativus	2	S6⁰_55′_55″	E37⁰_31′_45″	143	23.55	20.5	21.42	67.54	1.37	3	0	0	0	0	0	0	0	0	0	0	0	0	0	0	0	0	0	0	0	0	0	0	0	0	0	0	0
T10517	sweep_net	2023	S1	2023_S1	2023-07-06	W008	April_June_2023	Hort_Unit	low	513	conventional	Cucumis_sativus	3	S6⁰_55′_55″	E37⁰_31′_45″	126	23.55	20.5	21.42	67.54	1.37	1	0	0	0	0	0	0	0	0	0	0	0	0	0	0	0	0	0	0	0	0	0	0	0	0	0	0	0
T10521	sweep_net	2023	S1	2023_S1	2023-07-06	W008	April_June_2023	Hort_Unit	low	513	conventional	Cucurbita_moschata	1	S6⁰_55′_55″	E37⁰_31′_45″	10	23.55	20.5	21.42	67.54	1.37	1	0	0	0	0	0	0	0	0	0	0	0	0	0	0	0	0	0	0	0	0	0	0	0	0	0	0	0
T10522	sweep_net	2023	S1	2023_S1	2023-07-06	W008	April_June_2023	Hort_Unit	low	513	conventional	Cucurbita_moschata	2	S6⁰_55′_55″	E37⁰_31′_45″	20	23.55	20.5	21.42	67.54	1.37	2	0	0	0	0	0	0	0	0	0	0	0	0	0	0	0	0	0	0	0	0	0	0	0	0	0	0	0
T10523	sweep_net	2023	S1	2023_S1	2023-07-06	W008	April_June_2023	Hort_Unit	low	513	conventional	Cucurbita_moschata	3	S6⁰_55′_55″	E37⁰_31′_45″	14	23.55	20.5	21.42	67.54	1.37	3	0	0	0	0	0	0	0	0	0	0	0	0	0	0	0	0	0	0	0	0	0	0	0	0	0	0	0
T5658	pan_trap	2022	S2	2022_S2	2022-09-26	W003	Sept_Nov_2022	Hort_Unit	low	513	conventional	Citrullus_lanatus	1	S6⁰_56′_16″	E37⁰_31′_37″	4	29.98	14.06	23.08	68.55	0.8	0	0	0	0	0	0	0	0	0	0	0	0	0	0	0	0	0	0	0	0	0	0	0	0	0	0	0	0
T5659	pan_trap	2022	S2	2022_S2	2022-09-26	W003	Sept_Nov_2022	Hort_Unit	low	513	conventional	Citrullus_lanatus	2	S6⁰_56′_16″	E37⁰_31′_37″	3	29.98	14.06	23.08	68.55	0.8	0	0	0	0	0	0	0	0	0	0	0	0	0	0	0	0	0	0	0	0	0	0	0	0	0	0	0	0
T5660	pan_trap	2022	S2	2022_S2	2022-09-26	W003	Sept_Nov_2022	Hort_Unit	low	513	conventional	Citrullus_lanatus	3	S6⁰_56′_16″	E37⁰_31′_37″	4	29.98	14.06	23.08	68.55	0.8	1	0	0	0	0	0	0	0	0	0	0	1	0	0	0	0	0	0	0	0	0	0	0	0	0	0	0	0
T5655	pan_trap	2022	S2	2022_S2	2022-09-26	W003	Sept_Nov_2022	Hort_Unit	low	513	conventional	Cucumis_sativus	1	S6⁰_56′_16″	E37⁰_31′_37″	0	29.98	14.06	23.08	68.55	0.8	0	0	0	0	0	0	0	0	0	0	0	0	0	0	0	0	0	0	0	0	0	0	0	0	0	0	0	0
T5656	pan_trap	2022	S2	2022_S2	2022-09-26	W003	Sept_Nov_2022	Hort_Unit	low	513	conventional	Cucumis_sativus	2	S6⁰_56′_16″	E37⁰_31′_37″	0	29.98	14.06	23.08	68.55	0.8	0	0	0	0	0	0	0	0	0	0	0	0	0	0	0	0	0	0	0	0	0	0	0	0	0	0	0	0
T5657	pan_trap	2022	S2	2022_S2	2022-09-26	W003	Sept_Nov_2022	Hort_Unit	low	513	conventional	Cucumis_sativus	3	S6⁰_56′_16″	E37⁰_31′_37″	1	29.98	14.06	23.08	68.55	0.8	0	0	0	0	0	0	0	0	0	0	0	0	0	0	0	0	0	0	0	0	0	0	0	0	0	0	0	0
T5661	pan_trap	2022	S2	2022_S2	2022-09-26	W003	Sept_Nov_2022	Hort_Unit	low	513	conventional	Cucurbita_moschata	1	S6⁰_56′_16″	E37⁰_31′_37″	0	29.98	14.06	23.08	68.55	0.8	1	0	0	0	0	0	0	0	0	0	0	1	0	0	0	0	0	0	0	0	0	0	0	0	0	0	0	0
T5662	pan_trap	2022	S2	2022_S2	2022-09-26	W003	Sept_Nov_2022	Hort_Unit	low	513	conventional	Cucurbita_moschata	2	S6⁰_56′_16″	E37⁰_31′_37″	0	29.98	14.06	23.08	68.55	0.8	0	0	0	0	0	0	0	0	0	0	0	0	0	0	0	0	0	0	0	0	0	0	0	0	0	0	0	0
T5663	pan_trap	2022	S2	2022_S2	2022-09-26	W003	Sept_Nov_2022	Hort_Unit	low	513	conventional	Cucurbita_moschata	3	S6⁰_56′_16″	E37⁰_31′_37″	2	29.98	14.06	23.08	68.55	0.8	0	0	0	0	0	0	0	0	0	0	0	0	0	0	0	0	0	0	0	0	0	0	0	0	0	0	0	0
T6018	pan_trap	2022	S2	2022_S2	2022-10-03	W004	Sept_Nov_2022	Hort_Unit	low	513	conventional	Citrullus_lanatus	1	S6⁰_56′_16″	E37⁰_31′_37″	0	31.11	14.06	23.83	62.16	0	0	0	0	0	0	0	0	0	0	0	0	0	0	0	0	0	0	0	0	0	0	0	0	0	0	0	0	0
T6019	pan_trap	2022	S2	2022_S2	2022-10-03	W004	Sept_Nov_2022	Hort_Unit	low	513	conventional	Citrullus_lanatus	2	S6⁰_56′_16″	E37⁰_31′_37″	0	31.11	14.06	23.83	62.16	0	4	0	0	0	0	0	0	0	0	0	0	4	0	0	0	0	0	0	0	0	0	0	0	0	0	0	0	0
T6020	pan_trap	2022	S2	2022_S2	2022-10-03	W004	Sept_Nov_2022	Hort_Unit	low	513	conventional	Citrullus_lanatus	3	S6⁰_56′_16″	E37⁰_31′_37″	0	31.11	14.06	23.83	62.16	0	1	0	0	0	0	0	0	0	0	0	0	1	0	0	0	0	0	0	0	0	0	0	0	0	0	0	0	0
T6015	pan_trap	2022	S2	2022_S2	2022-10-03	W004	Sept_Nov_2022	Hort_Unit	low	513	conventional	Cucumis_sativus	1	S6⁰_56′_16″	E37⁰_31′_37″	0	31.11	14.06	23.83	62.16	0	0	0	0	0	0	0	0	0	0	0	0	0	0	0	0	0	0	0	0	0	0	0	0	0	0	0	0	0
T6016	pan_trap	2022	S2	2022_S2	2022-10-03	W004	Sept_Nov_2022	Hort_Unit	low	513	conventional	Cucumis_sativus	2	S6⁰_56′_16″	E37⁰_31′_37″	0	31.11	14.06	23.83	62.16	0	0	0	0	0	0	0	0	0	0	0	0	0	0	0	0	0	0	0	0	0	0	0	0	0	0	0	0	0
T6017	pan_trap	2022	S2	2022_S2	2022-10-03	W004	Sept_Nov_2022	Hort_Unit	low	513	conventional	Cucumis_sativus	3	S6⁰_56′_16″	E37⁰_31′_37″	0	31.11	14.06	23.83	62.16	0	0	0	0	0	0	0	0	0	0	0	0	0	0	0	0	0	0	0	0	0	0	0	0	0	0	0	0	0
T6021	pan_trap	2022	S2	2022_S2	2022-10-03	W004	Sept_Nov_2022	Hort_Unit	low	513	conventional	Cucurbita_moschata	1	S6⁰_56′_16″	E37⁰_31′_37″	0	31.11	14.06	23.83	62.16	0	0	0	0	0	0	0	0	0	0	0	0	0	0	0	0	0	0	0	0	0	0	0	0	0	0	0	0	0
T6022	pan_trap	2022	S2	2022_S2	2022-10-03	W004	Sept_Nov_2022	Hort_Unit	low	513	conventional	Cucurbita_moschata	2	S6⁰_56′_16″	E37⁰_31′_37″	3	31.11	14.06	23.83	62.16	0	0	0	0	0	0	0	0	0	0	0	0	0	0	0	0	0	0	0	0	0	0	0	0	0	0	0	0	0
T6023	pan_trap	2022	S2	2022_S2	2022-10-03	W004	Sept_Nov_2022	Hort_Unit	low	513	conventional	Cucurbita_moschata	3	S6⁰_56′_16″	E37⁰_31′_37″	0	31.11	14.06	23.83	62.16	0	0	0	0	0	0	0	0	0	0	0	0	0	0	0	0	0	0	0	0	0	0	0	0	0	0	0	0	0
T5478	sweep_net	2022	S2	2022_S2	2022-09-19	W002	Sept_Nov_2022	Hort_Unit	low	513	conventional	Citrullus_lanatus	1	S6⁰_56′_16″	E37⁰_31′_37″	15	31.11	14.61	23.98	66.41	0.3	1	0	0	0	0	0	0	0	0	0	0	1	0	0	0	0	0	0	0	0	0	0	0	0	0	0	0	0
T5479	sweep_net	2022	S2	2022_S2	2022-09-19	W002	Sept_Nov_2022	Hort_Unit	low	513	conventional	Citrullus_lanatus	2	S6⁰_56′_16″	E37⁰_31′_37″	20	31.11	14.61	23.98	66.41	0.3	0	0	0	0	0	0	0	0	0	0	0	0	0	0	0	0	0	0	0	0	0	0	0	0	0	0	0	0
T5480	sweep_net	2022	S2	2022_S2	2022-09-19	W002	Sept_Nov_2022	Hort_Unit	low	513	conventional	Citrullus_lanatus	3	S6⁰_56′_16″	E37⁰_31′_37″	29	31.11	14.61	23.98	66.41	0.3	0	0	0	0	0	0	0	0	0	0	0	0	0	0	0	0	0	0	0	0	0	0	0	0	0	0	0	0
T5475	sweep_net	2022	S2	2022_S2	2022-09-19	W002	Sept_Nov_2022	Hort_Unit	low	513	conventional	Cucumis_sativus	1	S6⁰_56′_16″	E37⁰_31′_37″	41	31.11	14.61	23.98	66.41	0.3	0	0	0	0	0	0	0	0	0	0	0	0	0	0	0	0	0	0	0	0	0	0	0	0	0	0	0	0
T5476	sweep_net	2022	S2	2022_S2	2022-09-19	W002	Sept_Nov_2022	Hort_Unit	low	513	conventional	Cucumis_sativus	2	S6⁰_56′_16″	E37⁰_31′_37″	19	31.11	14.61	23.98	66.41	0.3	0	0	0	0	0	0	0	0	0	0	0	0	0	0	0	0	0	0	0	0	0	0	0	0	0	0	0	0
T5477	sweep_net	2022	S2	2022_S2	2022-09-19	W002	Sept_Nov_2022	Hort_Unit	low	513	conventional	Cucumis_sativus	3	S6⁰_56′_16″	E37⁰_31′_37″	31	31.11	14.61	23.98	66.41	0.3	0	0	0	0	0	0	0	0	0	0	0	0	0	0	0	0	0	0	0	0	0	0	0	0	0	0	0	0
T5481	sweep_net	2022	S2	2022_S2	2022-09-19	W002	Sept_Nov_2022	Hort_Unit	low	513	conventional	Cucurbita_moschata	1	S6⁰_56′_16″	E37⁰_31′_37″	17	31.11	14.61	23.98	66.41	0.3	0	0	0	0	0	0	0	0	0	0	0	0	0	0	0	0	0	0	0	0	0	0	0	0	0	0	0	0
T5482	sweep_net	2022	S2	2022_S2	2022-09-19	W002	Sept_Nov_2022	Hort_Unit	low	513	conventional	Cucurbita_moschata	2	S6⁰_56′_16″	E37⁰_31′_37″	17	31.11	14.61	23.98	66.41	0.3	0	0	0	0	0	0	0	0	0	0	0	0	0	0	0	0	0	0	0	0	0	0	0	0	0	0	0	0
T5483	sweep_net	2022	S2	2022_S2	2022-09-19	W002	Sept_Nov_2022	Hort_Unit	low	513	conventional	Cucurbita_moschata	3	S6⁰_56′_16″	E37⁰_31′_37″	15	31.11	14.61	23.98	66.41	0.3	0	0	0	0	0	0	0	0	0	0	0	0	0	0	0	0	0	0	0	0	0	0	0	0	0	0	0	0
T5838	sweep_net	2022	S2	2022_S2	2022-09-26	W003	Sept_Nov_2022	Hort_Unit	low	513	conventional	Citrullus_lanatus	1	S6⁰_56′_16″	E37⁰_31′_37″	4	29.98	14.61	23.08	68.55	0	1	0	0	0	0	0	0	0	0	0	0	0	0	0	0	0	0	0	0	0	0	0	0	0	0	0	0	0
T5839	sweep_net	2022	S2	2022_S2	2022-09-26	W003	Sept_Nov_2022	Hort_Unit	low	513	conventional	Citrullus_lanatus	2	S6⁰_56′_16″	E37⁰_31′_37″	3	29.98	14.61	23.08	68.55	0	1	0	0	0	0	0	0	0	0	0	0	0	0	0	0	0	0	0	0	0	0	0	0	0	0	0	0	1
T5840	sweep_net	2022	S2	2022_S2	2022-09-26	W003	Sept_Nov_2022	Hort_Unit	low	513	conventional	Citrullus_lanatus	3	S6⁰_56′_16″	E37⁰_31′_37″	4	29.98	14.61	23.08	68.55	0	1	0	0	0	0	0	0	0	0	0	0	0	0	0	0	0	0	0	0	0	0	0	0	0	0	0	0	1
T5835	sweep_net	2022	S2	2022_S2	2022-09-26	W003	Sept_Nov_2022	Hort_Unit	low	513	conventional	Cucumis_sativus	1	S6⁰_56′_16″	E37⁰_31′_37″	0	29.98	14.61	23.08	68.55	0	0	0	0	0	0	0	0	0	0	0	0	0	0	0	0	0	0	0	0	0	0	0	0	0	0	0	0	0
T5836	sweep_net	2022	S2	2022_S2	2022-09-26	W003	Sept_Nov_2022	Hort_Unit	low	513	conventional	Cucumis_sativus	2	S6⁰_56′_16″	E37⁰_31′_37″	0	29.98	14.61	23.08	68.55	0	0	0	0	0	0	0	0	0	0	0	0	0	0	0	0	0	0	0	0	0	0	0	0	0	0	0	0	0
T5837	sweep_net	2022	S2	2022_S2	2022-09-26	W003	Sept_Nov_2022	Hort_Unit	low	513	conventional	Cucumis_sativus	3	S6⁰_56′_16″	E37⁰_31′_37″	1	29.98	14.61	23.08	68.55	0	0	0	0	0	0	0	0	0	0	0	0	0	0	0	0	0	0	0	0	0	0	0	0	0	0	0	0	0
T5841	sweep_net	2022	S2	2022_S2	2022-09-26	W003	Sept_Nov_2022	Hort_Unit	low	513	conventional	Cucurbita_moschata	1	S6⁰_56′_16″	E37⁰_31′_37″	0	29.98	14.61	23.08	68.55	0	0	0	0	0	0	0	0	0	0	0	0	0	0	0	0	0	0	0	0	0	0	0	0	0	0	0	0	0
T5842	sweep_net	2022	S2	2022_S2	2022-09-26	W003	Sept_Nov_2022	Hort_Unit	low	513	conventional	Cucurbita_moschata	2	S6⁰_56′_16″	E37⁰_31′_37″	0	29.98	14.61	23.08	68.55	0	0	0	0	0	0	0	0	0	0	0	0	0	0	0	0	0	0	0	0	0	0	0	0	0	0	0	0	0
T5843	sweep_net	2022	S2	2022_S2	2022-09-26	W003	Sept_Nov_2022	Hort_Unit	low	513	conventional	Cucurbita_moschata	3	S6⁰_56′_16″	E37⁰_31′_37″	2	29.98	14.61	23.08	68.55	0	0	0	0	0	0	0	0	0	0	0	0	0	0	0	0	0	0	0	0	0	0	0	0	0	0	0	0	0
T4938	pan_trap	2022	S2	2022_S2	2022-09-12	W001	Sept_Nov_2022	Hort_Unit	low	513	conventional	Citrullus_lanatus	1	S6⁰_56′_15″	E37⁰_31′_39″	10	29.61	15.11	22.88	66.41	0	0	0	0	0	0	0	0	0	0	0	0	0	0	0	0	0	0	0	0	0	0	0	0	0	0	0	0	0
T4939	pan_trap	2022	S2	2022_S2	2022-09-12	W001	Sept_Nov_2022	Hort_Unit	low	513	conventional	Citrullus_lanatus	2	S6⁰_56′_15″	E37⁰_31′_39″	9	29.61	15.11	22.88	66.41	0	0	0	0	0	0	0	0	0	0	0	0	0	0	0	0	0	0	0	0	0	0	0	0	0	0	0	0	0
T4940	pan_trap	2022	S2	2022_S2	2022-09-12	W001	Sept_Nov_2022	Hort_Unit	low	513	conventional	Citrullus_lanatus	3	S6⁰_56′_15″	E37⁰_31′_39″	8	29.61	15.11	22.88	66.41	0	0	0	0	0	0	0	0	0	0	0	0	0	0	0	0	0	0	0	0	0	0	0	0	0	0	0	0	0
T4935	pan_trap	2022	S2	2022_S2	2022-09-12	W001	Sept_Nov_2022	Hort_Unit	low	513	conventional	Cucumis_sativus	1	S6⁰_56′_15″	E37⁰_31′_39″	20	29.61	15.11	22.88	66.41	0	0	0	0	0	0	0	0	0	0	0	0	0	0	0	0	0	0	0	0	0	0	0	0	0	0	0	0	0
T4936	pan_trap	2022	S2	2022_S2	2022-09-12	W001	Sept_Nov_2022	Hort_Unit	low	513	conventional	Cucumis_sativus	2	S6⁰_56′_15″	E37⁰_31′_39″	22	29.61	15.11	22.88	66.41	0	0	0	0	0	0	0	0	0	0	0	0	0	0	0	0	0	0	0	0	0	0	0	0	0	0	0	0	0
T4937	pan_trap	2022	S2	2022_S2	2022-09-12	W001	Sept_Nov_2022	Hort_Unit	low	513	conventional	Cucumis_sativus	3	S6⁰_56′_15″	E37⁰_31′_39″	18	29.61	15.11	22.88	66.41	0	0	0	0	0	0	0	0	0	0	0	0	0	0	0	0	0	0	0	0	0	0	0	0	0	0	0	0	0
T4941	pan_trap	2022	S2	2022_S2	2022-09-12	W001	Sept_Nov_2022	Hort_Unit	low	513	conventional	Cucurbita_moschata	1	S6⁰_56′_15″	E37⁰_31′_39″	16	29.61	15.11	22.88	66.41	0	0	0	0	0	0	0	0	0	0	0	0	0	0	0	0	0	0	0	0	0	0	0	0	0	0	0	0	0
T4942	pan_trap	2022	S2	2022_S2	2022-09-12	W001	Sept_Nov_2022	Hort_Unit	low	513	conventional	Cucurbita_moschata	2	S6⁰_56′_15″	E37⁰_31′_39″	5	29.61	15.11	22.88	66.41	0	0	0	0	0	0	0	0	0	0	0	0	0	0	0	0	0	0	0	0	0	0	0	0	0	0	0	0	0
T4943	pan_trap	2022	S2	2022_S2	2022-09-12	W001	Sept_Nov_2022	Hort_Unit	low	513	conventional	Cucurbita_moschata	3	S6⁰_56′_15″	E37⁰_31′_39″	16	29.61	15.11	22.88	66.41	0	1	0	0	0	0	0	0	0	0	0	0	1	0	0	0	0	0	0	0	0	0	0	0	0	0	0	0	0
T5298	pan_trap	2022	S2	2022_S2	2022-09-19	W002	Sept_Nov_2022	Hort_Unit	low	513	conventional	Citrullus_lanatus	1	S6⁰_56′_15″	E37⁰_31′_39″	15	31.11	14.61	23.98	66.41	0.3	0	0	0	0	0	0	0	0	0	0	0	0	0	0	0	0	0	0	0	0	0	0	0	0	0	0	0	0
T5299	pan_trap	2022	S2	2022_S2	2022-09-19	W002	Sept_Nov_2022	Hort_Unit	low	513	conventional	Citrullus_lanatus	2	S6⁰_56′_15″	E37⁰_31′_39″	20	31.11	14.61	23.98	66.41	0.3	0	0	0	0	0	0	0	0	0	0	0	0	0	0	0	0	0	0	0	0	0	0	0	0	0	0	0	0
T5300	pan_trap	2022	S2	2022_S2	2022-09-19	W002	Sept_Nov_2022	Hort_Unit	low	513	conventional	Citrullus_lanatus	3	S6⁰_56′_15″	E37⁰_31′_39″	29	31.11	14.61	23.98	66.41	0.3	0	0	0	0	0	0	0	0	0	0	0	0	0	0	0	0	0	0	0	0	0	0	0	0	0	0	0	0
T5295	pan_trap	2022	S2	2022_S2	2022-09-19	W002	Sept_Nov_2022	Hort_Unit	low	513	conventional	Cucumis_sativus	1	S6⁰_56′_15″	E37⁰_31′_39″	41	31.11	14.61	23.98	66.41	0.3	0	0	0	0	0	0	0	0	0	0	0	0	0	0	0	0	0	0	0	0	0	0	0	0	0	0	0	0
T5296	pan_trap	2022	S2	2022_S2	2022-09-19	W002	Sept_Nov_2022	Hort_Unit	low	513	conventional	Cucumis_sativus	2	S6⁰_56′_15″	E37⁰_31′_39″	19	31.11	14.61	23.98	66.41	0.3	0	0	0	0	0	0	0	0	0	0	0	0	0	0	0	0	0	0	0	0	0	0	0	0	0	0	0	0
T5297	pan_trap	2022	S2	2022_S2	2022-09-19	W002	Sept_Nov_2022	Hort_Unit	low	513	conventional	Cucumis_sativus	3	S6⁰_56′_15″	E37⁰_31′_39″	31	31.11	14.61	23.98	66.41	0.3	0	0	0	0	0	0	0	0	0	0	0	0	0	0	0	0	0	0	0	0	0	0	0	0	0	0	0	0
T5301	pan_trap	2022	S2	2022_S2	2022-09-19	W002	Sept_Nov_2022	Hort_Unit	low	513	conventional	Cucurbita_moschata	1	S6⁰_56′_15″	E37⁰_31′_39″	17	31.11	14.61	23.98	66.41	0.3	0	0	0	0	0	0	0	0	0	0	0	0	0	0	0	0	0	0	0	0	0	0	0	0	0	0	0	0
T5302	pan_trap	2022	S2	2022_S2	2022-09-19	W002	Sept_Nov_2022	Hort_Unit	low	513	conventional	Cucurbita_moschata	2	S6⁰_56′_15″	E37⁰_31′_39″	17	31.11	14.61	23.98	66.41	0.3	0	0	0	0	0	0	0	0	0	0	0	0	0	0	0	0	0	0	0	0	0	0	0	0	0	0	0	0
T5303	pan_trap	2022	S2	2022_S2	2022-09-19	W002	Sept_Nov_2022	Hort_Unit	low	513	conventional	Cucurbita_moschata	3	S6⁰_56′_15″	E37⁰_31′_39″	15	31.11	14.61	23.98	66.41	0.3	0	0	0	0	0	0	0	0	0	0	0	0	0	0	0	0	0	0	0	0	0	0	0	0	0	0	0	0
T5118	sweep_net	2022	S2	2022_S2	2022-09-12	W001	Sept_Nov_2022	Hort_Unit	low	513	conventional	Citrullus_lanatus	1	S6⁰_56′_15″	E37⁰_31′_39″	10	29.61	15.11	22.88	68.25	0	0	0	0	0	0	0	0	0	0	0	0	0	0	0	0	0	0	0	0	0	0	0	0	0	0	0	0	0
T5119	sweep_net	2022	S2	2022_S2	2022-09-12	W001	Sept_Nov_2022	Hort_Unit	low	513	conventional	Citrullus_lanatus	2	S6⁰_56′_15″	E37⁰_31′_39″	9	29.61	15.11	22.88	68.25	0	0	0	0	0	0	0	0	0	0	0	0	0	0	0	0	0	0	0	0	0	0	0	0	0	0	0	0	0
T5120	sweep_net	2022	S2	2022_S2	2022-09-12	W001	Sept_Nov_2022	Hort_Unit	low	513	conventional	Citrullus_lanatus	3	S6⁰_56′_15″	E37⁰_31′_39″	8	29.61	15.11	22.88	68.25	0	0	0	0	0	0	0	0	0	0	0	0	0	0	0	0	0	0	0	0	0	0	0	0	0	0	0	0	0
T5115	sweep_net	2022	S2	2022_S2	2022-09-12	W001	Sept_Nov_2022	Hort_Unit	low	513	conventional	Cucumis_sativus	1	S6⁰_56′_15″	E37⁰_31′_39″	20	29.61	15.11	22.88	68.25	0	0	0	0	0	0	0	0	0	0	0	0	0	0	0	0	0	0	0	0	0	0	0	0	0	0	0	0	0
T5116	sweep_net	2022	S2	2022_S2	2022-09-12	W001	Sept_Nov_2022	Hort_Unit	low	513	conventional	Cucumis_sativus	2	S6⁰_56′_15″	E37⁰_31′_39″	22	29.61	15.11	22.88	68.25	0	0	0	0	0	0	0	0	0	0	0	0	0	0	0	0	0	0	0	0	0	0	0	0	0	0	0	0	0
T5117	sweep_net	2022	S2	2022_S2	2022-09-12	W001	Sept_Nov_2022	Hort_Unit	low	513	conventional	Cucumis_sativus	3	S6⁰_56′_15″	E37⁰_31′_39″	18	29.61	15.11	22.88	68.25	0	0	0	0	0	0	0	0	0	0	0	0	0	0	0	0	0	0	0	0	0	0	0	0	0	0	0	0	0
T5121	sweep_net	2022	S2	2022_S2	2022-09-12	W001	Sept_Nov_2022	Hort_Unit	low	513	conventional	Cucurbita_moschata	1	S6⁰_56′_15″	E37⁰_31′_39″	16	29.61	15.11	22.88	68.25	0	2	0	0	0	0	0	0	0	0	0	0	0	0	0	0	0	0	0	0	0	0	0	0	0	0	0	0	2
T5122	sweep_net	2022	S2	2022_S2	2022-09-12	W001	Sept_Nov_2022	Hort_Unit	low	513	conventional	Cucurbita_moschata	2	S6⁰_56′_15″	E37⁰_31′_39″	5	29.61	15.11	22.88	68.25	0	1	0	0	0	0	0	0	0	0	0	0	0	0	0	0	0	0	0	0	0	0	0	0	0	0	0	0	0
T5123	sweep_net	2022	S2	2022_S2	2022-09-12	W001	Sept_Nov_2022	Hort_Unit	low	513	conventional	Cucurbita_moschata	3	S6⁰_56′_15″	E37⁰_31′_39″	16	29.61	15.11	22.88	68.25	0	0	0	0	0	0	0	0	0	0	0	0	0	0	0	0	0	0	0	0	0	0	0	0	0	0	0	0	0
T12138	pan_trap	2023	S2	2023_S2	2023-10-09	W005	Sept_Nov_2023	Hort_Unit	low	513	conventional	Citrullus_lanatus	1	S6⁰_56′_41″	E37⁰_31′_17″	9	28.06	25.46	26.23	63.41	0	0	0	0	0	0	0	0	0	0	0	0	0	0	0	0	0	0	0	0	0	0	0	0	0	0	0	0	0
T12139	pan_trap	2023	S2	2023_S2	2023-10-09	W005	Sept_Nov_2023	Hort_Unit	low	513	conventional	Citrullus_lanatus	2	S6⁰_56′_41″	E37⁰_31′_17″	5	28.06	25.46	26.23	63.41	0	0	0	0	0	0	0	0	0	0	0	0	0	0	0	0	0	0	0	0	0	0	0	0	0	0	0	0	0
T12140	pan_trap	2023	S2	2023_S2	2023-10-09	W005	Sept_Nov_2023	Hort_Unit	low	513	conventional	Citrullus_lanatus	3	S6⁰_56′_41″	E37⁰_31′_17″	3	28.06	25.46	26.23	63.41	0	0	0	0	0	0	0	0	0	0	0	0	0	0	0	0	0	0	0	0	0	0	0	0	0	0	0	0	0
T12135	pan_trap	2023	S2	2023_S2	2023-10-09	W005	Sept_Nov_2023	Hort_Unit	low	513	conventional	Cucumis_sativus	1	S6⁰_56′_41″	E37⁰_31′_17″	13	28.06	25.46	26.23	63.41	0	0	0	0	0	0	0	0	0	0	0	0	0	0	0	0	0	0	0	0	0	0	0	0	0	0	0	0	0
T12136	pan_trap	2023	S2	2023_S2	2023-10-09	W005	Sept_Nov_2023	Hort_Unit	low	513	conventional	Cucumis_sativus	2	S6⁰_56′_41″	E37⁰_31′_17″	21	28.06	25.46	26.23	63.41	0	4	0	0	0	0	0	0	0	0	0	0	2	0	0	0	0	0	0	0	0	0	0	0	0	0	0	0	0
T12137	pan_trap	2023	S2	2023_S2	2023-10-09	W005	Sept_Nov_2023	Hort_Unit	low	513	conventional	Cucumis_sativus	3	S6⁰_56′_41″	E37⁰_31′_17″	12	28.06	25.46	26.23	63.41	0	0	0	0	0	0	0	0	0	0	0	0	0	0	0	0	0	0	0	0	0	0	0	0	0	0	0	0	0
T12141	pan_trap	2023	S2	2023_S2	2023-10-09	W005	Sept_Nov_2023	Hort_Unit	low	513	conventional	Cucurbita_moschata	1	S6⁰_56′_41″	E37⁰_31′_17″	5	28.06	25.46	26.23	63.41	0	0	0	0	0	0	0	0	0	0	0	0	0	0	0	0	0	0	0	0	0	0	0	0	0	0	0	0	0
T12142	pan_trap	2023	S2	2023_S2	2023-10-09	W005	Sept_Nov_2023	Hort_Unit	low	513	conventional	Cucurbita_moschata	2	S6⁰_56′_41″	E37⁰_31′_17″	7	28.06	25.46	26.23	63.41	0	1	0	0	0	0	0	0	0	0	0	0	1	0	0	0	0	0	0	0	0	0	0	0	0	0	0	0	0
T12143	pan_trap	2023	S2	2023_S2	2023-10-09	W005	Sept_Nov_2023	Hort_Unit	low	513	conventional	Cucurbita_moschata	3	S6⁰_56′_41″	E37⁰_31′_17″	3	28.06	25.46	26.23	63.41	0	0	0	0	0	0	0	0	0	0	0	0	0	0	0	0	0	0	0	0	0	0	0	0	0	0	0	0	0
T13218	pan_trap	2023	S2	2023_S2	2023-10-30	W008	Sept_Nov_2023	Hort_Unit	low	513	conventional	Citrullus_lanatus	1	S6⁰_55′_56″	E37⁰_31′_41″	0	26.62	23.76	24.75	81.21	11.37	0	0	0	0	0	0	0	0	0	0	0	0	0	0	0	0	0	0	0	0	0	0	0	0	0	0	0	0
T13219	pan_trap	2023	S2	2023_S2	2023-10-30	W008	Sept_Nov_2023	Hort_Unit	low	513	conventional	Citrullus_lanatus	2	S6⁰_55′_56″	E37⁰_31′_41″	0	26.62	23.76	24.75	81.21	11.37	0	0	0	0	0	0	0	0	0	0	0	0	0	0	0	0	0	0	0	0	0	0	0	0	0	0	0	0
T13220	pan_trap	2023	S2	2023_S2	2023-10-30	W008	Sept_Nov_2023	Hort_Unit	low	513	conventional	Citrullus_lanatus	3	S6⁰_55′_56″	E37⁰_31′_41″	1	26.62	23.76	24.75	81.21	11.37	0	0	0	0	0	0	0	0	0	0	0	0	0	0	0	0	0	0	0	0	0	0	0	0	0	0	0	0
T13215	pan_trap	2023	S2	2023_S2	2023-10-30	W008	Sept_Nov_2023	Hort_Unit	low	513	conventional	Cucumis_sativus	1	S6⁰_55′_56″	E37⁰_31′_41″	5	26.62	23.76	24.75	81.21	11.37	0	0	0	0	0	0	0	0	0	0	0	0	0	0	0	0	0	0	0	0	0	0	0	0	0	0	0	0
T13216	pan_trap	2023	S2	2023_S2	2023-10-30	W008	Sept_Nov_2023	Hort_Unit	low	513	conventional	Cucumis_sativus	2	S6⁰_55′_56″	E37⁰_31′_41″	2	26.62	23.76	24.75	81.21	11.37	0	0	0	0	0	0	0	0	0	0	0	0	0	0	0	0	0	0	0	0	0	0	0	0	0	0	0	0
T13217	pan_trap	2023	S2	2023_S2	2023-10-30	W008	Sept_Nov_2023	Hort_Unit	low	513	conventional	Cucumis_sativus	3	S6⁰_55′_56″	E37⁰_31′_41″	0	26.62	23.76	24.75	81.21	11.37	1	0	0	0	0	0	0	0	0	0	0	1	0	0	0	0	0	0	0	0	0	0	0	0	0	0	0	0
T13221	pan_trap	2023	S2	2023_S2	2023-10-30	W008	Sept_Nov_2023	Hort_Unit	low	513	conventional	Cucurbita_moschata	1	S6⁰_55′_56″	E37⁰_31′_41″	5	26.62	23.76	24.75	81.21	11.37	0	0	0	0	0	0	0	0	0	0	0	0	0	0	0	0	0	0	0	0	0	0	0	0	0	0	0	0
T13222	pan_trap	2023	S2	2023_S2	2023-10-30	W008	Sept_Nov_2023	Hort_Unit	low	513	conventional	Cucurbita_moschata	2	S6⁰_55′_56″	E37⁰_31′_41″	7	26.62	23.76	24.75	81.21	11.37	0	0	0	0	0	0	0	0	0	0	0	0	0	0	0	0	0	0	0	0	0	0	0	0	0	0	0	0
T13223	pan_trap	2023	S2	2023_S2	2023-10-30	W008	Sept_Nov_2023	Hort_Unit	low	513	conventional	Cucurbita_moschata	3	S6⁰_55′_56″	E37⁰_31′_41″	3	26.62	23.76	24.75	81.21	11.37	0	0	0	0	0	0	0	0	0	0	0	0	0	0	0	0	0	0	0	0	0	0	0	0	0	0	0	0
T11958	sweep_net	2023	S2	2023_S2	2023-10-02	W004	Sept_Nov_2023	Hort_Unit	low	513	conventional	Citrullus_lanatus	1	S6⁰_56′_41″	E37⁰_31′_17″	32	25.38	24.84	25.24	64.57	0.4	1	0	0	0	0	0	0	0	0	0	0	0	0	0	0	0	0	0	0	0	0	0	0	0	0	0	0	0
T11959	sweep_net	2023	S2	2023_S2	2023-10-02	W004	Sept_Nov_2023	Hort_Unit	low	513	conventional	Citrullus_lanatus	2	S6⁰_56′_41″	E37⁰_31′_17″	35	25.38	24.84	25.24	64.57	0.4	2	0	0	0	0	0	0	0	0	0	0	0	0	0	0	0	0	0	0	0	0	1	0	0	0	0	0	0
T11960	sweep_net	2023	S2	2023_S2	2023-10-02	W004	Sept_Nov_2023	Hort_Unit	low	513	conventional	Citrullus_lanatus	3	S6⁰_56′_41″	E37⁰_31′_17″	29	25.38	24.84	25.24	64.57	0.4	0	0	0	0	0	0	0	0	0	0	0	0	0	0	0	0	0	0	0	0	0	0	0	0	0	0	0	0
T11955	sweep_net	2023	S2	2023_S2	2023-10-02	W004	Sept_Nov_2023	Hort_Unit	low	513	conventional	Cucumis_sativus	1	S6⁰_56′_41″	E37⁰_31′_17″	77	25.38	24.84	25.24	64.57	0.4	1	0	0	0	0	0	0	0	0	0	0	0	0	0	0	0	0	0	0	0	0	0	0	0	0	0	0	0
T11956	sweep_net	2023	S2	2023_S2	2023-10-02	W004	Sept_Nov_2023	Hort_Unit	low	513	conventional	Cucumis_sativus	2	S6⁰_56′_41″	E37⁰_31′_17″	69	25.38	24.84	25.24	64.57	0.4	1	0	0	0	0	0	0	0	0	0	0	0	0	0	0	0	0	0	0	0	0	0	0	0	0	0	0	0
T11957	sweep_net	2023	S2	2023_S2	2023-10-02	W004	Sept_Nov_2023	Hort_Unit	low	513	conventional	Cucumis_sativus	3	S6⁰_56′_41″	E37⁰_31′_17″	55	25.38	24.84	25.24	64.57	0.4	3	0	0	0	0	0	0	0	0	0	0	0	0	0	0	0	0	0	0	2	0	0	0	0	0	0	0	0
T11961	sweep_net	2023	S2	2023_S2	2023-10-02	W004	Sept_Nov_2023	Hort_Unit	low	513	conventional	Cucurbita_moschata	1	S6⁰_56′_41″	E37⁰_31′_17″	27	25.38	24.84	25.24	64.57	0.4	1	0	0	0	0	0	0	0	0	0	0	0	0	0	0	0	0	0	0	0	0	0	0	0	0	0	0	0
T11962	sweep_net	2023	S2	2023_S2	2023-10-02	W004	Sept_Nov_2023	Hort_Unit	low	513	conventional	Cucurbita_moschata	2	S6⁰_56′_41″	E37⁰_31′_17″	19	25.38	24.84	25.24	64.57	0.4	0	0	0	0	0	0	0	0	0	0	0	0	0	0	0	0	0	0	0	0	0	0	0	0	0	0	0	0
T11963	sweep_net	2023	S2	2023_S2	2023-10-02	W004	Sept_Nov_2023	Hort_Unit	low	513	conventional	Cucurbita_moschata	3	S6⁰_56′_41″	E37⁰_31′_17″	21	25.38	24.84	25.24	64.57	0.4	0	0	0	0	0	0	0	0	0	0	0	0	0	0	0	0	0	0	0	0	0	0	0	0	0	0	0	0
T12318	sweep_net	2023	S2	2023_S2	2023-10-09	W005	Sept_Nov_2023	Hort_Unit	low	513	conventional	Citrullus_lanatus	1	S6⁰_56′_41″	E37⁰_31′_17″	9	28.06	25.46	26.23	63.41	0	1	0	0	0	0	0	0	0	0	0	0	0	0	0	0	0	0	0	0	0	0	0	0	0	0	0	0	0
T12319	sweep_net	2023	S2	2023_S2	2023-10-09	W005	Sept_Nov_2023	Hort_Unit	low	513	conventional	Citrullus_lanatus	2	S6⁰_56′_41″	E37⁰_31′_17″	5	28.06	25.46	26.23	63.41	0	2	0	0	0	0	0	0	0	0	0	0	1	0	0	0	0	0	0	0	0	0	0	0	0	0	0	0	0
T12320	sweep_net	2023	S2	2023_S2	2023-10-09	W005	Sept_Nov_2023	Hort_Unit	low	513	conventional	Citrullus_lanatus	3	S6⁰_56′_41″	E37⁰_31′_17″	3	28.06	25.46	26.23	63.41	0	1	0	0	0	0	0	0	0	0	0	0	1	0	0	0	0	0	0	0	0	0	0	0	0	0	0	0	0
T12315	sweep_net	2023	S2	2023_S2	2023-10-09	W005	Sept_Nov_2023	Hort_Unit	low	513	conventional	Cucumis_sativus	1	S6⁰_56′_41″	E37⁰_31′_17″	13	28.06	25.46	26.23	63.41	0	2	0	0	0	0	0	0	0	0	0	0	1	0	0	0	0	0	0	0	0	0	0	0	0	0	0	0	0
T12316	sweep_net	2023	S2	2023_S2	2023-10-09	W005	Sept_Nov_2023	Hort_Unit	low	513	conventional	Cucumis_sativus	2	S6⁰_56′_41″	E37⁰_31′_17″	21	28.06	25.46	26.23	63.41	0	1	0	0	0	0	0	0	0	0	0	0	1	0	0	0	0	0	0	0	0	0	0	0	0	0	0	0	0
T12317	sweep_net	2023	S2	2023_S2	2023-10-09	W005	Sept_Nov_2023	Hort_Unit	low	513	conventional	Cucumis_sativus	3	S6⁰_56′_41″	E37⁰_31′_17″	12	28.06	25.46	26.23	63.41	0	2	0	0	0	0	0	0	0	0	0	0	0	0	0	0	0	0	0	0	0	0	0	0	0	0	0	0	1
T12321	sweep_net	2023	S2	2023_S2	2023-10-09	W005	Sept_Nov_2023	Hort_Unit	low	513	conventional	Cucurbita_moschata	1	S6⁰_56′_41″	E37⁰_31′_17″	5	28.06	25.46	26.23	63.41	0	1	0	0	0	0	0	0	0	0	0	0	0	0	0	0	0	0	0	0	0	0	0	0	0	0	0	0	0
T12322	sweep_net	2023	S2	2023_S2	2023-10-09	W005	Sept_Nov_2023	Hort_Unit	low	513	conventional	Cucurbita_moschata	2	S6⁰_56′_41″	E37⁰_31′_17″	7	28.06	25.46	26.23	63.41	0	1	0	0	0	0	0	0	0	0	0	0	1	0	0	0	0	0	0	0	0	0	0	0	0	0	0	0	0
T12323	sweep_net	2023	S2	2023_S2	2023-10-09	W005	Sept_Nov_2023	Hort_Unit	low	513	conventional	Cucurbita_moschata	3	S6⁰_56′_41″	E37⁰_31′_17″	3	28.06	25.46	26.23	63.41	0	2	0	0	0	0	0	0	0	0	0	0	1	0	0	0	0	0	0	0	0	0	0	0	0	0	0	0	0
T13040	sweep_net	2023	S2	2023_S2	2023-10-23	W007	Sept_Nov_2023	Hort_Unit	low	513	conventional	Citrullus_lanatus	1	S6⁰_55′_56″	E37⁰_31′_41″	5	27.76	24.42	26.81	67.37	0.97	3	0	0	0	0	0	0	0	0	0	0	2	0	0	0	0	0	0	0	0	0	0	0	0	0	0	0	0
T13038	sweep_net	2023	S2	2023_S2	2023-10-23	W007	Sept_Nov_2023	Hort_Unit	low	513	conventional	Citrullus_lanatus	2	S6⁰_55′_56″	E37⁰_31′_41″	8	27.76	24.42	26.81	67.37	0.97	2	0	0	0	0	0	0	0	0	0	0	1	0	0	0	0	0	0	0	0	0	0	0	0	0	0	0	0
T13039	sweep_net	2023	S2	2023_S2	2023-10-23	W007	Sept_Nov_2023	Hort_Unit	low	513	conventional	Citrullus_lanatus	3	S6⁰_55′_56″	E37⁰_31′_41″	11	27.76	24.42	26.81	67.37	0.97	2	0	0	0	0	0	0	0	0	0	0	1	0	0	0	0	0	0	0	0	0	0	0	0	0	0	0	0
T13037	sweep_net	2023	S2	2023_S2	2023-10-23	W007	Sept_Nov_2023	Hort_Unit	low	513	conventional	Cucumis_sativus	1	S6⁰_55′_56″	E37⁰_31′_41″	16	27.76	24.42	26.81	67.37	0.97	2	0	0	0	0	0	0	0	0	0	0	1	0	0	0	0	0	0	0	0	0	0	0	0	0	0	0	0
T13035	sweep_net	2023	S2	2023_S2	2023-10-23	W007	Sept_Nov_2023	Hort_Unit	low	513	conventional	Cucumis_sativus	2	S6⁰_55′_56″	E37⁰_31′_41″	20	27.76	24.42	26.81	67.37	0.97	2	0	0	0	0	0	0	0	0	0	0	1	0	0	0	0	0	0	0	0	0	0	0	0	0	0	0	0
T13036	sweep_net	2023	S2	2023_S2	2023-10-23	W007	Sept_Nov_2023	Hort_Unit	low	513	conventional	Cucumis_sativus	3	S6⁰_55′_56″	E37⁰_31′_41″	29	27.76	24.42	26.81	67.37	0.97	1	0	0	0	0	0	0	0	0	0	0	0	0	0	0	0	0	0	0	0	0	0	0	0	0	0	0	0
T13043	sweep_net	2023	S2	2023_S2	2023-10-23	W007	Sept_Nov_2023	Hort_Unit	low	513	conventional	Cucurbita_moschata	1	S6⁰_55′_56″	E37⁰_31′_41″	5	27.76	24.42	26.81	67.37	0.97	1	0	0	0	0	0	0	0	0	0	0	0	0	0	0	0	0	0	0	0	0	0	0	0	0	0	0	1
T13041	sweep_net	2023	S2	2023_S2	2023-10-23	W007	Sept_Nov_2023	Hort_Unit	low	513	conventional	Cucurbita_moschata	2	S6⁰_55′_56″	E37⁰_31′_41″	7	27.76	24.42	26.81	67.37	0.97	0	0	0	0	0	0	0	0	0	0	0	0	0	0	0	0	0	0	0	0	0	0	0	0	0	0	0	0
T13042	sweep_net	2023	S2	2023_S2	2023-10-23	W007	Sept_Nov_2023	Hort_Unit	low	513	conventional	Cucurbita_moschata	3	S6⁰_55′_56″	E37⁰_31′_41″	12	27.76	24.42	26.81	67.37	0.97	0	0	0	0	0	0	0	0	0	0	0	0	0	0	0	0	0	0	0	0	0	0	0	0	0	0	0	0
T13398	sweep_net	2023	S2	2023_S2	2023-10-30	W008	Sept_Nov_2023	Hort_Unit	low	513	conventional	Citrullus_lanatus	1	S6⁰_55′_56″	E37⁰_31′_41″	0	26.62	23.76	24.75	81.21	11.37	2	0	0	0	0	0	0	0	0	0	0	1	0	0	0	0	0	0	0	0	0	0	0	0	0	0	0	0
T13399	sweep_net	2023	S2	2023_S2	2023-10-30	W008	Sept_Nov_2023	Hort_Unit	low	513	conventional	Citrullus_lanatus	2	S6⁰_55′_56″	E37⁰_31′_41″	0	26.62	23.76	24.75	81.21	11.37	1	0	0	0	0	0	0	0	0	0	0	0	0	0	0	0	0	0	0	0	0	0	0	0	0	0	0	0
T13400	sweep_net	2023	S2	2023_S2	2023-10-30	W008	Sept_Nov_2023	Hort_Unit	low	513	conventional	Citrullus_lanatus	3	S6⁰_55′_56″	E37⁰_31′_41″	1	26.62	23.76	24.75	81.21	11.37	1	0	0	0	0	0	0	0	0	0	0	0	0	0	0	0	0	0	0	0	0	0	0	0	0	0	0	0
T13395	sweep_net	2023	S2	2023_S2	2023-10-30	W008	Sept_Nov_2023	Hort_Unit	low	513	conventional	Cucumis_sativus	1	S6⁰_55′_56″	E37⁰_31′_41″	5	26.62	23.76	24.75	81.21	11.37	2	0	0	0	0	0	0	0	0	0	0	0	0	0	0	0	0	0	0	0	0	0	0	0	0	0	0	1
T13396	sweep_net	2023	S2	2023_S2	2023-10-30	W008	Sept_Nov_2023	Hort_Unit	low	513	conventional	Cucumis_sativus	2	S6⁰_55′_56″	E37⁰_31′_41″	2	26.62	23.76	24.75	81.21	11.37	2	0	0	0	0	0	0	0	0	0	0	1	0	0	0	0	0	0	0	0	0	0	0	0	0	0	0	0
T13397	sweep_net	2023	S2	2023_S2	2023-10-30	W008	Sept_Nov_2023	Hort_Unit	low	513	conventional	Cucumis_sativus	3	S6⁰_55′_56″	E37⁰_31′_41″	0	26.62	23.76	24.75	81.21	11.37	3	0	0	0	0	0	0	0	0	0	0	1	0	0	0	0	0	0	0	0	0	0	0	0	0	0	0	0
T13401	sweep_net	2023	S2	2023_S2	2023-10-30	W008	Sept_Nov_2023	Hort_Unit	low	513	conventional	Cucurbita_moschata	1	S6⁰_55′_56″	E37⁰_31′_41″	5	26.62	23.76	24.75	81.21	11.37	2	0	0	0	0	0	0	0	0	0	0	0	0	0	0	0	0	0	0	0	0	0	0	0	0	0	0	0
T13402	sweep_net	2023	S2	2023_S2	2023-10-30	W008	Sept_Nov_2023	Hort_Unit	low	513	conventional	Cucurbita_moschata	2	S6⁰_55′_56″	E37⁰_31′_41″	7	26.62	23.76	24.75	81.21	11.37	1	0	0	0	0	0	0	0	0	0	0	0	0	0	0	0	0	0	0	0	0	0	0	0	0	0	0	1
T13403	sweep_net	2023	S2	2023_S2	2023-10-30	W008	Sept_Nov_2023	Hort_Unit	low	513	conventional	Cucurbita_moschata	3	S6⁰_55′_56″	E37⁰_31′_41″	3	26.62	23.76	24.75	81.21	11.37	1	0	0	0	0	0	0	0	0	0	0	0	0	0	0	0	0	0	0	0	0	0	0	0	0	0	0	0
T6378	pan_trap	2022	S2	2022_S2	2022-10-10	W005	Sept_Nov_2022	Hort_Unit	low	513	conventional	Citrullus_lanatus	1	S6⁰_52′_30″	E37⁰_39′_49″	4	31.11	14.61	23.8	60.06	0	0	0	0	0	0	0	0	0	0	0	0	0	0	0	0	0	0	0	0	0	0	0	0	0	0	0	0	0
T6379	pan_trap	2022	S2	2022_S2	2022-10-10	W005	Sept_Nov_2022	Hort_Unit	low	513	conventional	Citrullus_lanatus	2	S6⁰_52′_30″	E37⁰_39′_49″	3	31.11	14.61	23.8	60.06	0	0	0	0	0	0	0	0	0	0	0	0	0	0	0	0	0	0	0	0	0	0	0	0	0	0	0	0	0
T6380	pan_trap	2022	S2	2022_S2	2022-10-10	W005	Sept_Nov_2022	Hort_Unit	low	513	conventional	Citrullus_lanatus	3	S6⁰_52′_30″	E37⁰_39′_49″	0	31.11	14.61	23.8	60.06	0	0	0	0	0	0	0	0	0	0	0	0	0	0	0	0	0	0	0	0	0	0	0	0	0	0	0	0	0
T6375	pan_trap	2022	S2	2022_S2	2022-10-10	W005	Sept_Nov_2022	Hort_Unit	low	513	conventional	Cucumis_sativus	1	S6⁰_52′_30″	E37⁰_39′_49″	0	31.11	14.61	23.8	60.06	0	0	0	0	0	0	0	0	0	0	0	0	0	0	0	0	0	0	0	0	0	0	0	0	0	0	0	0	0
T6376	pan_trap	2022	S2	2022_S2	2022-10-10	W005	Sept_Nov_2022	Hort_Unit	low	513	conventional	Cucumis_sativus	2	S6⁰_52′_30″	E37⁰_39′_49″	0	31.11	14.61	23.8	60.06	0	0	0	0	0	0	0	0	0	0	0	0	0	0	0	0	0	0	0	0	0	0	0	0	0	0	0	0	0
T6377	pan_trap	2022	S2	2022_S2	2022-10-10	W005	Sept_Nov_2022	Hort_Unit	low	513	conventional	Cucumis_sativus	3	S6⁰_52′_30″	E37⁰_39′_49″	0	31.11	14.61	23.8	60.06	0	0	0	0	0	0	0	0	0	0	0	0	0	0	0	0	0	0	0	0	0	0	0	0	0	0	0	0	0
T6381	pan_trap	2022	S2	2022_S2	2022-10-10	W005	Sept_Nov_2022	Hort_Unit	low	513	conventional	Cucurbita_moschata	1	S6⁰_52′_30″	E37⁰_39′_49″	0	31.11	14.61	23.8	60.06	0	0	0	0	0	0	0	0	0	0	0	0	0	0	0	0	0	0	0	0	0	0	0	0	0	0	0	0	0
T6382	pan_trap	2022	S2	2022_S2	2022-10-10	W005	Sept_Nov_2022	Hort_Unit	low	513	conventional	Cucurbita_moschata	2	S6⁰_52′_30″	E37⁰_39′_49″	0	31.11	14.61	23.8	60.06	0	0	0	0	0	0	0	0	0	0	0	0	0	0	0	0	0	0	0	0	0	0	0	0	0	0	0	0	0
T6383	pan_trap	2022	S2	2022_S2	2022-10-10	W005	Sept_Nov_2022	Hort_Unit	low	513	conventional	Cucurbita_moschata	3	S6⁰_52′_30″	E37⁰_39′_49″	0	31.11	14.61	23.8	60.06	0	0	0	0	0	0	0	0	0	0	0	0	0	0	0	0	0	0	0	0	0	0	0	0	0	0	0	0	0
T6198	sweep_net	2022	S2	2022_S2	2022-10-03	W004	Sept_Nov_2022	Hort_Unit	low	513	conventional	Citrullus_lanatus	1	S6⁰_52′_30″	E37⁰_39′_49″	0	31.11	14.61	23.83	62.16	0	1	0	0	0	0	0	0	0	0	0	0	0	0	0	0	0	0	0	0	0	0	0	0	0	0	0	0	1
T6199	sweep_net	2022	S2	2022_S2	2022-10-03	W004	Sept_Nov_2022	Hort_Unit	low	513	conventional	Citrullus_lanatus	2	S6⁰_52′_30″	E37⁰_39′_49″	0	31.11	14.61	23.83	62.16	0	0	0	0	0	0	0	0	0	0	0	0	0	0	0	0	0	0	0	0	0	0	0	0	0	0	0	0	0
T6200	sweep_net	2022	S2	2022_S2	2022-10-03	W004	Sept_Nov_2022	Hort_Unit	low	513	conventional	Citrullus_lanatus	3	S6⁰_52′_30″	E37⁰_39′_49″	0	31.11	14.61	23.83	62.16	0	1	0	0	0	0	0	0	0	0	0	0	0	0	0	0	0	0	0	0	0	0	0	0	0	0	0	0	1
T6195	sweep_net	2022	S2	2022_S2	2022-10-03	W004	Sept_Nov_2022	Hort_Unit	low	513	conventional	Cucumis_sativus	1	S6⁰_52′_30″	E37⁰_39′_49″	0	31.11	14.61	23.83	62.16	0	1	0	0	0	0	0	0	0	0	0	0	0	0	0	0	0	0	0	0	0	0	0	0	0	0	0	0	1
T6196	sweep_net	2022	S2	2022_S2	2022-10-03	W004	Sept_Nov_2022	Hort_Unit	low	513	conventional	Cucumis_sativus	2	S6⁰_52′_30″	E37⁰_39′_49″	0	31.11	14.61	23.83	62.16	0	1	0	0	0	0	0	0	0	0	0	0	0	0	0	0	0	0	0	0	0	0	0	0	0	0	1	0	0
T6197	sweep_net	2022	S2	2022_S2	2022-10-03	W004	Sept_Nov_2022	Hort_Unit	low	513	conventional	Cucumis_sativus	3	S6⁰_52′_30″	E37⁰_39′_49″	0	31.11	14.61	23.83	62.16	0	3	0	0	0	0	0	0	0	0	0	0	0	0	0	0	0	0	0	0	0	0	0	0	0	0	0	0	0
T6201	sweep_net	2022	S2	2022_S2	2022-10-03	W004	Sept_Nov_2022	Hort_Unit	low	513	conventional	Cucurbita_moschata	1	S6⁰_52′_30″	E37⁰_39′_49″	0	31.11	14.61	23.83	62.16	0	2	0	0	0	0	0	0	0	0	0	0	0	0	0	0	0	0	0	0	0	0	0	0	0	0	0	0	0
T6202	sweep_net	2022	S2	2022_S2	2022-10-03	W004	Sept_Nov_2022	Hort_Unit	low	513	conventional	Cucurbita_moschata	2	S6⁰_52′_30″	E37⁰_39′_49″	3	31.11	14.61	23.83	62.16	0	1	0	0	0	0	0	0	0	0	0	0	1	0	0	0	0	0	0	0	0	0	0	0	0	0	0	0	0
T6203	sweep_net	2022	S2	2022_S2	2022-10-03	W004	Sept_Nov_2022	Hort_Unit	low	513	conventional	Cucurbita_moschata	3	S6⁰_52′_30″	E37⁰_39′_49″	0	31.11	14.61	23.83	62.16	0	0	0	0	0	0	0	0	0	0	0	0	0	0	0	0	0	0	0	0	0	0	0	0	0	0	0	0	0
T6558	sweep_net	2022	S2	2022_S2	2022-10-10	W005	Sept_Nov_2022	Hort_Unit	low	513	conventional	Citrullus_lanatus	1	S6⁰_52′_30″	E37⁰_39′_49″	4	31.11	14.61	23.8	60.06	0	1	0	0	0	0	0	0	0	0	0	0	0	0	0	0	0	0	0	0	0	0	0	0	0	0	1	0	0
T6559	sweep_net	2022	S2	2022_S2	2022-10-10	W005	Sept_Nov_2022	Hort_Unit	low	513	conventional	Citrullus_lanatus	2	S6⁰_52′_30″	E37⁰_39′_49″	3	31.11	14.61	23.8	60.06	0	1	0	0	0	0	0	0	0	0	0	0	0	0	0	0	0	0	0	0	0	0	0	0	0	0	1	0	0
T6560	sweep_net	2022	S2	2022_S2	2022-10-10	W005	Sept_Nov_2022	Hort_Unit	low	513	conventional	Citrullus_lanatus	3	S6⁰_52′_30″	E37⁰_39′_49″	0	31.11	14.61	23.8	60.06	0	1	0	0	0	0	0	0	0	0	0	0	0	0	0	0	0	0	0	0	0	0	0	0	0	0	0	0	0
T6555	sweep_net	2022	S2	2022_S2	2022-10-10	W005	Sept_Nov_2022	Hort_Unit	low	513	conventional	Cucumis_sativus	1	S6⁰_52′_30″	E37⁰_39′_49″	0	31.11	14.61	23.8	60.06	0	1	0	0	0	0	0	0	0	0	0	0	0	0	0	0	0	0	0	0	0	0	0	0	0	0	1	0	0
T6556	sweep_net	2022	S2	2022_S2	2022-10-10	W005	Sept_Nov_2022	Hort_Unit	low	513	conventional	Cucumis_sativus	2	S6⁰_52′_30″	E37⁰_39′_49″	0	31.11	14.61	23.8	60.06	0	0	0	0	0	0	0	0	0	0	0	0	0	0	0	0	0	0	0	0	0	0	0	0	0	0	0	0	0
T6557	sweep_net	2022	S2	2022_S2	2022-10-10	W005	Sept_Nov_2022	Hort_Unit	low	513	conventional	Cucumis_sativus	3	S6⁰_52′_30″	E37⁰_39′_49″	0	31.11	14.61	23.8	60.06	0	0	0	0	0	0	0	0	0	0	0	0	0	0	0	0	0	0	0	0	0	0	0	0	0	0	0	0	0
T6561	sweep_net	2022	S2	2022_S2	2022-10-10	W005	Sept_Nov_2022	Hort_Unit	low	513	conventional	Cucurbita_moschata	1	S6⁰_52′_30″	E37⁰_39′_49″	0	31.11	14.61	23.8	60.06	0	1	0	0	0	0	0	0	0	0	0	0	0	0	0	0	0	0	0	0	0	0	0	0	0	0	1	0	0
T6562	sweep_net	2022	S2	2022_S2	2022-10-10	W005	Sept_Nov_2022	Hort_Unit	low	513	conventional	Cucurbita_moschata	2	S6⁰_52′_30″	E37⁰_39′_49″	0	31.11	14.61	23.8	60.06	0	0	0	0	0	0	0	0	0	0	0	0	0	0	0	0	0	0	0	0	0	0	0	0	0	0	0	0	0
T6563	sweep_net	2022	S2	2022_S2	2022-10-10	W005	Sept_Nov_2022	Hort_Unit	low	513	conventional	Cucurbita_moschata	3	S6⁰_52′_30″	E37⁰_39′_49″	0	31.11	14.61	23.8	60.06	0	0	0	0	0	0	0	0	0	0	0	0	0	0	0	0	0	0	0	0	0	0	0	0	0	0	0	0	0
T4578	pan_trap	2022	S1	2022_S1	2022-05-24	W008	April_June_2022	Hort_Unit	low	513	conventional	Citrullus_lanatus	1	S6⁰_52′_25″	E37⁰_39′_59″	0	30.61	15.61	23.29	81.44	0.1	0	0	0	0	0	0	0	0	0	0	0	0	0	0	0	0	0	0	0	0	0	0	0	0	0	0	0	0
T4579	pan_trap	2022	S1	2022_S1	2022-05-24	W008	April_June_2022	Hort_Unit	low	513	conventional	Citrullus_lanatus	2	S6⁰_52′_25″	E37⁰_39′_59″	0	30.61	15.61	23.29	81.44	0.1	0	0	0	0	0	0	0	0	0	0	0	0	0	0	0	0	0	0	0	0	0	0	0	0	0	0	0	0
T4580	pan_trap	2022	S1	2022_S1	2022-05-24	W008	April_June_2022	Hort_Unit	low	513	conventional	Citrullus_lanatus	3	S6⁰_52′_25″	E37⁰_39′_59″	0	30.61	15.61	23.29	81.44	0.1	0	0	0	0	0	0	0	0	0	0	0	0	0	0	0	0	0	0	0	0	0	0	0	0	0	0	0	0
T4575	pan_trap	2022	S1	2022_S1	2022-05-24	W008	April_June_2022	Hort_Unit	low	513	conventional	Cucumis_sativus	1	S6⁰_52′_25″	E37⁰_39′_59″	0	30.61	15.61	23.29	81.44	0.1	0	0	0	0	0	0	0	0	0	0	0	0	0	0	0	0	0	0	0	0	0	0	0	0	0	0	0	0
T4576	pan_trap	2022	S1	2022_S1	2022-05-24	W008	April_June_2022	Hort_Unit	low	513	conventional	Cucumis_sativus	2	S6⁰_52′_25″	E37⁰_39′_59″	0	30.61	15.61	23.29	81.44	0.1	0	0	0	0	0	0	0	0	0	0	0	0	0	0	0	0	0	0	0	0	0	0	0	0	0	0	0	0
T4577	pan_trap	2022	S1	2022_S1	2022-05-24	W008	April_June_2022	Hort_Unit	low	513	conventional	Cucumis_sativus	3	S6⁰_52′_25″	E37⁰_39′_59″	0	30.61	15.61	23.29	81.44	0.1	0	0	0	0	0	0	0	0	0	0	0	0	0	0	0	0	0	0	0	0	0	0	0	0	0	0	0	0
T4581	pan_trap	2022	S1	2022_S1	2022-05-24	W008	April_June_2022	Hort_Unit	low	513	conventional	Cucurbita_moschata	1	S6⁰_52′_25″	E37⁰_39′_59″	0	30.61	15.61	23.29	81.44	0.1	0	0	0	0	0	0	0	0	0	0	0	0	0	0	0	0	0	0	0	0	0	0	0	0	0	0	0	0
T4582	pan_trap	2022	S1	2022_S1	2022-05-24	W008	April_June_2022	Hort_Unit	low	513	conventional	Cucurbita_moschata	2	S6⁰_52′_25″	E37⁰_39′_59″	0	30.61	15.61	23.29	81.44	0.1	0	0	0	0	0	0	0	0	0	0	0	0	0	0	0	0	0	0	0	0	0	0	0	0	0	0	0	0
T4583	pan_trap	2022	S1	2022_S1	2022-05-24	W008	April_June_2022	Hort_Unit	low	513	conventional	Cucurbita_moschata	3	S6⁰_52′_25″	E37⁰_39′_59″	0	30.61	15.61	23.29	81.44	0.1	0	0	0	0	0	0	0	0	0	0	0	0	0	0	0	0	0	0	0	0	0	0	0	0	0	0	0	0
T4400	sweep_net	2022	S1	2022_S1	2022-05-17	W007	April_June_2022	Hort_Unit	low	513	conventional	Citrullus_lanatus	1	S6⁰_52′_25″	E37⁰_39′_59″	0	29.61	13.61	22.43	81.51	0.4	0	0	0	0	0	0	0	0	0	0	0	0	0	0	0	0	0	0	0	0	0	0	0	0	0	0	0	0
T4398	sweep_net	2022	S1	2022_S1	2022-05-17	W007	April_June_2022	Hort_Unit	low	513	conventional	Citrullus_lanatus	2	S6⁰_52′_25″	E37⁰_39′_59″	0	29.61	13.61	22.43	81.51	0.4	2	0	0	0	0	0	0	0	0	0	1	0	0	0	0	0	0	0	0	0	0	0	0	0	0	0	0	0
T4399	sweep_net	2022	S1	2022_S1	2022-05-17	W007	April_June_2022	Hort_Unit	low	513	conventional	Citrullus_lanatus	3	S6⁰_52′_25″	E37⁰_39′_59″	0	29.61	13.61	22.43	81.51	0.4	0	0	0	0	0	0	0	0	0	0	0	0	0	0	0	0	0	0	0	0	0	0	0	0	0	0	0	0
T4397	sweep_net	2022	S1	2022_S1	2022-05-17	W007	April_June_2022	Hort_Unit	low	513	conventional	Cucumis_sativus	1	S6⁰_52′_25″	E37⁰_39′_59″	0	29.61	13.61	22.43	81.51	0.4	4	0	0	0	0	0	0	0	0	0	0	0	0	0	0	0	0	0	0	0	0	0	0	0	0	0	0	0
T4395	sweep_net	2022	S1	2022_S1	2022-05-17	W007	April_June_2022	Hort_Unit	low	513	conventional	Cucumis_sativus	2	S6⁰_52′_25″	E37⁰_39′_59″	0	29.61	13.61	22.43	81.51	0.4	0	0	0	0	0	0	0	0	0	0	0	0	0	0	0	0	0	0	0	0	0	0	0	0	0	0	0	0
T4396	sweep_net	2022	S1	2022_S1	2022-05-17	W007	April_June_2022	Hort_Unit	low	513	conventional	Cucumis_sativus	3	S6⁰_52′_25″	E37⁰_39′_59″	0	29.61	13.61	22.43	81.51	0.4	2	0	0	0	0	0	0	0	0	0	0	0	0	0	0	0	0	0	0	0	0	0	0	0	0	0	0	0
T4403	sweep_net	2022	S1	2022_S1	2022-05-17	W007	April_June_2022	Hort_Unit	low	513	conventional	Cucurbita_moschata	1	S6⁰_52′_25″	E37⁰_39′_59″	0	29.61	13.61	22.43	81.51	0.4	3	0	0	0	0	0	0	0	0	0	0	0	0	0	0	0	0	0	0	0	0	0	0	0	0	0	0	0
T4401	sweep_net	2022	S1	2022_S1	2022-05-17	W007	April_June_2022	Hort_Unit	low	513	conventional	Cucurbita_moschata	2	S6⁰_52′_25″	E37⁰_39′_59″	0	29.61	13.61	22.43	81.51	0.4	2	0	0	0	0	0	0	0	0	0	1	0	0	0	0	0	0	0	0	0	0	0	0	0	0	0	0	0
T4402	sweep_net	2022	S1	2022_S1	2022-05-17	W007	April_June_2022	Hort_Unit	low	513	conventional	Cucurbita_moschata	3	S6⁰_52′_25″	E37⁰_39′_59″	0	29.61	13.61	22.43	81.51	0.4	4	0	0	0	0	0	0	0	0	0	1	0	0	0	0	0	0	0	0	0	0	0	0	0	0	0	0	0
T4758	sweep_net	2022	S1	2022_S1	2022-05-24	W008	April_June_2022	Hort_Unit	low	513	conventional	Citrullus_lanatus	1	S6⁰_52′_25″	E37⁰_39′_59″	0	30.61	15.61	23.29	81.44	0.1	5	0	0	0	0	0	0	0	0	0	0	0	0	0	0	0	0	0	0	0	0	0	0	0	0	0	0	0
T4759	sweep_net	2022	S1	2022_S1	2022-05-24	W008	April_June_2022	Hort_Unit	low	513	conventional	Citrullus_lanatus	2	S6⁰_52′_25″	E37⁰_39′_59″	0	30.61	15.61	23.29	81.44	0.1	3	0	0	0	0	0	0	0	0	0	1	0	0	0	0	0	0	0	0	0	0	0	0	0	0	0	0	0
T4760	sweep_net	2022	S1	2022_S1	2022-05-24	W008	April_June_2022	Hort_Unit	low	513	conventional	Citrullus_lanatus	3	S6⁰_52′_25″	E37⁰_39′_59″	0	30.61	15.61	23.29	81.44	0.1	5	0	0	0	0	0	0	0	0	0	1	0	0	0	0	0	0	0	0	0	0	0	0	0	0	0	0	0
T4755	sweep_net	2022	S1	2022_S1	2022-05-24	W008	April_June_2022	Hort_Unit	low	513	conventional	Cucumis_sativus	1	S6⁰_52′_25″	E37⁰_39′_59″	0	30.61	15.61	23.29	81.44	0.1	4	0	0	0	0	0	0	0	0	0	0	0	0	0	0	0	0	0	0	0	0	0	0	0	0	0	0	0
T4756	sweep_net	2022	S1	2022_S1	2022-05-24	W008	April_June_2022	Hort_Unit	low	513	conventional	Cucumis_sativus	2	S6⁰_52′_25″	E37⁰_39′_59″	0	30.61	15.61	23.29	81.44	0.1	3	0	0	0	0	0	0	0	0	0	0	0	0	0	0	0	0	0	0	0	0	0	0	0	0	0	0	0
T4757	sweep_net	2022	S1	2022_S1	2022-05-24	W008	April_June_2022	Hort_Unit	low	513	conventional	Cucumis_sativus	3	S6⁰_52′_25″	E37⁰_39′_59″	0	30.61	15.61	23.29	81.44	0.1	3	0	0	0	0	0	0	0	0	0	0	0	0	0	0	0	0	0	0	0	0	0	0	0	0	0	0	0
T4761	sweep_net	2022	S1	2022_S1	2022-05-24	W008	April_June_2022	Hort_Unit	low	513	conventional	Cucurbita_moschata	1	S6⁰_52′_25″	E37⁰_39′_59″	0	30.61	15.61	23.29	81.44	0.1	4	0	0	0	0	0	0	0	0	0	0	0	0	0	0	0	0	0	0	0	0	0	0	0	0	0	0	0
T4762	sweep_net	2022	S1	2022_S1	2022-05-24	W008	April_June_2022	Hort_Unit	low	513	conventional	Cucurbita_moschata	2	S6⁰_52′_25″	E37⁰_39′_59″	0	30.61	15.61	23.29	81.44	0.1	4	0	0	0	0	0	0	0	0	0	0	0	0	0	0	0	0	0	0	0	0	0	0	0	0	0	0	0
T4763	sweep_net	2022	S1	2022_S1	2022-05-24	W008	April_June_2022	Hort_Unit	low	513	conventional	Cucurbita_moschata	3	S6⁰_52′_25″	E37⁰_39′_59″	0	30.61	15.61	23.29	81.44	0.1	6	0	0	0	0	0	0	0	0	0	0	0	0	0	0	0	0	0	0	0	0	0	0	0	0	0	0	0
T3858	pan_trap	2022	S1	2022_S1	2022-05-10	W006	April_June_2022	Hort_Unit	low	513	conventional	Citrullus_lanatus	1	S6⁰_52′_33″	E37⁰_39′_58″	20	29.61	16.61	22.71	84	0.8	0	0	0	0	0	0	0	0	0	0	0	0	0	0	0	0	0	0	0	0	0	0	0	0	0	0	0	0
T3859	pan_trap	2022	S1	2022_S1	2022-05-10	W006	April_June_2022	Hort_Unit	low	513	conventional	Citrullus_lanatus	2	S6⁰_52′_33″	E37⁰_39′_58″	10	29.61	16.61	22.71	84	0.8	0	0	0	0	0	0	0	0	0	0	0	0	0	0	0	0	0	0	0	0	0	0	0	0	0	0	0	0
T3860	pan_trap	2022	S1	2022_S1	2022-05-10	W006	April_June_2022	Hort_Unit	low	513	conventional	Citrullus_lanatus	3	S6⁰_52′_33″	E37⁰_39′_58″	16	29.61	16.61	22.71	84	0.8	0	0	0	0	0	0	0	0	0	0	0	0	0	0	0	0	0	0	0	0	0	0	0	0	0	0	0	0
T3855	pan_trap	2022	S1	2022_S1	2022-05-10	W006	April_June_2022	Hort_Unit	low	513	conventional	Cucumis_sativus	1	S6⁰_52′_33″	E37⁰_39′_58″	26	29.61	16.61	22.71	84	0.8	0	0	0	0	0	0	0	0	0	0	0	0	0	0	0	0	0	0	0	0	0	0	0	0	0	0	0	0
T3856	pan_trap	2022	S1	2022_S1	2022-05-10	W006	April_June_2022	Hort_Unit	low	513	conventional	Cucumis_sativus	2	S6⁰_52′_33″	E37⁰_39′_58″	36	29.61	16.61	22.71	84	0.8	0	0	0	0	0	0	0	0	0	0	0	0	0	0	0	0	0	0	0	0	0	0	0	0	0	0	0	0
T3857	pan_trap	2022	S1	2022_S1	2022-05-10	W006	April_June_2022	Hort_Unit	low	513	conventional	Cucumis_sativus	3	S6⁰_52′_33″	E37⁰_39′_58″	66	29.61	16.61	22.71	84	0.8	0	0	0	0	0	0	0	0	0	0	0	0	0	0	0	0	0	0	0	0	0	0	0	0	0	0	0	0
T3861	pan_trap	2022	S1	2022_S1	2022-05-10	W006	April_June_2022	Hort_Unit	low	513	conventional	Cucurbita_moschata	1	S6⁰_52′_33″	E37⁰_39′_58″	16	29.61	16.61	22.71	84	0.8	0	0	0	0	0	0	0	0	0	0	0	0	0	0	0	0	0	0	0	0	0	0	0	0	0	0	0	0
T3862	pan_trap	2022	S1	2022_S1	2022-05-10	W006	April_June_2022	Hort_Unit	low	513	conventional	Cucurbita_moschata	2	S6⁰_52′_33″	E37⁰_39′_58″	13	29.61	16.61	22.71	84	0.8	0	0	0	0	0	0	0	0	0	0	0	0	0	0	0	0	0	0	0	0	0	0	0	0	0	0	0	0
T3863	pan_trap	2022	S1	2022_S1	2022-05-10	W006	April_June_2022	Hort_Unit	low	513	conventional	Cucurbita_moschata	3	S6⁰_52′_33″	E37⁰_39′_58″	23	29.61	16.61	22.71	84	0.8	0	0	0	0	0	0	0	0	0	0	0	0	0	0	0	0	0	0	0	0	0	0	0	0	0	0	0	0
T4220	pan_trap	2022	S1	2022_S1	2022-05-17	W007	April_June_2022	Hort_Unit	low	513	conventional	Citrullus_lanatus	1	S6⁰_52′_33″	E37⁰_39′_58″	0	29.61	13.61	22.43	81.51	0.4	0	0	0	0	0	0	0	0	0	0	0	0	0	0	0	0	0	0	0	0	0	0	0	0	0	0	0	0
T4218	pan_trap	2022	S1	2022_S1	2022-05-17	W007	April_June_2022	Hort_Unit	low	513	conventional	Citrullus_lanatus	2	S6⁰_52′_33″	E37⁰_39′_58″	0	29.61	13.61	22.43	81.51	0.4	0	0	0	0	0	0	0	0	0	0	0	0	0	0	0	0	0	0	0	0	0	0	0	0	0	0	0	0
T4219	pan_trap	2022	S1	2022_S1	2022-05-17	W007	April_June_2022	Hort_Unit	low	513	conventional	Citrullus_lanatus	3	S6⁰_52′_33″	E37⁰_39′_58″	0	29.61	13.61	22.43	81.51	0.4	0	0	0	0	0	0	0	0	0	0	0	0	0	0	0	0	0	0	0	0	0	0	0	0	0	0	0	0
T4217	pan_trap	2022	S1	2022_S1	2022-05-17	W007	April_June_2022	Hort_Unit	low	513	conventional	Cucumis_sativus	1	S6⁰_52′_33″	E37⁰_39′_58″	0	29.61	13.61	22.43	81.51	0.4	0	0	0	0	0	0	0	0	0	0	0	0	0	0	0	0	0	0	0	0	0	0	0	0	0	0	0	0
T4215	pan_trap	2022	S1	2022_S1	2022-05-17	W007	April_June_2022	Hort_Unit	low	513	conventional	Cucumis_sativus	2	S6⁰_52′_33″	E37⁰_39′_58″	0	29.61	13.61	22.43	81.51	0.4	0	0	0	0	0	0	0	0	0	0	0	0	0	0	0	0	0	0	0	0	0	0	0	0	0	0	0	0
T4216	pan_trap	2022	S1	2022_S1	2022-05-17	W007	April_June_2022	Hort_Unit	low	513	conventional	Cucumis_sativus	3	S6⁰_52′_33″	E37⁰_39′_58″	0	29.61	13.61	22.43	81.51	0.4	0	0	0	0	0	0	0	0	0	0	0	0	0	0	0	0	0	0	0	0	0	0	0	0	0	0	0	0
T4223	pan_trap	2022	S1	2022_S1	2022-05-17	W007	April_June_2022	Hort_Unit	low	513	conventional	Cucurbita_moschata	1	S6⁰_52′_33″	E37⁰_39′_58″	0	29.61	13.61	22.43	81.51	0.4	0	0	0	0	0	0	0	0	0	0	0	0	0	0	0	0	0	0	0	0	0	0	0	0	0	0	0	0
T4221	pan_trap	2022	S1	2022_S1	2022-05-17	W007	April_June_2022	Hort_Unit	low	513	conventional	Cucurbita_moschata	2	S6⁰_52′_33″	E37⁰_39′_58″	0	29.61	13.61	22.43	81.51	0.4	1	0	0	0	0	0	0	0	0	0	0	0	0	0	0	0	0	0	0	0	0	0	0	0	0	0	0	0
T4222	pan_trap	2022	S1	2022_S1	2022-05-17	W007	April_June_2022	Hort_Unit	low	513	conventional	Cucurbita_moschata	3	S6⁰_52′_33″	E37⁰_39′_58″	0	29.61	13.61	22.43	81.51	0.4	0	0	0	0	0	0	0	0	0	0	0	0	0	0	0	0	0	0	0	0	0	0	0	0	0	0	0	0
T4038	sweep_net	2022	S1	2022_S1	2022-05-10	W006	April_June_2022	Hort_Unit	low	513	conventional	Citrullus_lanatus	1	S6⁰_52′_33″	E37⁰_39′_58″	20	29.61	16.61	22.71	84	0.8	5	0	0	0	0	0	0	0	0	0	2	0	0	0	0	0	0	0	0	0	0	0	0	0	0	0	0	0
T4039	sweep_net	2022	S1	2022_S1	2022-05-10	W006	April_June_2022	Hort_Unit	low	513	conventional	Citrullus_lanatus	2	S6⁰_52′_33″	E37⁰_39′_58″	10	29.61	16.61	22.71	84	0.8	8	0	0	0	0	0	0	0	0	0	0	0	0	0	0	0	0	0	0	0	0	0	0	0	0	0	0	0
T4040	sweep_net	2022	S1	2022_S1	2022-05-10	W006	April_June_2022	Hort_Unit	low	513	conventional	Citrullus_lanatus	3	S6⁰_52′_33″	E37⁰_39′_58″	16	29.61	16.61	22.71	84	0.8	7	0	0	0	0	0	0	0	0	0	2	0	0	0	0	0	0	0	0	0	0	0	0	0	0	0	0	0
T4035	sweep_net	2022	S1	2022_S1	2022-05-10	W006	April_June_2022	Hort_Unit	low	513	conventional	Cucumis_sativus	1	S6⁰_52′_33″	E37⁰_39′_58″	26	29.61	16.61	22.71	84	0.8	6	0	0	0	0	0	0	0	0	0	0	0	0	0	0	0	0	0	0	0	0	0	0	0	0	0	0	0
T4036	sweep_net	2022	S1	2022_S1	2022-05-10	W006	April_June_2022	Hort_Unit	low	513	conventional	Cucumis_sativus	2	S6⁰_52′_33″	E37⁰_39′_58″	36	29.61	16.61	22.71	84	0.8	7	0	0	0	0	0	0	0	0	0	1	0	0	0	0	0	0	0	0	0	0	0	0	0	0	0	0	0
T4037	sweep_net	2022	S1	2022_S1	2022-05-10	W006	April_June_2022	Hort_Unit	low	513	conventional	Cucumis_sativus	3	S6⁰_52′_33″	E37⁰_39′_58″	66	29.61	16.61	22.71	84	0.8	9	0	0	0	0	0	0	0	0	0	2	0	0	0	0	0	0	0	0	0	0	0	0	0	0	0	0	0
T4041	sweep_net	2022	S1	2022_S1	2022-05-10	W006	April_June_2022	Hort_Unit	low	513	conventional	Cucurbita_moschata	1	S6⁰_52′_33″	E37⁰_39′_58″	16	29.61	16.61	22.71	84	0.8	5	0	0	0	0	0	0	0	0	0	0	0	0	0	0	0	0	0	0	0	0	0	0	0	0	0	0	0
T4042	sweep_net	2022	S1	2022_S1	2022-05-10	W006	April_June_2022	Hort_Unit	low	513	conventional	Cucurbita_moschata	2	S6⁰_52′_33″	E37⁰_39′_58″	13	29.61	16.61	22.71	84	0.8	6	0	0	0	0	0	0	0	0	0	1	0	0	0	0	0	0	0	0	0	0	0	0	0	0	0	0	0
T4043	sweep_net	2022	S1	2022_S1	2022-05-10	W006	April_June_2022	Hort_Unit	low	513	conventional	Cucurbita_moschata	3	S6⁰_52′_33″	E37⁰_39′_58″	23	29.61	16.61	22.71	84	0.8	3	0	0	0	0	0	0	0	0	0	2	0	0	0	0	0	0	0	0	0	0	0	0	0	0	0	0	0
T11418	pan_trap	2023	S2	2023_S2	2023-09-25	W003	Sept_Nov_2023	Hort_Unit	low	513	conventional	Citrullus_lanatus	1	S6⁰_52′_29″	E37⁰_40′_06″	21	25.88	23.52	24.73	65.21	0	0	0	0	0	0	0	0	0	0	0	0	0	0	0	0	0	0	0	0	0	0	0	0	0	0	0	0	0
T11419	pan_trap	2023	S2	2023_S2	2023-09-25	W003	Sept_Nov_2023	Hort_Unit	low	513	conventional	Citrullus_lanatus	2	S6⁰_52′_29″	E37⁰_40′_06″	15	25.88	23.52	24.73	65.21	0	1	0	0	0	0	0	0	0	0	0	0	1	0	0	0	0	0	0	0	0	0	0	0	0	0	0	0	0
T11420	pan_trap	2023	S2	2023_S2	2023-09-25	W003	Sept_Nov_2023	Hort_Unit	low	513	conventional	Citrullus_lanatus	3	S6⁰_52′_29″	E37⁰_40′_06″	33	25.88	23.52	24.73	65.21	0	0	0	0	0	0	0	0	0	0	0	0	0	0	0	0	0	0	0	0	0	0	0	0	0	0	0	0	0
T11415	pan_trap	2023	S2	2023_S2	2023-09-25	W003	Sept_Nov_2023	Hort_Unit	low	513	conventional	Cucumis_sativus	1	S6⁰_52′_29″	E37⁰_40′_06″	27	25.88	23.52	24.73	65.21	0	0	0	0	0	0	0	0	0	0	0	0	0	0	0	0	0	0	0	0	0	0	0	0	0	0	0	0	0
T11416	pan_trap	2023	S2	2023_S2	2023-09-25	W003	Sept_Nov_2023	Hort_Unit	low	513	conventional	Cucumis_sativus	2	S6⁰_52′_29″	E37⁰_40′_06″	35	25.88	23.52	24.73	65.21	0	0	0	0	0	0	0	0	0	0	0	0	0	0	0	0	0	0	0	0	0	0	0	0	0	0	0	0	0
T11417	pan_trap	2023	S2	2023_S2	2023-09-25	W003	Sept_Nov_2023	Hort_Unit	low	513	conventional	Cucumis_sativus	3	S6⁰_52′_29″	E37⁰_40′_06″	20	25.88	23.52	24.73	65.21	0	0	0	0	0	0	0	0	0	0	0	0	0	0	0	0	0	0	0	0	0	0	0	0	0	0	0	0	0
T11421	pan_trap	2023	S2	2023_S2	2023-09-25	W003	Sept_Nov_2023	Hort_Unit	low	513	conventional	Cucurbita_moschata	1	S6⁰_52′_29″	E37⁰_40′_06″	25	25.88	23.52	24.73	65.21	0	0	0	0	0	0	0	0	0	0	0	0	0	0	0	0	0	0	0	0	0	0	0	0	0	0	0	0	0
T11422	pan_trap	2023	S2	2023_S2	2023-09-25	W003	Sept_Nov_2023	Hort_Unit	low	513	conventional	Cucurbita_moschata	2	S6⁰_52′_29″	E37⁰_40′_06″	23	25.88	23.52	24.73	65.21	0	0	0	0	0	0	0	0	0	0	0	0	0	0	0	0	0	0	0	0	0	0	0	0	0	0	0	0	0
T11423	pan_trap	2023	S2	2023_S2	2023-09-25	W003	Sept_Nov_2023	Hort_Unit	low	513	conventional	Cucurbita_moschata	3	S6⁰_52′_29″	E37⁰_40′_06″	18	25.88	23.52	24.73	65.21	0	0	0	0	0	0	0	0	0	0	0	0	0	0	0	0	0	0	0	0	0	0	0	0	0	0	0	0	0
T11778	pan_trap	2023	S2	2023_S2	2023-10-02	W004	Sept_Nov_2023	Hort_Unit	low	513	conventional	Citrullus_lanatus	1	S6⁰_52′_29″	E37⁰_40′_06″	32	25.38	24.84	25.24	64.57	0.4	0	0	0	0	0	0	0	0	0	0	0	0	0	0	0	0	0	0	0	0	0	0	0	0	0	0	0	0
T11779	pan_trap	2023	S2	2023_S2	2023-10-02	W004	Sept_Nov_2023	Hort_Unit	low	513	conventional	Citrullus_lanatus	2	S6⁰_52′_29″	E37⁰_40′_06″	35	25.38	24.84	25.24	64.57	0.4	0	0	0	0	0	0	0	0	0	0	0	0	0	0	0	0	0	0	0	0	0	0	0	0	0	0	0	0
T11780	pan_trap	2023	S2	2023_S2	2023-10-02	W004	Sept_Nov_2023	Hort_Unit	low	513	conventional	Citrullus_lanatus	3	S6⁰_52′_29″	E37⁰_40′_06″	29	25.38	24.84	25.24	64.57	0.4	0	0	0	0	0	0	0	0	0	0	0	0	0	0	0	0	0	0	0	0	0	0	0	0	0	0	0	0
T11775	pan_trap	2023	S2	2023_S2	2023-10-02	W004	Sept_Nov_2023	Hort_Unit	low	513	conventional	Cucumis_sativus	1	S6⁰_52′_29″	E37⁰_40′_06″	77	25.38	24.84	25.24	64.57	0.4	0	0	0	0	0	0	0	0	0	0	0	0	0	0	0	0	0	0	0	0	0	0	0	0	0	0	0	0
T11776	pan_trap	2023	S2	2023_S2	2023-10-02	W004	Sept_Nov_2023	Hort_Unit	low	513	conventional	Cucumis_sativus	2	S6⁰_52′_29″	E37⁰_40′_06″	69	25.38	24.84	25.24	64.57	0.4	0	0	0	0	0	0	0	0	0	0	0	0	0	0	0	0	0	0	0	0	0	0	0	0	0	0	0	0
T11777	pan_trap	2023	S2	2023_S2	2023-10-02	W004	Sept_Nov_2023	Hort_Unit	low	513	conventional	Cucumis_sativus	3	S6⁰_52′_29″	E37⁰_40′_06″	55	25.38	24.84	25.24	64.57	0.4	0	0	0	0	0	0	0	0	0	0	0	0	0	0	0	0	0	0	0	0	0	0	0	0	0	0	0	0
T11781	pan_trap	2023	S2	2023_S2	2023-10-02	W004	Sept_Nov_2023	Hort_Unit	low	513	conventional	Cucurbita_moschata	1	S6⁰_52′_29″	E37⁰_40′_06″	27	25.38	24.84	25.24	64.57	0.4	0	0	0	0	0	0	0	0	0	0	0	0	0	0	0	0	0	0	0	0	0	0	0	0	0	0	0	0
T11782	pan_trap	2023	S2	2023_S2	2023-10-02	W004	Sept_Nov_2023	Hort_Unit	low	513	conventional	Cucurbita_moschata	2	S6⁰_52′_29″	E37⁰_40′_06″	19	25.38	24.84	25.24	64.57	0.4	0	0	0	0	0	0	0	0	0	0	0	0	0	0	0	0	0	0	0	0	0	0	0	0	0	0	0	0
T11783	pan_trap	2023	S2	2023_S2	2023-10-02	W004	Sept_Nov_2023	Hort_Unit	low	513	conventional	Cucurbita_moschata	3	S6⁰_52′_29″	E37⁰_40′_06″	21	25.38	24.84	25.24	64.57	0.4	0	0	0	0	0	0	0	0	0	0	0	0	0	0	0	0	0	0	0	0	0	0	0	0	0	0	0	0
T11238	sweep_net	2023	S2	2023_S2	2023-09-18	W002	Sept_Nov_2023	Hort_Unit	low	513	conventional	Citrullus_lanatus	1	S6⁰_52′_29″	E37⁰_40′_06″	31	25.54	24.52	24.98	64.77	0	1	0	0	0	0	0	0	0	0	0	0	0	0	0	0	0	0	0	0	0	0	0	0	0	0	0	0	0
T11239	sweep_net	2023	S2	2023_S2	2023-09-18	W002	Sept_Nov_2023	Hort_Unit	low	513	conventional	Citrullus_lanatus	2	S6⁰_52′_29″	E37⁰_40′_06″	23	25.54	24.52	24.98	64.77	0	2	0	0	0	0	0	0	0	0	0	0	0	0	0	0	0	0	0	0	0	0	0	0	0	0	0	0	0
T11240	sweep_net	2023	S2	2023_S2	2023-09-18	W002	Sept_Nov_2023	Hort_Unit	low	513	conventional	Citrullus_lanatus	3	S6⁰_52′_29″	E37⁰_40′_06″	19	25.54	24.52	24.98	64.77	0	2	0	0	0	0	0	0	0	0	0	0	0	0	0	0	0	0	0	0	0	0	0	0	0	0	0	0	0
T11235	sweep_net	2023	S2	2023_S2	2023-09-18	W002	Sept_Nov_2023	Hort_Unit	low	513	conventional	Cucumis_sativus	1	S6⁰_52′_29″	E37⁰_40′_06″	38	25.54	24.52	24.98	64.77	0	2	0	0	0	0	0	0	0	0	0	0	0	0	0	0	0	0	0	0	0	0	0	0	0	0	0	0	1
T11236	sweep_net	2023	S2	2023_S2	2023-09-18	W002	Sept_Nov_2023	Hort_Unit	low	513	conventional	Cucumis_sativus	2	S6⁰_52′_29″	E37⁰_40′_06″	23	25.54	24.52	24.98	64.77	0	2	0	0	0	0	0	0	0	0	0	0	0	0	0	0	0	0	0	0	0	0	0	0	0	0	0	0	0
T11237	sweep_net	2023	S2	2023_S2	2023-09-18	W002	Sept_Nov_2023	Hort_Unit	low	513	conventional	Cucumis_sativus	3	S6⁰_52′_29″	E37⁰_40′_06″	28	25.54	24.52	24.98	64.77	0	1	0	0	0	0	0	0	0	0	0	0	0	0	0	0	0	0	0	0	0	0	0	0	0	0	0	0	0
T11241	sweep_net	2023	S2	2023_S2	2023-09-18	W002	Sept_Nov_2023	Hort_Unit	low	513	conventional	Cucurbita_moschata	1	S6⁰_52′_29″	E37⁰_40′_06″	13	25.54	24.52	24.98	64.77	0	1	0	0	0	0	0	0	0	0	0	0	0	0	0	0	0	0	0	0	0	0	0	0	0	0	0	0	0
T11242	sweep_net	2023	S2	2023_S2	2023-09-18	W002	Sept_Nov_2023	Hort_Unit	low	513	conventional	Cucurbita_moschata	2	S6⁰_52′_29″	E37⁰_40′_06″	9	25.54	24.52	24.98	64.77	0	0	0	0	0	0	0	0	0	0	0	0	0	0	0	0	0	0	0	0	0	0	0	0	0	0	0	0	0
T11243	sweep_net	2023	S2	2023_S2	2023-09-18	W002	Sept_Nov_2023	Hort_Unit	low	513	conventional	Cucurbita_moschata	3	S6⁰_52′_29″	E37⁰_40′_06″	11	25.54	24.52	24.98	64.77	0	0	0	0	0	0	0	0	0	0	0	0	0	0	0	0	0	0	0	0	0	0	0	0	0	0	0	0	0
T11598	sweep_net	2023	S2	2023_S2	2023-09-25	W003	Sept_Nov_2023	Hort_Unit	low	513	conventional	Citrullus_lanatus	1	S6⁰_52′_29″	E37⁰_40′_06″	21	25.88	23.52	24.73	65.21	0	2	0	0	0	0	0	0	0	0	0	0	0	0	0	0	0	0	0	0	0	0	0	0	0	0	0	0	0
T11599	sweep_net	2023	S2	2023_S2	2023-09-25	W003	Sept_Nov_2023	Hort_Unit	low	513	conventional	Citrullus_lanatus	2	S6⁰_52′_29″	E37⁰_40′_06″	15	25.88	23.52	24.73	65.21	0	2	0	0	0	0	0	0	0	0	0	0	0	0	0	0	0	0	0	0	0	0	0	0	0	0	0	0	0
T11600	sweep_net	2023	S2	2023_S2	2023-09-25	W003	Sept_Nov_2023	Hort_Unit	low	513	conventional	Citrullus_lanatus	3	S6⁰_52′_29″	E37⁰_40′_06″	33	25.88	23.52	24.73	65.21	0	2	0	0	0	0	0	0	0	0	0	0	0	0	0	0	0	0	0	0	0	0	0	0	0	0	0	0	0
T11595	sweep_net	2023	S2	2023_S2	2023-09-25	W003	Sept_Nov_2023	Hort_Unit	low	513	conventional	Cucumis_sativus	1	S6⁰_52′_29″	E37⁰_40′_06″	27	25.88	23.52	24.73	65.21	0	0	0	0	0	0	0	0	0	0	0	0	0	0	0	0	0	0	0	0	0	0	0	0	0	0	0	0	0
T11596	sweep_net	2023	S2	2023_S2	2023-09-25	W003	Sept_Nov_2023	Hort_Unit	low	513	conventional	Cucumis_sativus	2	S6⁰_52′_29″	E37⁰_40′_06″	35	25.88	23.52	24.73	65.21	0	1	0	0	0	0	0	0	0	0	0	0	0	0	0	0	0	0	0	0	0	0	0	0	0	0	0	0	0
T11597	sweep_net	2023	S2	2023_S2	2023-09-25	W003	Sept_Nov_2023	Hort_Unit	low	513	conventional	Cucumis_sativus	3	S6⁰_52′_29″	E37⁰_40′_06″	20	25.88	23.52	24.73	65.21	0	0	0	0	0	0	0	0	0	0	0	0	0	0	0	0	0	0	0	0	0	0	0	0	0	0	0	0	0
T11601	sweep_net	2023	S2	2023_S2	2023-09-25	W003	Sept_Nov_2023	Hort_Unit	low	513	conventional	Cucurbita_moschata	1	S6⁰_52′_29″	E37⁰_40′_06″	25	25.88	23.52	24.73	65.21	0	0	0	0	0	0	0	0	0	0	0	0	0	0	0	0	0	0	0	0	0	0	0	0	0	0	0	0	0
T11602	sweep_net	2023	S2	2023_S2	2023-09-25	W003	Sept_Nov_2023	Hort_Unit	low	513	conventional	Cucurbita_moschata	2	S6⁰_52′_29″	E37⁰_40′_06″	23	25.88	23.52	24.73	65.21	0	0	0	0	0	0	0	0	0	0	0	0	0	0	0	0	0	0	0	0	0	0	0	0	0	0	0	0	0
T11603	sweep_net	2023	S2	2023_S2	2023-09-25	W003	Sept_Nov_2023	Hort_Unit	low	513	conventional	Cucurbita_moschata	3	S6⁰_52′_29″	E37⁰_40′_06″	18	25.88	23.52	24.73	65.21	0	0	0	0	0	0	0	0	0	0	0	0	0	0	0	0	0	0	0	0	0	0	0	0	0	0	0	0	0
T3498	pan_trap	2022	S1	2022_S1	2022-05-03	W005	April_June_2022	Hort_Unit	low	513	conventional	Citrullus_lanatus	1	S6⁰_52′_40″	E37⁰_39′_54″	60	29.11	16.11	22.58	84.53	0.3	0	0	0	0	0	0	0	0	0	0	0	0	0	0	0	0	0	0	0	0	0	0	0	0	0	0	0	0
T3499	pan_trap	2022	S1	2022_S1	2022-05-03	W005	April_June_2022	Hort_Unit	low	513	conventional	Citrullus_lanatus	2	S6⁰_52′_40″	E37⁰_39′_54″	50	29.11	16.11	22.58	84.53	0.3	0	0	0	0	0	0	0	0	0	0	0	0	0	0	0	0	0	0	0	0	0	0	0	0	0	0	0	0
T3500	pan_trap	2022	S1	2022_S1	2022-05-03	W005	April_June_2022	Hort_Unit	low	513	conventional	Citrullus_lanatus	3	S6⁰_52′_40″	E37⁰_39′_54″	46	29.11	16.11	22.58	84.53	0.3	1	0	0	0	0	0	0	0	0	0	1	0	0	0	0	0	0	0	0	0	0	0	0	0	0	0	0	0
T3495	pan_trap	2022	S1	2022_S1	2022-05-03	W005	April_June_2022	Hort_Unit	low	513	conventional	Cucumis_sativus	1	S6⁰_52′_40″	E37⁰_39′_54″	56	29.11	16.11	22.58	84.53	0.3	0	0	0	0	0	0	0	0	0	0	0	0	0	0	0	0	0	0	0	0	0	0	0	0	0	0	0	0
T3496	pan_trap	2022	S1	2022_S1	2022-05-03	W005	April_June_2022	Hort_Unit	low	513	conventional	Cucumis_sativus	2	S6⁰_52′_40″	E37⁰_39′_54″	93	29.11	16.11	22.58	84.53	0.3	0	0	0	0	0	0	0	0	0	0	0	0	0	0	0	0	0	0	0	0	0	0	0	0	0	0	0	0
T3497	pan_trap	2022	S1	2022_S1	2022-05-03	W005	April_June_2022	Hort_Unit	low	513	conventional	Cucumis_sativus	3	S6⁰_52′_40″	E37⁰_39′_54″	90	29.11	16.11	22.58	84.53	0.3	0	0	0	0	0	0	0	0	0	0	0	0	0	0	0	0	0	0	0	0	0	0	0	0	0	0	0	0
T3501	pan_trap	2022	S1	2022_S1	2022-05-03	W005	April_June_2022	Hort_Unit	low	513	conventional	Cucurbita_moschata	1	S6⁰_52′_40″	E37⁰_39′_54″	20	29.11	16.11	22.58	84.53	0.3	0	0	0	0	0	0	0	0	0	0	0	0	0	0	0	0	0	0	0	0	0	0	0	0	0	0	0	0
T3502	pan_trap	2022	S1	2022_S1	2022-05-03	W005	April_June_2022	Hort_Unit	low	513	conventional	Cucurbita_moschata	2	S6⁰_52′_40″	E37⁰_39′_54″	3	29.11	16.11	22.58	84.53	0.3	1	0	0	0	0	0	0	0	0	0	0	0	0	0	0	0	0	0	0	0	0	0	0	0	0	0	0	0
T3503	pan_trap	2022	S1	2022_S1	2022-05-03	W005	April_June_2022	Hort_Unit	low	513	conventional	Cucurbita_moschata	3	S6⁰_52′_40″	E37⁰_39′_54″	36	29.11	16.11	22.58	84.53	0.3	0	0	0	0	0	0	0	0	0	0	0	0	0	0	0	0	0	0	0	0	0	0	0	0	0	0	0	0
T3318	sweep_net	2022	S1	2022_S1	2022-04-26	W004	April_June_2022	Hort_Unit	low	513	conventional	Citrullus_lanatus	1	S6⁰_52′_40″	E37⁰_39′_54″	26	30.11	19.61	23.54	91.44	5.1	1	0	0	0	0	0	0	0	0	0	0	0	0	0	0	0	0	0	0	0	0	0	0	0	0	0	0	0
T3319	sweep_net	2022	S1	2022_S1	2022-04-26	W004	April_June_2022	Hort_Unit	low	513	conventional	Citrullus_lanatus	2	S6⁰_52′_40″	E37⁰_39′_54″	73	30.11	19.61	23.54	91.44	5.1	1	0	0	0	0	0	0	0	0	0	0	0	0	0	0	0	0	0	0	0	0	0	0	0	0	0	0	0
T3320	sweep_net	2022	S1	2022_S1	2022-04-26	W004	April_June_2022	Hort_Unit	low	513	conventional	Citrullus_lanatus	3	S6⁰_52′_40″	E37⁰_39′_54″	30	30.11	19.61	23.54	91.44	5.1	1	0	0	0	0	0	0	0	0	0	0	0	0	0	0	0	0	0	0	0	0	0	0	0	0	0	0	0
T3315	sweep_net	2022	S1	2022_S1	2022-04-26	W004	April_June_2022	Hort_Unit	low	513	conventional	Cucumis_sativus	1	S6⁰_52′_40″	E37⁰_39′_54″	30	30.11	19.61	23.54	91.44	5.1	1	0	0	0	0	0	0	0	0	0	0	0	0	0	0	0	0	0	0	0	0	0	0	0	0	0	0	0
T3316	sweep_net	2022	S1	2022_S1	2022-04-26	W004	April_June_2022	Hort_Unit	low	513	conventional	Cucumis_sativus	2	S6⁰_52′_40″	E37⁰_39′_54″	13	30.11	19.61	23.54	91.44	5.1	1	0	0	0	0	0	0	0	0	0	0	0	0	0	0	0	0	0	0	0	0	0	0	0	0	0	0	0
T3317	sweep_net	2022	S1	2022_S1	2022-04-26	W004	April_June_2022	Hort_Unit	low	513	conventional	Cucumis_sativus	3	S6⁰_52′_40″	E37⁰_39′_54″	50	30.11	19.61	23.54	91.44	5.1	1	0	0	0	0	0	0	0	0	0	0	0	0	0	0	0	0	0	0	0	0	0	0	0	0	0	0	0
T3321	sweep_net	2022	S1	2022_S1	2022-04-26	W004	April_June_2022	Hort_Unit	low	513	conventional	Cucurbita_moschata	1	S6⁰_52′_40″	E37⁰_39′_54″	6	30.11	19.61	23.54	91.44	5.1	1	0	0	0	0	0	0	0	0	0	0	0	0	0	0	0	0	0	0	0	0	0	0	0	0	0	0	0
T3322	sweep_net	2022	S1	2022_S1	2022-04-26	W004	April_June_2022	Hort_Unit	low	513	conventional	Cucurbita_moschata	2	S6⁰_52′_40″	E37⁰_39′_54″	13	30.11	19.61	23.54	91.44	5.1	1	0	0	0	0	0	0	0	0	0	0	0	0	0	0	0	0	0	0	0	0	0	0	0	0	0	0	0
T3323	sweep_net	2022	S1	2022_S1	2022-04-26	W004	April_June_2022	Hort_Unit	low	513	conventional	Cucurbita_moschata	3	S6⁰_52′_40″	E37⁰_39′_54″	26	30.11	19.61	23.54	91.44	5.1	1	0	0	0	0	0	0	0	0	0	0	0	0	0	0	0	0	0	0	0	0	0	0	0	0	0	0	0
T3678	sweep_net	2022	S1	2022_S1	2022-05-03	W005	April_June_2022	Hort_Unit	low	513	conventional	Citrullus_lanatus	1	S6⁰_52′_40″	E37⁰_39′_54″	60	29.11	16.11	22.58	84.53	0.3	5	0	0	0	0	0	0	0	0	0	2	0	0	0	0	1	0	0	0	0	0	0	0	0	0	0	0	0
T3679	sweep_net	2022	S1	2022_S1	2022-05-03	W005	April_June_2022	Hort_Unit	low	513	conventional	Citrullus_lanatus	2	S6⁰_52′_40″	E37⁰_39′_54″	50	29.11	16.11	22.58	84.53	0.3	3	0	0	0	0	0	0	0	0	0	1	0	0	0	0	0	0	0	0	0	0	0	0	0	0	0	0	0
T3680	sweep_net	2022	S1	2022_S1	2022-05-03	W005	April_June_2022	Hort_Unit	low	513	conventional	Citrullus_lanatus	3	S6⁰_52′_40″	E37⁰_39′_54″	46	29.11	16.11	22.58	84.53	0.3	4	0	0	0	0	0	0	0	0	0	0	0	0	0	0	0	0	0	0	0	0	0	0	0	0	0	0	0
T3675	sweep_net	2022	S1	2022_S1	2022-05-03	W005	April_June_2022	Hort_Unit	low	513	conventional	Cucumis_sativus	1	S6⁰_52′_40″	E37⁰_39′_54″	56.6667	29.11	16.11	22.58	84.53	0.3	8	0	0	0	0	0	0	0	0	0	2	0	0	0	0	0	0	0	0	0	0	0	0	0	0	0	0	0
T3676	sweep_net	2022	S1	2022_S1	2022-05-03	W005	April_June_2022	Hort_Unit	low	513	conventional	Cucumis_sativus	2	S6⁰_52′_40″	E37⁰_39′_54″	93.3333	29.11	16.11	22.58	84.53	0.3	4	0	0	0	0	0	0	0	0	0	2	0	0	0	0	0	0	0	0	0	0	0	0	0	0	0	0	0
T3677	sweep_net	2022	S1	2022_S1	2022-05-03	W005	April_June_2022	Hort_Unit	low	513	conventional	Cucumis_sativus	3	S6⁰_52′_40″	E37⁰_39′_54″	90	29.11	16.11	22.58	84.53	0.3	6	0	0	0	0	0	0	0	0	0	2	0	0	0	0	1	0	0	0	0	0	0	0	0	0	0	0	1
T3681	sweep_net	2022	S1	2022_S1	2022-05-03	W005	April_June_2022	Hort_Unit	low	513	conventional	Cucurbita_moschata	1	S6⁰_52′_40″	E37⁰_39′_54″	20	29.11	16.11	22.58	84.53	0.3	5	0	0	0	0	0	0	0	0	0	1	0	0	0	0	0	0	0	0	0	0	0	0	0	0	0	0	0
T3682	sweep_net	2022	S1	2022_S1	2022-05-03	W005	April_June_2022	Hort_Unit	low	513	conventional	Cucurbita_moschata	2	S6⁰_52′_40″	E37⁰_39′_54″	3	29.11	16.11	22.58	84.53	0.3	4	0	0	0	0	0	0	0	0	0	0	0	0	0	0	0	0	0	0	0	0	0	0	0	0	0	0	0
T3683	sweep_net	2022	S1	2022_S1	2022-05-03	W005	April_June_2022	Hort_Unit	low	513	conventional	Cucurbita_moschata	3	S6⁰_52′_40″	E37⁰_39′_54″	36	29.11	16.11	22.58	84.53	0.3	7	0	0	0	0	0	0	0	0	0	1	0	0	0	0	0	0	0	0	0	0	0	0	0	0	0	0	0
T8538	pan_trap	2023	S1	2023_S1	2023-06-01	W003	April_June_2023	Hort_Unit	low	513	conventional	Citrullus_lanatus	1	S6⁰_52′_36″	E37⁰_40′_15″	37	23.77	21.48	23	84.09	4.43	0	0	0	0	0	0	0	0	0	0	0	0	0	0	0	0	0	0	0	0	0	0	0	0	0	0	0	0
T8539	pan_trap	2023	S1	2023_S1	2023-06-01	W003	April_June_2023	Hort_Unit	low	513	conventional	Citrullus_lanatus	2	S6⁰_52′_36″	E37⁰_40′_15″	30	23.77	21.48	23	84.09	4.43	0	0	0	0	0	0	0	0	0	0	0	0	0	0	0	0	0	0	0	0	0	0	0	0	0	0	0	0
T8540	pan_trap	2023	S1	2023_S1	2023-06-01	W003	April_June_2023	Hort_Unit	low	513	conventional	Citrullus_lanatus	3	S6⁰_52′_36″	E37⁰_40′_15″	38	23.77	21.48	23	84.09	4.43	0	0	0	0	0	0	0	0	0	0	0	0	0	0	0	0	0	0	0	0	0	0	0	0	0	0	0	0
T8535	pan_trap	2023	S1	2023_S1	2023-06-01	W003	April_June_2023	Hort_Unit	low	513	conventional	Cucumis_sativus	1	S6⁰_52′_36″	E37⁰_40′_15″	143	23.77	21.48	23	84.09	4.43	0	0	0	0	0	0	0	0	0	0	0	0	0	0	0	0	0	0	0	0	0	0	0	0	0	0	0	0
T8536	pan_trap	2023	S1	2023_S1	2023-06-01	W003	April_June_2023	Hort_Unit	low	513	conventional	Cucumis_sativus	2	S6⁰_52′_36″	E37⁰_40′_15″	104	23.77	21.48	23	84.09	4.43	0	0	0	0	0	0	0	0	0	0	0	0	0	0	0	0	0	0	0	0	0	0	0	0	0	0	0	0
T8537	pan_trap	2023	S1	2023_S1	2023-06-01	W003	April_June_2023	Hort_Unit	low	513	conventional	Cucumis_sativus	3	S6⁰_52′_36″	E37⁰_40′_15″	65	23.77	21.48	23	84.09	4.43	0	0	0	0	0	0	0	0	0	0	0	0	0	0	0	0	0	0	0	0	0	0	0	0	0	0	0	0
T8541	pan_trap	2023	S1	2023_S1	2023-06-01	W003	April_June_2023	Hort_Unit	low	513	conventional	Cucurbita_moschata	1	S6⁰_52′_36″	E37⁰_40′_15″	21	23.77	21.48	23	84.09	4.43	0	0	0	0	0	0	0	0	0	0	0	0	0	0	0	0	0	0	0	0	0	0	0	0	0	0	0	0
T8542	pan_trap	2023	S1	2023_S1	2023-06-01	W003	April_June_2023	Hort_Unit	low	513	conventional	Cucurbita_moschata	2	S6⁰_52′_36″	E37⁰_40′_15″	6	23.77	21.48	23	84.09	4.43	0	0	0	0	0	0	0	0	0	0	0	0	0	0	0	0	0	0	0	0	0	0	0	0	0	0	0	0
T8543	pan_trap	2023	S1	2023_S1	2023-06-01	W003	April_June_2023	Hort_Unit	low	513	conventional	Cucurbita_moschata	3	S6⁰_52′_36″	E37⁰_40′_15″	16	23.77	21.48	23	84.09	4.43	0	0	0	0	0	0	0	0	0	0	0	0	0	0	0	0	0	0	0	0	0	0	0	0	0	0	0	0
T8898	pan_trap	2023	S1	2023_S1	2023-06-08	W004	April_June_2023	Hort_Unit	low	513	conventional	Citrullus_lanatus	1	S6⁰_52′_36″	E37⁰_40′_15″	40	24.5	21.27	23.26	80.68	0.49	0	0	0	0	0	0	0	0	0	0	0	0	0	0	0	0	0	0	0	0	0	0	0	0	0	0	0	0
T8899	pan_trap	2023	S1	2023_S1	2023-06-08	W004	April_June_2023	Hort_Unit	low	513	conventional	Citrullus_lanatus	2	S6⁰_52′_36″	E37⁰_40′_15″	36	24.5	21.27	23.26	80.68	0.49	0	0	0	0	0	0	0	0	0	0	0	0	0	0	0	0	0	0	0	0	0	0	0	0	0	0	0	0
T8900	pan_trap	2023	S1	2023_S1	2023-06-08	W004	April_June_2023	Hort_Unit	low	513	conventional	Citrullus_lanatus	3	S6⁰_52′_36″	E37⁰_40′_15″	49	24.5	21.27	23.26	80.68	0.49	0	0	0	0	0	0	0	0	0	0	0	0	0	0	0	0	0	0	0	0	0	0	0	0	0	0	0	0
T8895	pan_trap	2023	S1	2023_S1	2023-06-08	W004	April_June_2023	Hort_Unit	low	513	conventional	Cucumis_sativus	1	S6⁰_52′_36″	E37⁰_40′_15″	35	24.5	21.27	23.26	80.68	0.49	0	0	0	0	0	0	0	0	0	0	0	0	0	0	0	0	0	0	0	0	0	0	0	0	0	0	0	0
T8896	pan_trap	2023	S1	2023_S1	2023-06-08	W004	April_June_2023	Hort_Unit	low	513	conventional	Cucumis_sativus	2	S6⁰_52′_36″	E37⁰_40′_15″	33	24.5	21.27	23.26	80.68	0.49	0	0	0	0	0	0	0	0	0	0	0	0	0	0	0	0	0	0	0	0	0	0	0	0	0	0	0	0
T8897	pan_trap	2023	S1	2023_S1	2023-06-08	W004	April_June_2023	Hort_Unit	low	513	conventional	Cucumis_sativus	3	S6⁰_52′_36″	E37⁰_40′_15″	22	24.5	21.27	23.26	80.68	0.49	0	0	0	0	0	0	0	0	0	0	0	0	0	0	0	0	0	0	0	0	0	0	0	0	0	0	0	0
T8901	pan_trap	2023	S1	2023_S1	2023-06-08	W004	April_June_2023	Hort_Unit	low	513	conventional	Cucurbita_moschata	1	S6⁰_52′_36″	E37⁰_40′_15″	22	24.5	21.27	23.26	80.68	0.49	0	0	0	0	0	0	0	0	0	0	0	0	0	0	0	0	0	0	0	0	0	0	0	0	0	0	0	0
T8902	pan_trap	2023	S1	2023_S1	2023-06-08	W004	April_June_2023	Hort_Unit	low	513	conventional	Cucurbita_moschata	2	S6⁰_52′_36″	E37⁰_40′_15″	34	24.5	21.27	23.26	80.68	0.49	0	0	0	0	0	0	0	0	0	0	0	0	0	0	0	0	0	0	0	0	0	0	0	0	0	0	0	0
T8903	pan_trap	2023	S1	2023_S1	2023-06-08	W004	April_June_2023	Hort_Unit	low	513	conventional	Cucurbita_moschata	3	S6⁰_52′_36″	E37⁰_40′_15″	28	24.5	21.27	23.26	80.68	0.49	0	0	0	0	0	0	0	0	0	0	0	0	0	0	0	0	0	0	0	0	0	0	0	0	0	0	0	0
T8358	sweep_net	2023	S1	2023_S1	2023-05-25	W002	April_June_2023	Hort_Unit	low	513	conventional	Citrullus_lanatus	1	S6⁰_52′_36″	E37⁰_40′_15″	11	26.61	25.11	26.6	55.74	0.44	8	0	0	0	0	0	0	0	0	0	0	0	0	0	0	0	0	0	0	0	0	0	0	0	0	0	0	0
T8359	sweep_net	2023	S1	2023_S1	2023-05-25	W002	April_June_2023	Hort_Unit	low	513	conventional	Citrullus_lanatus	2	S6⁰_52′_36″	E37⁰_40′_15″	15	26.61	25.11	26.6	55.74	0.44	6	0	0	0	0	0	0	0	0	0	0	0	0	0	0	0	0	0	0	0	0	0	0	0	0	0	0	0
T8360	sweep_net	2023	S1	2023_S1	2023-05-25	W002	April_June_2023	Hort_Unit	low	513	conventional	Citrullus_lanatus	3	S6⁰_52′_36″	E37⁰_40′_15″	28	26.61	25.11	26.6	55.74	0.44	3	0	0	0	0	0	0	0	0	0	0	0	0	0	0	0	0	0	0	0	0	0	0	0	0	0	0	0
T8355	sweep_net	2023	S1	2023_S1	2023-05-25	W002	April_June_2023	Hort_Unit	low	513	conventional	Cucumis_sativus	1	S6⁰_52′_36″	E37⁰_40′_15″	15	26.61	25.11	26.6	55.74	0.44	1	0	0	0	0	0	0	0	0	0	0	0	0	0	0	0	0	0	0	0	0	0	0	0	0	0	0	0
T8356	sweep_net	2023	S1	2023_S1	2023-05-25	W002	April_June_2023	Hort_Unit	low	513	conventional	Cucumis_sativus	2	S6⁰_52′_36″	E37⁰_40′_15″	21	26.61	25.11	26.6	55.74	0.44	2	0	0	0	0	0	0	0	0	0	0	0	0	0	0	0	0	0	0	1	0	0	0	0	0	0	0	0
T8357	sweep_net	2023	S1	2023_S1	2023-05-25	W002	April_June_2023	Hort_Unit	low	513	conventional	Cucumis_sativus	3	S6⁰_52′_36″	E37⁰_40′_15″	19	26.61	25.11	26.6	55.74	0.44	2	0	0	0	0	0	0	0	0	0	0	0	0	0	0	0	0	0	0	0	0	0	0	0	0	0	0	0
T8361	sweep_net	2023	S1	2023_S1	2023-05-25	W002	April_June_2023	Hort_Unit	low	513	conventional	Cucurbita_moschata	1	S6⁰_52′_36″	E37⁰_40′_15″	7	26.61	25.11	26.6	55.74	0.44	1	0	0	0	0	0	0	0	0	0	0	0	0	0	0	0	0	0	0	0	0	0	0	0	0	0	0	0
T8362	sweep_net	2023	S1	2023_S1	2023-05-25	W002	April_June_2023	Hort_Unit	low	513	conventional	Cucurbita_moschata	2	S6⁰_52′_36″	E37⁰_40′_15″	11	26.61	25.11	26.6	55.74	0.44	6	0	0	0	0	0	0	0	0	0	0	0	0	0	0	0	0	0	0	0	0	0	0	0	0	0	0	0
T8363	sweep_net	2023	S1	2023_S1	2023-05-25	W002	April_June_2023	Hort_Unit	low	513	conventional	Cucurbita_moschata	3	S6⁰_52′_36″	E37⁰_40′_15″	7	26.61	25.11	26.6	55.74	0.44	1	0	0	0	0	0	0	0	0	0	0	0	0	0	0	0	0	0	0	0	0	0	0	0	0	0	0	0
T8718	sweep_net	2023	S1	2023_S1	2023-06-01	W003	April_June_2023	Hort_Unit	low	513	conventional	Citrullus_lanatus	1	S6⁰_52′_36″	E37⁰_40′_15″	37	23.77	21.48	23	84.09	4.43	3	0	0	0	0	0	0	0	0	0	0	0	0	0	0	0	0	0	0	0	0	0	0	0	0	0	0	0
T8719	sweep_net	2023	S1	2023_S1	2023-06-01	W003	April_June_2023	Hort_Unit	low	513	conventional	Citrullus_lanatus	2	S6⁰_52′_36″	E37⁰_40′_15″	30	23.77	21.48	23	84.09	4.43	3	0	0	0	0	0	0	0	0	0	0	0	0	0	0	0	0	0	0	0	0	0	0	0	0	0	0	0
T8720	sweep_net	2023	S1	2023_S1	2023-06-01	W003	April_June_2023	Hort_Unit	low	513	conventional	Citrullus_lanatus	3	S6⁰_52′_36″	E37⁰_40′_15″	38	23.77	21.48	23	84.09	4.43	1	0	0	0	0	0	0	0	0	0	0	0	0	0	0	0	0	0	0	0	0	0	0	0	0	0	0	0
T8715	sweep_net	2023	S1	2023_S1	2023-06-01	W003	April_June_2023	Hort_Unit	low	513	conventional	Cucumis_sativus	1	S6⁰_52′_36″	E37⁰_40′_15″	143	23.77	21.48	23	84.09	4.43	10	0	0	0	0	0	0	0	0	0	0	0	0	0	0	0	0	0	0	0	0	0	0	0	0	0	0	0
T8716	sweep_net	2023	S1	2023_S1	2023-06-01	W003	April_June_2023	Hort_Unit	low	513	conventional	Cucumis_sativus	2	S6⁰_52′_36″	E37⁰_40′_15″	104	23.77	21.48	23	84.09	4.43	2	0	0	0	0	0	0	0	0	0	0	0	0	0	0	0	0	0	0	0	0	0	0	0	0	0	0	0
T8717	sweep_net	2023	S1	2023_S1	2023-06-01	W003	April_June_2023	Hort_Unit	low	513	conventional	Cucumis_sativus	3	S6⁰_52′_36″	E37⁰_40′_15″	65	23.77	21.48	23	84.09	4.43	0	0	0	0	0	0	0	0	0	0	0	0	0	0	0	0	0	0	0	0	0	0	0	0	0	0	0	0
T8721	sweep_net	2023	S1	2023_S1	2023-06-01	W003	April_June_2023	Hort_Unit	low	513	conventional	Cucurbita_moschata	1	S6⁰_52′_36″	E37⁰_40′_15″	21	23.77	21.48	23	84.09	4.43	1	0	0	0	0	0	0	0	0	0	0	0	0	0	0	0	0	0	0	1	0	0	0	0	0	0	0	0
T8722	sweep_net	2023	S1	2023_S1	2023-06-01	W003	April_June_2023	Hort_Unit	low	513	conventional	Cucurbita_moschata	2	S6⁰_52′_36″	E37⁰_40′_15″	6	23.77	21.48	23	84.09	4.43	2	0	0	0	0	0	0	0	0	0	0	0	0	0	0	0	0	0	0	0	0	0	0	0	0	0	0	0
T8723	sweep_net	2023	S1	2023_S1	2023-06-01	W003	April_June_2023	Hort_Unit	low	513	conventional	Cucurbita_moschata	3	S6⁰_52′_36″	E37⁰_40′_15″	16	23.77	21.48	23	84.09	4.43	2	0	0	0	0	0	0	0	0	0	0	0	0	0	0	0	0	0	0	0	0	0	0	0	0	0	0	0
T10698	pan_trap	2023	S2	2023_S2	2023-09-11	W001	Sept_Nov_2023	Hort_Unit	low	513	conventional	Citrullus_lanatus	1	S6⁰_52′_44″	E37⁰_40′_17″	5	25.14	23.42	24.39	64.6	0.32	0	0	0	0	0	0	0	0	0	0	0	0	0	0	0	0	0	0	0	0	0	0	0	0	0	0	0	0
T10699	pan_trap	2023	S2	2023_S2	2023-09-11	W001	Sept_Nov_2023	Hort_Unit	low	513	conventional	Citrullus_lanatus	2	S6⁰_52′_44″	E37⁰_40′_17″	9	25.14	23.42	24.39	64.6	0.32	0	0	0	0	0	0	0	0	0	0	0	0	0	0	0	0	0	0	0	0	0	0	0	0	0	0	0	0
T10700	pan_trap	2023	S2	2023_S2	2023-09-11	W001	Sept_Nov_2023	Hort_Unit	low	513	conventional	Citrullus_lanatus	3	S6⁰_52′_44″	E37⁰_40′_17″	8	25.14	23.42	24.39	64.6	0.32	0	0	0	0	0	0	0	0	0	0	0	0	0	0	0	0	0	0	0	0	0	0	0	0	0	0	0	0
T10695	pan_trap	2023	S2	2023_S2	2023-09-11	W001	Sept_Nov_2023	Hort_Unit	low	513	conventional	Cucumis_sativus	1	S6⁰_52′_44″	E37⁰_40′_17″	31	25.14	23.42	24.39	64.6	0.32	0	0	0	0	0	0	0	0	0	0	0	0	0	0	0	0	0	0	0	0	0	0	0	0	0	0	0	0
T10696	pan_trap	2023	S2	2023_S2	2023-09-11	W001	Sept_Nov_2023	Hort_Unit	low	513	conventional	Cucumis_sativus	2	S6⁰_52′_44″	E37⁰_40′_17″	29	25.14	23.42	24.39	64.6	0.32	0	0	0	0	0	0	0	0	0	0	0	0	0	0	0	0	0	0	0	0	0	0	0	0	0	0	0	0
T10697	pan_trap	2023	S2	2023_S2	2023-09-11	W001	Sept_Nov_2023	Hort_Unit	low	513	conventional	Cucumis_sativus	3	S6⁰_52′_44″	E37⁰_40′_17″	16	25.14	23.42	24.39	64.6	0.32	0	0	0	0	0	0	0	0	0	0	0	0	0	0	0	0	0	0	0	0	0	0	0	0	0	0	0	0
T10701	pan_trap	2023	S2	2023_S2	2023-09-11	W001	Sept_Nov_2023	Hort_Unit	low	513	conventional	Cucurbita_moschata	1	S6⁰_52′_44″	E37⁰_40′_17″	13	25.14	23.42	24.39	64.6	0.32	0	0	0	0	0	0	0	0	0	0	0	0	0	0	0	0	0	0	0	0	0	0	0	0	0	0	0	0
T10702	pan_trap	2023	S2	2023_S2	2023-09-11	W001	Sept_Nov_2023	Hort_Unit	low	513	conventional	Cucurbita_moschata	2	S6⁰_52′_44″	E37⁰_40′_17″	21	25.14	23.42	24.39	64.6	0.32	0	0	0	0	0	0	0	0	0	0	0	0	0	0	0	0	0	0	0	0	0	0	0	0	0	0	0	0
T10703	pan_trap	2023	S2	2023_S2	2023-09-11	W001	Sept_Nov_2023	Hort_Unit	low	513	conventional	Cucurbita_moschata	3	S6⁰_52′_44″	E37⁰_40′_17″	18	25.14	23.42	24.39	64.6	0.32	0	0	0	0	0	0	0	0	0	0	0	0	0	0	0	0	0	0	0	0	0	0	0	0	0	0	0	0
T11058	pan_trap	2023	S2	2023_S2	2023-09-18	W002	Sept_Nov_2023	Hort_Unit	low	513	conventional	Citrullus_lanatus	1	S6⁰_52′_44″	E37⁰_40′_17″	31	25.54	24.52	24.98	64.77	0	0	0	0	0	0	0	0	0	0	0	0	0	0	0	0	0	0	0	0	0	0	0	0	0	0	0	0	0
T11059	pan_trap	2023	S2	2023_S2	2023-09-18	W002	Sept_Nov_2023	Hort_Unit	low	513	conventional	Citrullus_lanatus	2	S6⁰_52′_44″	E37⁰_40′_17″	23	25.54	24.52	24.98	64.77	0	0	0	0	0	0	0	0	0	0	0	0	0	0	0	0	0	0	0	0	0	0	0	0	0	0	0	0	0
T11060	pan_trap	2023	S2	2023_S2	2023-09-18	W002	Sept_Nov_2023	Hort_Unit	low	513	conventional	Citrullus_lanatus	3	S6⁰_52′_44″	E37⁰_40′_17″	19	25.54	24.52	24.98	64.77	0	1	0	0	0	0	0	0	0	0	0	0	1	0	0	0	0	0	0	0	0	0	0	0	0	0	0	0	0
T11055	pan_trap	2023	S2	2023_S2	2023-09-18	W002	Sept_Nov_2023	Hort_Unit	low	513	conventional	Cucumis_sativus	1	S6⁰_52′_44″	E37⁰_40′_17″	38	25.54	24.52	24.98	64.77	0	1	0	0	0	0	0	0	0	0	0	0	1	0	0	0	0	0	0	0	0	0	0	0	0	0	0	0	0
T11056	pan_trap	2023	S2	2023_S2	2023-09-18	W002	Sept_Nov_2023	Hort_Unit	low	513	conventional	Cucumis_sativus	2	S6⁰_52′_44″	E37⁰_40′_17″	23	25.54	24.52	24.98	64.77	0	0	0	0	0	0	0	0	0	0	0	0	0	0	0	0	0	0	0	0	0	0	0	0	0	0	0	0	0
T11057	pan_trap	2023	S2	2023_S2	2023-09-18	W002	Sept_Nov_2023	Hort_Unit	low	513	conventional	Cucumis_sativus	3	S6⁰_52′_44″	E37⁰_40′_17″	28	25.54	24.52	24.98	64.77	0	0	0	0	0	0	0	0	0	0	0	0	0	0	0	0	0	0	0	0	0	0	0	0	0	0	0	0	0
T11061	pan_trap	2023	S2	2023_S2	2023-09-18	W002	Sept_Nov_2023	Hort_Unit	low	513	conventional	Cucurbita_moschata	1	S6⁰_52′_44″	E37⁰_40′_17″	13	25.54	24.52	24.98	64.77	0	2	0	0	0	0	0	0	0	0	0	0	2	0	0	0	0	0	0	0	0	0	0	0	0	0	0	0	0
T11062	pan_trap	2023	S2	2023_S2	2023-09-18	W002	Sept_Nov_2023	Hort_Unit	low	513	conventional	Cucurbita_moschata	2	S6⁰_52′_44″	E37⁰_40′_17″	9	25.54	24.52	24.98	64.77	0	0	0	0	0	0	0	0	0	0	0	0	0	0	0	0	0	0	0	0	0	0	0	0	0	0	0	0	0
T11063	pan_trap	2023	S2	2023_S2	2023-09-18	W002	Sept_Nov_2023	Hort_Unit	low	513	conventional	Cucurbita_moschata	3	S6⁰_52′_44″	E37⁰_40′_17″	11	25.54	24.52	24.98	64.77	0	0	0	0	0	0	0	0	0	0	0	0	0	0	0	0	0	0	0	0	0	0	0	0	0	0	0	0	0
T10878	sweep_net	2023	S2	2023_S2	2023-09-11	W001	Sept_Nov_2023	Hort_Unit	low	513	conventional	Citrullus_lanatus	1	S6⁰_52′_44″	E37⁰_40′_17″	5	25.14	23.42	24.39	64.6	0.32	3	0	0	0	0	0	0	0	0	0	0	0	0	0	0	0	0	0	0	0	0	0	0	0	0	0	0	0
T10879	sweep_net	2023	S2	2023_S2	2023-09-11	W001	Sept_Nov_2023	Hort_Unit	low	513	conventional	Citrullus_lanatus	2	S6⁰_52′_44″	E37⁰_40′_17″	9	25.14	23.42	24.39	64.6	0.32	1	0	0	0	0	0	0	0	0	0	0	0	0	0	0	0	0	0	0	0	0	0	0	0	0	0	0	0
T10880	sweep_net	2023	S2	2023_S2	2023-09-11	W001	Sept_Nov_2023	Hort_Unit	low	513	conventional	Citrullus_lanatus	3	S6⁰_52′_44″	E37⁰_40′_17″	8	25.14	23.42	24.39	64.6	0.32	3	0	0	0	0	0	0	0	0	0	0	1	0	0	0	0	0	0	0	0	0	0	0	0	0	0	0	1
T10875	sweep_net	2023	S2	2023_S2	2023-09-11	W001	Sept_Nov_2023	Hort_Unit	low	513	conventional	Cucumis_sativus	1	S6⁰_52′_44″	E37⁰_40′_17″	31	25.14	23.42	24.39	64.6	0.32	1	0	0	0	0	0	0	0	0	0	0	0	0	0	0	0	0	0	0	0	0	0	0	0	0	0	0	1
T10876	sweep_net	2023	S2	2023_S2	2023-09-11	W001	Sept_Nov_2023	Hort_Unit	low	513	conventional	Cucumis_sativus	2	S6⁰_52′_44″	E37⁰_40′_17″	29	25.14	23.42	24.39	64.6	0.32	0	0	0	0	0	0	0	0	0	0	0	0	0	0	0	0	0	0	0	0	0	0	0	0	0	0	0	0
T10877	sweep_net	2023	S2	2023_S2	2023-09-11	W001	Sept_Nov_2023	Hort_Unit	low	513	conventional	Cucumis_sativus	3	S6⁰_52′_44″	E37⁰_40′_17″	16	25.14	23.42	24.39	64.6	0.32	2	0	0	0	0	0	0	0	0	0	0	0	0	0	0	0	0	0	0	0	0	0	0	0	0	0	0	1
T10881	sweep_net	2023	S2	2023_S2	2023-09-11	W001	Sept_Nov_2023	Hort_Unit	low	513	conventional	Cucurbita_moschata	1	S6⁰_52′_44″	E37⁰_40′_17″	13	25.14	23.42	24.39	64.6	0.32	1	0	0	0	0	0	0	0	0	0	0	0	0	0	0	0	0	0	0	0	0	0	0	0	0	0	0	0
T10882	sweep_net	2023	S2	2023_S2	2023-09-11	W001	Sept_Nov_2023	Hort_Unit	low	513	conventional	Cucurbita_moschata	2	S6⁰_52′_44″	E37⁰_40′_17″	21	25.14	23.42	24.39	64.6	0.32	0	0	0	0	0	0	0	0	0	0	0	0	0	0	0	0	0	0	0	0	0	0	0	0	0	0	0	0
T10883	sweep_net	2023	S2	2023_S2	2023-09-11	W001	Sept_Nov_2023	Hort_Unit	low	513	conventional	Cucurbita_moschata	3	S6⁰_52′_44″	E37⁰_40′_17″	18	25.14	23.42	24.39	64.6	0.32	1	0	0	0	0	0	0	0	0	0	0	0	0	0	0	0	0	0	0	0	0	0	0	0	0	0	0	0
T9258	pan_trap	2023	S1	2023_S1	2023-06-15	W005	April_June_2023	Hort_Unit	low	513	conventional	Citrullus_lanatus	1	S6⁰_52′_42″	E37⁰_40′_09″	23	23.87	20.37	22.28	76.05	0.14	0	0	0	0	0	0	0	0	0	0	0	0	0	0	0	0	0	0	0	0	0	0	0	0	0	0	0	0
T9259	pan_trap	2023	S1	2023_S1	2023-06-15	W005	April_June_2023	Hort_Unit	low	513	conventional	Citrullus_lanatus	2	S6⁰_52′_42″	E37⁰_40′_09″	49	23.87	20.37	22.28	76.05	0.14	0	0	0	0	0	0	0	0	0	0	0	0	0	0	0	0	0	0	0	0	0	0	0	0	0	0	0	0
T9260	pan_trap	2023	S1	2023_S1	2023-06-15	W005	April_June_2023	Hort_Unit	low	513	conventional	Citrullus_lanatus	3	S6⁰_52′_42″	E37⁰_40′_09″	38	23.87	20.37	22.28	76.05	0.14	0	0	0	0	0	0	0	0	0	0	0	0	0	0	0	0	0	0	0	0	0	0	0	0	0	0	0	0
T9255	pan_trap	2023	S1	2023_S1	2023-06-15	W005	April_June_2023	Hort_Unit	low	513	conventional	Cucumis_sativus	1	S6⁰_52′_42″	E37⁰_40′_09″	29	23.87	20.37	22.28	76.05	0.14	0	0	0	0	0	0	0	0	0	0	0	0	0	0	0	0	0	0	0	0	0	0	0	0	0	0	0	0
T9256	pan_trap	2023	S1	2023_S1	2023-06-15	W005	April_June_2023	Hort_Unit	low	513	conventional	Cucumis_sativus	2	S6⁰_52′_42″	E37⁰_40′_09″	19	23.87	20.37	22.28	76.05	0.14	0	0	0	0	0	0	0	0	0	0	0	0	0	0	0	0	0	0	0	0	0	0	0	0	0	0	0	0
T9257	pan_trap	2023	S1	2023_S1	2023-06-15	W005	April_June_2023	Hort_Unit	low	513	conventional	Cucumis_sativus	3	S6⁰_52′_42″	E37⁰_40′_09″	50	23.87	20.37	22.28	76.05	0.14	0	0	0	0	0	0	0	0	0	0	0	0	0	0	0	0	0	0	0	0	0	0	0	0	0	0	0	0
T9261	pan_trap	2023	S1	2023_S1	2023-06-15	W005	April_June_2023	Hort_Unit	low	513	conventional	Cucurbita_moschata	1	S6⁰_52′_42″	E37⁰_40′_09″	5	23.87	20.37	22.28	76.05	0.14	0	0	0	0	0	0	0	0	0	0	0	0	0	0	0	0	0	0	0	0	0	0	0	0	0	0	0	0
T9262	pan_trap	2023	S1	2023_S1	2023-06-15	W005	April_June_2023	Hort_Unit	low	513	conventional	Cucurbita_moschata	2	S6⁰_52′_42″	E37⁰_40′_09″	2	23.87	20.37	22.28	76.05	0.14	0	0	0	0	0	0	0	0	0	0	0	0	0	0	0	0	0	0	0	0	0	0	0	0	0	0	0	0
T9263	pan_trap	2023	S1	2023_S1	2023-06-15	W005	April_June_2023	Hort_Unit	low	513	conventional	Cucurbita_moschata	3	S6⁰_52′_42″	E37⁰_40′_09″	2	23.87	20.37	22.28	76.05	0.14	0	0	0	0	0	0	0	0	0	0	0	0	0	0	0	0	0	0	0	0	0	0	0	0	0	0	0	0
T9078	sweep_net	2023	S1	2023_S1	2023-06-08	W004	April_June_2023	Hort_Unit	low	513	conventional	Citrullus_lanatus	1	S6⁰_52′_42″	E37⁰_40′_09″	40	24.5	21.27	23.26	80.68	0.49	0	0	0	0	0	0	0	0	0	0	0	0	0	0	0	0	0	0	0	0	0	0	0	0	0	0	0	0
T9079	sweep_net	2023	S1	2023_S1	2023-06-08	W004	April_June_2023	Hort_Unit	low	513	conventional	Citrullus_lanatus	2	S6⁰_52′_42″	E37⁰_40′_09″	36	24.5	21.27	23.26	80.68	0.49	2	0	0	0	0	0	0	0	0	0	0	0	0	0	0	0	0	0	0	0	0	0	0	0	0	0	0	0
T9080	sweep_net	2023	S1	2023_S1	2023-06-08	W004	April_June_2023	Hort_Unit	low	513	conventional	Citrullus_lanatus	3	S6⁰_52′_42″	E37⁰_40′_09″	49	24.5	21.27	23.26	80.68	0.49	1	0	0	0	0	0	0	1	0	0	0	0	0	0	0	0	0	0	0	0	0	0	0	0	0	0	0	0
T9075	sweep_net	2023	S1	2023_S1	2023-06-08	W004	April_June_2023	Hort_Unit	low	513	conventional	Cucumis_sativus	1	S6⁰_52′_42″	E37⁰_40′_09″	35	24.5	21.27	23.26	80.68	0.49	0	0	0	0	0	0	0	0	0	0	0	0	0	0	0	0	0	0	0	0	0	0	0	0	0	0	0	0
T9076	sweep_net	2023	S1	2023_S1	2023-06-08	W004	April_June_2023	Hort_Unit	low	513	conventional	Cucumis_sativus	2	S6⁰_52′_42″	E37⁰_40′_09″	33	24.5	21.27	23.26	80.68	0.49	0	0	0	0	0	0	0	0	0	0	0	0	0	0	0	0	0	0	0	0	0	0	0	0	0	0	0	0
T9077	sweep_net	2023	S1	2023_S1	2023-06-08	W004	April_June_2023	Hort_Unit	low	513	conventional	Cucumis_sativus	3	S6⁰_52′_42″	E37⁰_40′_09″	22	24.5	21.27	23.26	80.68	0.49	0	0	0	0	0	0	0	0	0	0	0	0	0	0	0	0	0	0	0	0	0	0	0	0	0	0	0	0
T9081	sweep_net	2023	S1	2023_S1	2023-06-08	W004	April_June_2023	Hort_Unit	low	513	conventional	Cucurbita_moschata	1	S6⁰_52′_42″	E37⁰_40′_09″	22	24.5	21.27	23.26	80.68	0.49	0	0	0	0	0	0	0	0	0	0	0	0	0	0	0	0	0	0	0	0	0	0	0	0	0	0	0	0
T9082	sweep_net	2023	S1	2023_S1	2023-06-08	W004	April_June_2023	Hort_Unit	low	513	conventional	Cucurbita_moschata	2	S6⁰_52′_42″	E37⁰_40′_09″	34	24.5	21.27	23.26	80.68	0.49	0	0	0	0	0	0	0	0	0	0	0	0	0	0	0	0	0	0	0	0	0	0	0	0	0	0	0	0
T9083	sweep_net	2023	S1	2023_S1	2023-06-08	W004	April_June_2023	Hort_Unit	low	513	conventional	Cucurbita_moschata	3	S6⁰_52′_42″	E37⁰_40′_09″	28	24.5	21.27	23.26	80.68	0.49	1	0	0	0	0	0	0	0	0	0	0	0	0	0	0	0	0	0	0	0	0	0	0	0	0	0	0	1
T9438	sweep_net	2023	S1	2023_S1	2023-06-15	W005	April_June_2023	Hort_Unit	low	513	conventional	Citrullus_lanatus	1	S6⁰_52′_42″	E37⁰_40′_09″	23	23.87	20.37	22.28	76.05	0.14	0	0	0	0	0	0	0	0	0	0	0	0	0	0	0	0	0	0	0	0	0	0	0	0	0	0	0	0
T9439	sweep_net	2023	S1	2023_S1	2023-06-15	W005	April_June_2023	Hort_Unit	low	513	conventional	Citrullus_lanatus	2	S6⁰_52′_42″	E37⁰_40′_09″	49	23.87	20.37	22.28	76.05	0.14	0	0	0	0	0	0	0	0	0	0	0	0	0	0	0	0	0	0	0	0	0	0	0	0	0	0	0	0
T9440	sweep_net	2023	S1	2023_S1	2023-06-15	W005	April_June_2023	Hort_Unit	low	513	conventional	Citrullus_lanatus	3	S6⁰_52′_42″	E37⁰_40′_09″	38	23.87	20.37	22.28	76.05	0.14	0	0	0	0	0	0	0	0	0	0	0	0	0	0	0	0	0	0	0	0	0	0	0	0	0	0	0	0
T9435	sweep_net	2023	S1	2023_S1	2023-06-15	W005	April_June_2023	Hort_Unit	low	513	conventional	Cucumis_sativus	1	S6⁰_52′_42″	E37⁰_40′_09″	29	23.87	20.37	22.28	76.05	0.14	0	0	0	0	0	0	0	0	0	0	0	0	0	0	0	0	0	0	0	0	0	0	0	0	0	0	0	0
T9436	sweep_net	2023	S1	2023_S1	2023-06-15	W005	April_June_2023	Hort_Unit	low	513	conventional	Cucumis_sativus	2	S6⁰_52′_42″	E37⁰_40′_09″	19	23.87	20.37	22.28	76.05	0.14	0	0	0	0	0	0	0	0	0	0	0	0	0	0	0	0	0	0	0	0	0	0	0	0	0	0	0	0
T9437	sweep_net	2023	S1	2023_S1	2023-06-15	W005	April_June_2023	Hort_Unit	low	513	conventional	Cucumis_sativus	3	S6⁰_52′_42″	E37⁰_40′_09″	50	23.87	20.37	22.28	76.05	0.14	0	0	0	0	0	0	0	0	0	0	0	0	0	0	0	0	0	0	0	0	0	0	0	0	0	0	0	0
T9441	sweep_net	2023	S1	2023_S1	2023-06-15	W005	April_June_2023	Hort_Unit	low	513	conventional	Cucurbita_moschata	1	S6⁰_52′_42″	E37⁰_40′_09″	5	23.87	20.37	22.28	76.05	0.14	0	0	0	0	0	0	0	0	0	0	0	0	0	0	0	0	0	0	0	0	0	0	0	0	0	0	0	0
T9442	sweep_net	2023	S1	2023_S1	2023-06-15	W005	April_June_2023	Hort_Unit	low	513	conventional	Cucurbita_moschata	2	S6⁰_52′_42″	E37⁰_40′_09″	2	23.87	20.37	22.28	76.05	0.14	0	0	0	0	0	0	0	0	0	0	0	0	0	0	0	0	0	0	0	0	0	0	0	0	0	0	0	0
T9443	sweep_net	2023	S1	2023_S1	2023-06-15	W005	April_June_2023	Hort_Unit	low	513	conventional	Cucurbita_moschata	3	S6⁰_52′_42″	E37⁰_40′_09″	2	23.87	20.37	22.28	76.05	0.14	0	0	0	0	0	0	0	0	0	0	0	0	0	0	0	0	0	0	0	0	0	0	0	0	0	0	0	0
T7818	pan_trap	2023	S1	2023_S1	2023-05-18	W001	April_June_2023	Hort_Unit	low	513	conventional	Citrullus_lanatus	1	S6⁰_52′_41″	E37⁰_40′_18″	15	25.08	23.65	24.26	83.84	2.07	0	0	0	0	0	0	0	0	0	0	0	0	0	0	0	0	0	0	0	0	0	0	0	0	0	0	0	0
T7819	pan_trap	2023	S1	2023_S1	2023-05-18	W001	April_June_2023	Hort_Unit	low	513	conventional	Citrullus_lanatus	2	S6⁰_52′_41″	E37⁰_40′_18″	20	25.08	23.65	24.26	83.84	2.07	0	0	0	0	0	0	0	0	0	0	0	0	0	0	0	0	0	0	0	0	0	0	0	0	0	0	0	0
T7820	pan_trap	2023	S1	2023_S1	2023-05-18	W001	April_June_2023	Hort_Unit	low	513	conventional	Citrullus_lanatus	3	S6⁰_52′_41″	E37⁰_40′_18″	31	25.08	23.65	24.26	83.84	2.07	0	0	0	0	0	0	0	0	0	0	0	0	0	0	0	0	0	0	0	0	0	0	0	0	0	0	0	0
T7815	pan_trap	2023	S1	2023_S1	2023-05-18	W001	April_June_2023	Hort_Unit	low	513	conventional	Cucumis_sativus	1	S6⁰_52′_41″	E37⁰_40′_18″	40	25.08	23.65	24.26	83.84	2.07	0	0	0	0	0	0	0	0	0	0	0	0	0	0	0	0	0	0	0	0	0	0	0	0	0	0	0	0
T7816	pan_trap	2023	S1	2023_S1	2023-05-18	W001	April_June_2023	Hort_Unit	low	513	conventional	Cucumis_sativus	2	S6⁰_52′_41″	E37⁰_40′_18″	44	25.08	23.65	24.26	83.84	2.07	0	0	0	0	0	0	0	0	0	0	0	0	0	0	0	0	0	0	0	0	0	0	0	0	0	0	0	0
T7817	pan_trap	2023	S1	2023_S1	2023-05-18	W001	April_June_2023	Hort_Unit	low	513	conventional	Cucumis_sativus	3	S6⁰_52′_41″	E37⁰_40′_18″	62	25.08	23.65	24.26	83.84	2.07	0	0	0	0	0	0	0	0	0	0	0	0	0	0	0	0	0	0	0	0	0	0	0	0	0	0	0	0
T7821	pan_trap	2023	S1	2023_S1	2023-05-18	W001	April_June_2023	Hort_Unit	low	513	conventional	Cucurbita_moschata	1	S6⁰_52′_41″	E37⁰_40′_18″	18	25.08	23.65	24.26	83.84	2.07	0	0	0	0	0	0	0	0	0	0	0	0	0	0	0	0	0	0	0	0	0	0	0	0	0	0	0	0
T7822	pan_trap	2023	S1	2023_S1	2023-05-18	W001	April_June_2023	Hort_Unit	low	513	conventional	Cucurbita_moschata	2	S6⁰_52′_41″	E37⁰_40′_18″	15	25.08	23.65	24.26	83.84	2.07	0	0	0	0	0	0	0	0	0	0	0	0	0	0	0	0	0	0	0	0	0	0	0	0	0	0	0	0
T7823	pan_trap	2023	S1	2023_S1	2023-05-18	W001	April_June_2023	Hort_Unit	low	513	conventional	Cucurbita_moschata	3	S6⁰_52′_41″	E37⁰_40′_18″	27	25.08	23.65	24.26	83.84	2.07	0	0	0	0	0	0	0	0	0	0	0	0	0	0	0	0	0	0	0	0	0	0	0	0	0	0	0	0
T8178	pan_trap	2023	S1	2023_S1	2023-05-25	W002	April_June_2023	Hort_Unit	low	513	conventional	Citrullus_lanatus	1	S6⁰_52′_41″	E37⁰_40′_18″	11	26.61	25.11	26.6	55.74	0.44	0	0	0	0	0	0	0	0	0	0	0	0	0	0	0	0	0	0	0	0	0	0	0	0	0	0	0	0
T8179	pan_trap	2023	S1	2023_S1	2023-05-25	W002	April_June_2023	Hort_Unit	low	513	conventional	Citrullus_lanatus	2	S6⁰_52′_41″	E37⁰_40′_18″	15	26.61	25.11	26.6	55.74	0.44	0	0	0	0	0	0	0	0	0	0	0	0	0	0	0	0	0	0	0	0	0	0	0	0	0	0	0	0
T8180	pan_trap	2023	S1	2023_S1	2023-05-25	W002	April_June_2023	Hort_Unit	low	513	conventional	Citrullus_lanatus	3	S6⁰_52′_41″	E37⁰_40′_18″	28	26.61	25.11	26.6	55.74	0.44	0	0	0	0	0	0	0	0	0	0	0	0	0	0	0	0	0	0	0	0	0	0	0	0	0	0	0	0
T8175	pan_trap	2023	S1	2023_S1	2023-05-25	W002	April_June_2023	Hort_Unit	low	513	conventional	Cucumis_sativus	1	S6⁰_52′_41″	E37⁰_40′_18″	15	26.61	25.11	26.6	55.74	0.44	0	0	0	0	0	0	0	0	0	0	0	0	0	0	0	0	0	0	0	0	0	0	0	0	0	0	0	0
T8176	pan_trap	2023	S1	2023_S1	2023-05-25	W002	April_June_2023	Hort_Unit	low	513	conventional	Cucumis_sativus	2	S6⁰_52′_41″	E37⁰_40′_18″	21	26.61	25.11	26.6	55.74	0.44	0	0	0	0	0	0	0	0	0	0	0	0	0	0	0	0	0	0	0	0	0	0	0	0	0	0	0	0
T8177	pan_trap	2023	S1	2023_S1	2023-05-25	W002	April_June_2023	Hort_Unit	low	513	conventional	Cucumis_sativus	3	S6⁰_52′_41″	E37⁰_40′_18″	19	26.61	25.11	26.6	55.74	0.44	0	0	0	0	0	0	0	0	0	0	0	0	0	0	0	0	0	0	0	0	0	0	0	0	0	0	0	0
T8181	pan_trap	2023	S1	2023_S1	2023-05-25	W002	April_June_2023	Hort_Unit	low	513	conventional	Cucurbita_moschata	1	S6⁰_52′_41″	E37⁰_40′_18″	7	26.61	25.11	26.6	55.74	0.44	0	0	0	0	0	0	0	0	0	0	0	0	0	0	0	0	0	0	0	0	0	0	0	0	0	0	0	0
T8182	pan_trap	2023	S1	2023_S1	2023-05-25	W002	April_June_2023	Hort_Unit	low	513	conventional	Cucurbita_moschata	2	S6⁰_52′_41″	E37⁰_40′_18″	11	26.61	25.11	26.6	55.74	0.44	0	0	0	0	0	0	0	0	0	0	0	0	0	0	0	0	0	0	0	0	0	0	0	0	0	0	0	0
T8183	pan_trap	2023	S1	2023_S1	2023-05-25	W002	April_June_2023	Hort_Unit	low	513	conventional	Cucurbita_moschata	3	S6⁰_52′_41″	E37⁰_40′_18″	7	26.61	25.11	26.6	55.74	0.44	0	0	0	0	0	0	0	0	0	0	0	0	0	0	0	0	0	0	0	0	0	0	0	0	0	0	0	0
T7998	sweep_net	2023	S1	2023_S1	2023-05-18	W001	April_June_2023	Hort_Unit	low	513	conventional	Citrullus_lanatus	1	S6⁰_52′_41″	E37⁰_40′_18″	15	25.08	23.65	24.26	83.84	2.07	7	0	0	0	0	0	0	0	0	0	0	0	0	0	0	0	0	0	0	0	0	0	0	0	0	0	0	0
T7999	sweep_net	2023	S1	2023_S1	2023-05-18	W001	April_June_2023	Hort_Unit	low	513	conventional	Citrullus_lanatus	2	S6⁰_52′_41″	E37⁰_40′_18″	20	25.08	23.65	24.26	83.84	2.07	4	0	0	0	0	0	0	0	0	0	0	0	0	0	0	0	0	0	0	0	0	0	0	0	0	0	0	1
T8000	sweep_net	2023	S1	2023_S1	2023-05-18	W001	April_June_2023	Hort_Unit	low	513	conventional	Citrullus_lanatus	3	S6⁰_52′_41″	E37⁰_40′_18″	31	25.08	23.65	24.26	83.84	2.07	7	0	0	0	0	0	0	0	0	0	1	0	0	0	0	0	0	0	0	0	0	0	0	0	0	0	0	1
T7995	sweep_net	2023	S1	2023_S1	2023-05-18	W001	April_June_2023	Hort_Unit	low	513	conventional	Cucumis_sativus	1	S6⁰_52′_41″	E37⁰_40′_18″	40	25.08	23.65	24.26	83.84	2.07	11	0	0	0	0	0	0	0	0	0	0	0	0	0	0	0	0	0	0	0	0	0	0	0	0	0	0	0
T7996	sweep_net	2023	S1	2023_S1	2023-05-18	W001	April_June_2023	Hort_Unit	low	513	conventional	Cucumis_sativus	2	S6⁰_52′_41″	E37⁰_40′_18″	44	25.08	23.65	24.26	83.84	2.07	5	0	0	0	0	0	0	0	0	0	0	0	0	0	0	0	0	0	0	0	0	0	0	0	0	0	0	0
T7997	sweep_net	2023	S1	2023_S1	2023-05-18	W001	April_June_2023	Hort_Unit	low	513	conventional	Cucumis_sativus	3	S6⁰_52′_41″	E37⁰_40′_18″	62	25.08	23.65	24.26	83.84	2.07	0	0	0	0	0	0	0	0	0	0	0	0	0	0	0	0	0	0	0	0	0	0	0	0	0	0	0	0
T8001	sweep_net	2023	S1	2023_S1	2023-05-18	W001	April_June_2023	Hort_Unit	low	513	conventional	Cucurbita_moschata	1	S6⁰_52′_41″	E37⁰_40′_18″	18	25.08	23.65	24.26	83.84	2.07	0	0	0	0	0	0	0	0	0	0	0	0	0	0	0	0	0	0	0	0	0	0	0	0	0	0	0	0
T8002	sweep_net	2023	S1	2023_S1	2023-05-18	W001	April_June_2023	Hort_Unit	low	513	conventional	Cucurbita_moschata	2	S6⁰_52′_41″	E37⁰_40′_18″	15	25.08	23.65	24.26	83.84	2.07	2	0	0	0	0	0	0	0	0	0	0	0	0	0	0	0	0	0	0	0	0	0	0	0	0	0	0	0
T8003	sweep_net	2023	S1	2023_S1	2023-05-18	W001	April_June_2023	Hort_Unit	low	513	conventional	Cucurbita_moschata	3	S6⁰_52′_41″	E37⁰_40′_18″	27	25.08	23.65	24.26	83.84	2.07	1	0	0	0	0	0	0	0	0	0	0	0	0	0	0	0	0	0	0	0	0	0	0	0	0	0	0	0
T9618	pan_trap	2023	S1	2023_S1	2023-06-22	W006	April_June_2023	Hort_Unit	low	513	conventional	Citrullus_lanatus	1	S6⁰_53′_19″	E37⁰_40′_14″	12	24.55	21.95	23.36	75.57	0	0	0	0	0	0	0	0	0	0	0	0	0	0	0	0	0	0	0	0	0	0	0	0	0	0	0	0	0
T9619	pan_trap	2023	S1	2023_S1	2023-06-22	W006	April_June_2023	Hort_Unit	low	513	conventional	Citrullus_lanatus	2	S6⁰_53′_19″	E37⁰_40′_14″	22	24.55	21.95	23.36	75.57	0	0	0	0	0	0	0	0	0	0	0	0	0	0	0	0	0	0	0	0	0	0	0	0	0	0	0	0	0
T9620	pan_trap	2023	S1	2023_S1	2023-06-22	W006	April_June_2023	Hort_Unit	low	513	conventional	Citrullus_lanatus	3	S6⁰_53′_19″	E37⁰_40′_14″	19	24.55	21.95	23.36	75.57	0	0	0	0	0	0	0	0	0	0	0	0	0	0	0	0	0	0	0	0	0	0	0	0	0	0	0	0	0
T9615	pan_trap	2023	S1	2023_S1	2023-06-22	W006	April_June_2023	Hort_Unit	low	513	conventional	Cucumis_sativus	1	S6⁰_53′_19″	E37⁰_40′_14″	32	24.55	21.95	23.36	75.57	0	0	0	0	0	0	0	0	0	0	0	0	0	0	0	0	0	0	0	0	0	0	0	0	0	0	0	0	0
T9616	pan_trap	2023	S1	2023_S1	2023-06-22	W006	April_June_2023	Hort_Unit	low	513	conventional	Cucumis_sativus	2	S6⁰_53′_19″	E37⁰_40′_14″	29	24.55	21.95	23.36	75.57	0	0	0	0	0	0	0	0	0	0	0	0	0	0	0	0	0	0	0	0	0	0	0	0	0	0	0	0	0
T9617	pan_trap	2023	S1	2023_S1	2023-06-22	W006	April_June_2023	Hort_Unit	low	513	conventional	Cucumis_sativus	3	S6⁰_53′_19″	E37⁰_40′_14″	10	24.55	21.95	23.36	75.57	0	0	0	0	0	0	0	0	0	0	0	0	0	0	0	0	0	0	0	0	0	0	0	0	0	0	0	0	0
T9621	pan_trap	2023	S1	2023_S1	2023-06-22	W006	April_June_2023	Hort_Unit	low	513	conventional	Cucurbita_moschata	1	S6⁰_53′_19″	E37⁰_40′_14″	21	24.55	21.95	23.36	75.57	0	0	0	0	0	0	0	0	0	0	0	0	0	0	0	0	0	0	0	0	0	0	0	0	0	0	0	0	0
T9622	pan_trap	2023	S1	2023_S1	2023-06-22	W006	April_June_2023	Hort_Unit	low	513	conventional	Cucurbita_moschata	2	S6⁰_53′_19″	E37⁰_40′_14″	17	24.55	21.95	23.36	75.57	0	0	0	0	0	0	0	0	0	0	0	0	0	0	0	0	0	0	0	0	0	0	0	0	0	0	0	0	0
T9623	pan_trap	2023	S1	2023_S1	2023-06-22	W006	April_June_2023	Hort_Unit	low	513	conventional	Cucurbita_moschata	3	S6⁰_53′_19″	E37⁰_40′_14″	22	24.55	21.95	23.36	75.57	0	0	0	0	0	0	0	0	0	0	0	0	0	0	0	0	0	0	0	0	0	0	0	0	0	0	0	0	0
T9980	pan_trap	2023	S1	2023_S1	2023-06-29	W007	April_June_2023	Hort_Unit	low	513	conventional	Citrullus_lanatus	1	S6⁰_53′_19″	E37⁰_40′_14″	18	27.61	25.11	26.51	72.1	0.97	0	0	0	0	0	0	0	0	0	0	0	0	0	0	0	0	0	0	0	0	0	0	0	0	0	0	0	0
T9978	pan_trap	2023	S1	2023_S1	2023-06-29	W007	April_June_2023	Hort_Unit	low	513	conventional	Citrullus_lanatus	2	S6⁰_53′_19″	E37⁰_40′_14″	0	27.61	25.11	26.51	72.1	0.97	0	0	0	0	0	0	0	0	0	0	0	0	0	0	0	0	0	0	0	0	0	0	0	0	0	0	0	0
T9979	pan_trap	2023	S1	2023_S1	2023-06-29	W007	April_June_2023	Hort_Unit	low	513	conventional	Citrullus_lanatus	3	S6⁰_53′_19″	E37⁰_40′_14″	7	27.61	25.11	26.51	72.1	0.97	0	0	0	0	0	0	0	0	0	0	0	0	0	0	0	0	0	0	0	0	0	0	0	0	0	0	0	0
T9977	pan_trap	2023	S1	2023_S1	2023-06-29	W007	April_June_2023	Hort_Unit	low	513	conventional	Cucumis_sativus	1	S6⁰_53′_19″	E37⁰_40′_14″	7	27.61	25.11	26.51	72.1	0.97	0	0	0	0	0	0	0	0	0	0	0	0	0	0	0	0	0	0	0	0	0	0	0	0	0	0	0	0
T9975	pan_trap	2023	S1	2023_S1	2023-06-29	W007	April_June_2023	Hort_Unit	low	513	conventional	Cucumis_sativus	2	S6⁰_53′_19″	E37⁰_40′_14″	0	27.61	25.11	26.51	72.1	0.97	0	0	0	0	0	0	0	0	0	0	0	0	0	0	0	0	0	0	0	0	0	0	0	0	0	0	0	0
T9976	pan_trap	2023	S1	2023_S1	2023-06-29	W007	April_June_2023	Hort_Unit	low	513	conventional	Cucumis_sativus	3	S6⁰_53′_19″	E37⁰_40′_14″	1	27.61	25.11	26.51	72.1	0.97	0	0	0	0	0	0	0	0	0	0	0	0	0	0	0	0	0	0	0	0	0	0	0	0	0	0	0	0
T9983	pan_trap	2023	S1	2023_S1	2023-06-29	W007	April_June_2023	Hort_Unit	low	513	conventional	Cucurbita_moschata	1	S6⁰_53′_19″	E37⁰_40′_14″	0	27.61	25.11	26.51	72.1	0.97	0	0	0	0	0	0	0	0	0	0	0	0	0	0	0	0	0	0	0	0	0	0	0	0	0	0	0	0
T9981	pan_trap	2023	S1	2023_S1	2023-06-29	W007	April_June_2023	Hort_Unit	low	513	conventional	Cucurbita_moschata	2	S6⁰_53′_19″	E37⁰_40′_14″	0	27.61	25.11	26.51	72.1	0.97	0	0	0	0	0	0	0	0	0	0	0	0	0	0	0	0	0	0	0	0	0	0	0	0	0	0	0	0
T9982	pan_trap	2023	S1	2023_S1	2023-06-29	W007	April_June_2023	Hort_Unit	low	513	conventional	Cucurbita_moschata	3	S6⁰_53′_19″	E37⁰_40′_14″	1	27.61	25.11	26.51	72.1	0.97	0	0	0	0	0	0	0	0	0	0	0	0	0	0	0	0	0	0	0	0	0	0	0	0	0	0	0	0
T9798	sweep_net	2023	S1	2023_S1	2023-06-22	W006	April_June_2023	Hort_Unit	low	513	conventional	Citrullus_lanatus	1	S6⁰_53′_19″	E37⁰_40′_14″	12	24.55	21.95	23.36	75.57	0	0	0	0	0	0	0	0	0	0	0	0	0	0	0	0	0	0	0	0	0	0	0	0	0	0	0	0	0
T9799	sweep_net	2023	S1	2023_S1	2023-06-22	W006	April_June_2023	Hort_Unit	low	513	conventional	Citrullus_lanatus	2	S6⁰_53′_19″	E37⁰_40′_14″	22	24.55	21.95	23.36	75.57	0	0	0	0	0	0	0	0	0	0	0	0	0	0	0	0	0	0	0	0	0	0	0	0	0	0	0	0	0
T9800	sweep_net	2023	S1	2023_S1	2023-06-22	W006	April_June_2023	Hort_Unit	low	513	conventional	Citrullus_lanatus	3	S6⁰_53′_19″	E37⁰_40′_14″	19	24.55	21.95	23.36	75.57	0	0	0	0	0	0	0	0	0	0	0	0	0	0	0	0	0	0	0	0	0	0	0	0	0	0	0	0	0
T9795	sweep_net	2023	S1	2023_S1	2023-06-22	W006	April_June_2023	Hort_Unit	low	513	conventional	Cucumis_sativus	1	S6⁰_53′_19″	E37⁰_40′_14″	32	24.55	21.95	23.36	75.57	0	0	0	0	0	0	0	0	0	0	0	0	0	0	0	0	0	0	0	0	0	0	0	0	0	0	0	0	0
T9796	sweep_net	2023	S1	2023_S1	2023-06-22	W006	April_June_2023	Hort_Unit	low	513	conventional	Cucumis_sativus	2	S6⁰_53′_19″	E37⁰_40′_14″	29	24.55	21.95	23.36	75.57	0	0	0	0	0	0	0	0	0	0	0	0	0	0	0	0	0	0	0	0	0	0	0	0	0	0	0	0	0
T9797	sweep_net	2023	S1	2023_S1	2023-06-22	W006	April_June_2023	Hort_Unit	low	513	conventional	Cucumis_sativus	3	S6⁰_53′_19″	E37⁰_40′_14″	10	24.55	21.95	23.36	75.57	0	0	0	0	0	0	0	0	0	0	0	0	0	0	0	0	0	0	0	0	0	0	0	0	0	0	0	0	0
T9801	sweep_net	2023	S1	2023_S1	2023-06-22	W006	April_June_2023	Hort_Unit	low	513	conventional	Cucurbita_moschata	1	S6⁰_53′_19″	E37⁰_40′_14″	21	24.55	21.95	23.36	75.57	0	0	0	0	0	0	0	0	0	0	0	0	0	0	0	0	0	0	0	0	0	0	0	0	0	0	0	0	0
T9802	sweep_net	2023	S1	2023_S1	2023-06-22	W006	April_June_2023	Hort_Unit	low	513	conventional	Cucurbita_moschata	2	S6⁰_53′_19″	E37⁰_40′_14″	17	24.55	21.95	23.36	75.57	0	1	0	0	0	0	0	0	0	0	0	0	0	0	0	0	0	0	0	0	0	0	0	0	0	0	0	0	0
T9803	sweep_net	2023	S1	2023_S1	2023-06-22	W006	April_June_2023	Hort_Unit	low	513	conventional	Cucurbita_moschata	3	S6⁰_53′_19″	E37⁰_40′_14″	22	24.55	21.95	23.36	75.57	0	0	0	0	0	0	0	0	0	0	0	0	0	0	0	0	0	0	0	0	0	0	0	0	0	0	0	0	0
T7512	pan_trap	2022	S2	2022_S2	2022-10-31	W008	Sept_Nov_2022	Kibwelonga	high	1018	agro_ISeBAF	Citrullus_lanatus	1	S6⁰_47′_25″	E37⁰_38′_10″	0	30.13	17.63	23.18	67.5656	0	0	0	0	0	0	0	0	0	0	0	0	0	0	0	0	0	0	0	0	0	0	0	0	0	0	0	0	0
T7513	pan_trap	2022	S2	2022_S2	2022-10-31	W008	Sept_Nov_2022	Kibwelonga	high	1018	agro_ISeBAF	Citrullus_lanatus	2	S6⁰_47′_25″	E37⁰_38′_10″	0	30.13	17.63	23.18	67.5656	0	0	0	0	0	0	0	0	0	0	0	0	0	0	0	0	0	0	0	0	0	0	0	0	0	0	0	0	0
T7514	pan_trap	2022	S2	2022_S2	2022-10-31	W008	Sept_Nov_2022	Kibwelonga	high	1018	agro_ISeBAF	Citrullus_lanatus	3	S6⁰_47′_25″	E37⁰_38′_10″	0	30.13	17.63	23.18	67.5656	0	0	0	0	0	0	0	0	0	0	0	0	0	0	0	0	0	0	0	0	0	0	0	0	0	0	0	0	0
T7509	pan_trap	2022	S2	2022_S2	2022-10-31	W008	Sept_Nov_2022	Kibwelonga	high	1018	agro_ISeBAF	Cucumis_sativus	1	S6⁰_47′_25″	E37⁰_38′_10″	0	30.13	17.63	23.18	67.5656	0	0	0	0	0	0	0	0	0	0	0	0	0	0	0	0	0	0	0	0	0	0	0	0	0	0	0	0	0
T7510	pan_trap	2022	S2	2022_S2	2022-10-31	W008	Sept_Nov_2022	Kibwelonga	high	1018	agro_ISeBAF	Cucumis_sativus	2	S6⁰_47′_25″	E37⁰_38′_10″	0	30.13	17.63	23.18	67.5656	0	0	0	0	0	0	0	0	0	0	0	0	0	0	0	0	0	0	0	0	0	0	0	0	0	0	0	0	0
T7511	pan_trap	2022	S2	2022_S2	2022-10-31	W008	Sept_Nov_2022	Kibwelonga	high	1018	agro_ISeBAF	Cucumis_sativus	3	S6⁰_47′_25″	E37⁰_38′_10″	0	30.13	17.63	23.18	67.5656	0	1	0	0	0	0	0	0	0	0	0	0	0	0	0	0	0	0	0	0	0	0	0	1	0	0	0	0	0
T7515	pan_trap	2022	S2	2022_S2	2022-10-31	W008	Sept_Nov_2022	Kibwelonga	high	1018	agro_ISeBAF	Cucurbita_moschata	1	S6⁰_47′_25″	E37⁰_38′_10″	0	30.13	17.63	23.18	67.5656	0	0	0	0	0	0	0	0	0	0	0	0	0	0	0	0	0	0	0	0	0	0	0	0	0	0	0	0	0
T7516	pan_trap	2022	S2	2022_S2	2022-10-31	W008	Sept_Nov_2022	Kibwelonga	high	1018	agro_ISeBAF	Cucurbita_moschata	2	S6⁰_47′_25″	E37⁰_38′_10″	0	30.13	17.63	23.18	67.5656	0	0	0	0	0	0	0	0	0	0	0	0	0	0	0	0	0	0	0	0	0	0	0	0	0	0	0	0	0
T7517	pan_trap	2022	S2	2022_S2	2022-10-31	W008	Sept_Nov_2022	Kibwelonga	high	1018	agro_ISeBAF	Cucurbita_moschata	3	S6⁰_47′_25″	E37⁰_38′_10″	0	30.13	17.63	23.18	67.5656	0	1	0	0	0	0	0	0	0	0	0	0	0	0	0	0	0	0	0	0	0	0	0	1	0	0	0	0	0
T7332	sweep_net	2022	S2	2022_S2	2022-10-24	W007	Sept_Nov_2022	Kibwelonga	high	1018	agro_ISeBAF	Citrullus_lanatus	1	S6⁰_47′_25″	E37⁰_38′_10″	0	28.63	16..63	22.65	70.4727	0	1	0	0	0	0	0	0	0	0	0	0	0	0	0	0	0	0	0	0	0	0	0	0	0	0	0	0	0
T7333	sweep_net	2022	S2	2022_S2	2022-10-24	W007	Sept_Nov_2022	Kibwelonga	high	1018	agro_ISeBAF	Citrullus_lanatus	2	S6⁰_47′_25″	E37⁰_38′_10″	0	28.63	16..63	22.65	70.4727	0	1	0	0	0	0	0	0	0	0	0	0	0	0	0	0	0	0	0	0	0	0	0	0	0	0	0	0	0
T7334	sweep_net	2022	S2	2022_S2	2022-10-24	W007	Sept_Nov_2022	Kibwelonga	high	1018	agro_ISeBAF	Citrullus_lanatus	3	S6⁰_47′_25″	E37⁰_38′_10″	0	28.63	16..63	22.65	70.4727	0	0	0	0	0	0	0	0	0	0	0	0	0	0	0	0	0	0	0	0	0	0	0	0	0	0	0	0	0
T7329	sweep_net	2022	S2	2022_S2	2022-10-24	W007	Sept_Nov_2022	Kibwelonga	high	1018	agro_ISeBAF	Cucumis_sativus	1	S6⁰_47′_25″	E37⁰_38′_10″	0	28.63	16..63	22.65	70.4727	0	2	0	0	0	0	0	0	0	0	0	0	0	0	0	0	0	0	0	0	0	0	0	0	0	0	0	0	0
T7330	sweep_net	2022	S2	2022_S2	2022-10-24	W007	Sept_Nov_2022	Kibwelonga	high	1018	agro_ISeBAF	Cucumis_sativus	2	S6⁰_47′_25″	E37⁰_38′_10″	0	28.63	16..63	22.65	70.4727	0	1	0	0	0	0	0	0	0	0	0	0	0	0	0	0	0	0	0	0	0	0	0	0	0	0	0	0	0
T7331	sweep_net	2022	S2	2022_S2	2022-10-24	W007	Sept_Nov_2022	Kibwelonga	high	1018	agro_ISeBAF	Cucumis_sativus	3	S6⁰_47′_25″	E37⁰_38′_10″	0	28.63	16..63	22.65	70.4727	0	1	0	0	0	0	0	0	0	0	0	0	0	0	0	0	0	0	0	0	0	0	0	0	0	0	0	0	1
T7335	sweep_net	2022	S2	2022_S2	2022-10-24	W007	Sept_Nov_2022	Kibwelonga	high	1018	agro_ISeBAF	Cucurbita_moschata	1	S6⁰_47′_25″	E37⁰_38′_10″	0	28.63	16..63	22.65	70.4727	0	0	0	0	0	0	0	0	0	0	0	0	0	0	0	0	0	0	0	0	0	0	0	0	0	0	0	0	0
T7336	sweep_net	2022	S2	2022_S2	2022-10-24	W007	Sept_Nov_2022	Kibwelonga	high	1018	agro_ISeBAF	Cucurbita_moschata	2	S6⁰_47′_25″	E37⁰_38′_10″	0	28.63	16..63	22.65	70.4727	0	0	0	0	0	0	0	0	0	0	0	0	0	0	0	0	0	0	0	0	0	0	0	0	0	0	0	0	0
T7337	sweep_net	2022	S2	2022_S2	2022-10-24	W007	Sept_Nov_2022	Kibwelonga	high	1018	agro_ISeBAF	Cucurbita_moschata	3	S6⁰_47′_25″	E37⁰_38′_10″	0	28.63	16..63	22.65	70.4727	0	1	0	0	0	0	0	0	0	0	0	0	0	0	0	0	0	0	0	0	0	0	0	0	0	0	0	0	0
T7692	sweep_net	2022	S2	2022_S2	2022-10-31	W008	Sept_Nov_2022	Kibwelonga	high	1018	agro_ISeBAF	Citrullus_lanatus	1	S6⁰_47′_25″	E37⁰_38′_10″	0	30.13	17.63	23.18	67.5656	0	1	0	0	0	0	0	0	0	0	0	0	0	0	0	0	0	0	0	0	0	0	0	0	0	0	0	0	0
T7693	sweep_net	2022	S2	2022_S2	2022-10-31	W008	Sept_Nov_2022	Kibwelonga	high	1018	agro_ISeBAF	Citrullus_lanatus	2	S6⁰_47′_25″	E37⁰_38′_10″	0	30.13	17.63	23.18	67.5656	0	3	0	0	0	0	0	0	0	0	0	0	0	0	0	0	0	0	0	0	0	0	0	0	0	0	0	0	1
T7694	sweep_net	2022	S2	2022_S2	2022-10-31	W008	Sept_Nov_2022	Kibwelonga	high	1018	agro_ISeBAF	Citrullus_lanatus	3	S6⁰_47′_25″	E37⁰_38′_10″	0	30.13	17.63	23.18	67.5656	0	1	0	0	0	0	0	0	0	0	0	0	0	0	0	0	0	0	0	0	0	0	0	0	0	0	0	0	0
T7689	sweep_net	2022	S2	2022_S2	2022-10-31	W008	Sept_Nov_2022	Kibwelonga	high	1018	agro_ISeBAF	Cucumis_sativus	1	S6⁰_47′_25″	E37⁰_38′_10″	0	30.13	17.63	23.18	67.5656	0	1	0	0	0	0	0	0	0	0	0	0	0	0	0	0	0	0	0	0	0	0	0	0	0	0	0	0	0
T7690	sweep_net	2022	S2	2022_S2	2022-10-31	W008	Sept_Nov_2022	Kibwelonga	high	1018	agro_ISeBAF	Cucumis_sativus	2	S6⁰_47′_25″	E37⁰_38′_10″	0	30.13	17.63	23.18	67.5656	0	2	0	0	0	0	0	0	0	0	0	0	0	0	0	0	0	0	0	0	0	0	0	0	0	0	0	0	0
T7691	sweep_net	2022	S2	2022_S2	2022-10-31	W008	Sept_Nov_2022	Kibwelonga	high	1018	agro_ISeBAF	Cucumis_sativus	3	S6⁰_47′_25″	E37⁰_38′_10″	0	30.13	17.63	23.18	67.5656	0	1	0	0	0	0	0	0	0	0	0	0	0	0	0	0	0	0	0	0	0	0	0	0	0	0	0	0	0
T7695	sweep_net	2022	S2	2022_S2	2022-10-31	W008	Sept_Nov_2022	Kibwelonga	high	1018	agro_ISeBAF	Cucurbita_moschata	1	S6⁰_47′_25″	E37⁰_38′_10″	0	30.13	17.63	23.18	67.5656	0	1	0	0	0	0	0	0	0	0	0	0	0	0	0	0	0	0	0	0	0	0	0	0	0	0	0	0	0
T7696	sweep_net	2022	S2	2022_S2	2022-10-31	W008	Sept_Nov_2022	Kibwelonga	high	1018	agro_ISeBAF	Cucurbita_moschata	2	S6⁰_47′_25″	E37⁰_38′_10″	0	30.13	17.63	23.18	67.5656	0	0	0	0	0	0	0	0	0	0	0	0	0	0	0	0	0	0	0	0	0	0	0	0	0	0	0	0	0
T7697	sweep_net	2022	S2	2022_S2	2022-10-31	W008	Sept_Nov_2022	Kibwelonga	high	1018	agro_ISeBAF	Cucurbita_moschata	3	S6⁰_47′_25″	E37⁰_38′_10″	0	30.13	17.63	23.18	67.5656	0	2	0	0	0	0	0	0	0	0	0	0	0	0	0	0	0	0	0	0	0	0	0	0	0	0	0	0	0
T6792	pan_trap	2022	S2	2022_S2	2022-10-17	W006	Sept_Nov_2022	Kibwelonga	high	1018	agro_ISeBAF	Citrullus_lanatus	1	S6⁰_50′_24″	E37⁰_37′_48″	7	27.63	16.13	21.42	74.4685	0	0	0	0	0	0	0	0	0	0	0	0	0	0	0	0	0	0	0	0	0	0	0	0	0	0	0	0	0
T6793	pan_trap	2022	S2	2022_S2	2022-10-17	W006	Sept_Nov_2022	Kibwelonga	high	1018	agro_ISeBAF	Citrullus_lanatus	2	S6⁰_50′_24″	E37⁰_37′_48″	0	27.63	16.13	21.42	74.4685	0	0	0	0	0	0	0	0	0	0	0	0	0	0	0	0	0	0	0	0	0	0	0	0	0	0	0	0	0
T6794	pan_trap	2022	S2	2022_S2	2022-10-17	W006	Sept_Nov_2022	Kibwelonga	high	1018	agro_ISeBAF	Citrullus_lanatus	3	S6⁰_50′_24″	E37⁰_37′_48″	0	27.63	16.13	21.42	74.4685	0	0	0	0	0	0	0	0	0	0	0	0	0	0	0	0	0	0	0	0	0	0	0	0	0	0	0	0	0
T6789	pan_trap	2022	S2	2022_S2	2022-10-17	W006	Sept_Nov_2022	Kibwelonga	high	1018	agro_ISeBAF	Cucumis_sativus	1	S6⁰_50′_24″	E37⁰_37′_48″	0	27.63	16.13	21.42	74.4685	0	0	0	0	0	0	0	0	0	0	0	0	0	0	0	0	0	0	0	0	0	0	0	0	0	0	0	0	0
T6790	pan_trap	2022	S2	2022_S2	2022-10-17	W006	Sept_Nov_2022	Kibwelonga	high	1018	agro_ISeBAF	Cucumis_sativus	2	S6⁰_50′_24″	E37⁰_37′_48″	0	27.63	16.13	21.42	74.4685	0	0	0	0	0	0	0	0	0	0	0	0	0	0	0	0	0	0	0	0	0	0	0	0	0	0	0	0	0
T6791	pan_trap	2022	S2	2022_S2	2022-10-17	W006	Sept_Nov_2022	Kibwelonga	high	1018	agro_ISeBAF	Cucumis_sativus	3	S6⁰_50′_24″	E37⁰_37′_48″	0	27.63	16.13	21.42	74.4685	0	0	0	0	0	0	0	0	0	0	0	0	0	0	0	0	0	0	0	0	0	0	0	0	0	0	0	0	0
T6795	pan_trap	2022	S2	2022_S2	2022-10-17	W006	Sept_Nov_2022	Kibwelonga	high	1018	agro_ISeBAF	Cucurbita_moschata	1	S6⁰_50′_24″	E37⁰_37′_48″	0	27.63	16.13	21.42	74.4685	0	0	0	0	0	0	0	0	0	0	0	0	0	0	0	0	0	0	0	0	0	0	0	0	0	0	0	0	0
T6796	pan_trap	2022	S2	2022_S2	2022-10-17	W006	Sept_Nov_2022	Kibwelonga	high	1018	agro_ISeBAF	Cucurbita_moschata	2	S6⁰_50′_24″	E37⁰_37′_48″	0	27.63	16.13	21.42	74.4685	0	0	0	0	0	0	0	0	0	0	0	0	0	0	0	0	0	0	0	0	0	0	0	0	0	0	0	0	0
T6797	pan_trap	2022	S2	2022_S2	2022-10-17	W006	Sept_Nov_2022	Kibwelonga	high	1018	agro_ISeBAF	Cucurbita_moschata	3	S6⁰_50′_24″	E37⁰_37′_48″	1	27.63	16.13	21.42	74.4685	0	0	0	0	0	0	0	0	0	0	0	0	0	0	0	0	0	0	0	0	0	0	0	0	0	0	0	0	0
T7154	pan_trap	2022	S2	2022_S2	2022-10-24	W007	Sept_Nov_2022	Kibwelonga	high	1018	agro_ISeBAF	Citrullus_lanatus	1	S6⁰_50′_24″	E37⁰_37′_48″	0	28.63	16.63	22.65	70.4727	0	0	0	0	0	0	0	0	0	0	0	0	0	0	0	0	0	0	0	0	0	0	0	0	0	0	0	0	0
T7152	pan_trap	2022	S2	2022_S2	2022-10-24	W007	Sept_Nov_2022	Kibwelonga	high	1018	agro_ISeBAF	Citrullus_lanatus	2	S6⁰_50′_24″	E37⁰_37′_48″	0	28.63	16.63	22.65	70.4727	0	1	0	0	0	0	0	0	0	0	0	0	0	0	0	0	0	0	0	0	0	1	0	0	0	0	0	0	0
T7153	pan_trap	2022	S2	2022_S2	2022-10-24	W007	Sept_Nov_2022	Kibwelonga	high	1018	agro_ISeBAF	Citrullus_lanatus	3	S6⁰_50′_24″	E37⁰_37′_48″	0	28.63	16.63	22.65	70.4727	0	1	0	0	0	0	0	0	0	0	0	0	0	0	0	0	0	0	0	0	0	0	0	0	1	0	0	0	0
T7151	pan_trap	2022	S2	2022_S2	2022-10-24	W007	Sept_Nov_2022	Kibwelonga	high	1018	agro_ISeBAF	Cucumis_sativus	1	S6⁰_50′_24″	E37⁰_37′_48″	0	28.63	16.63	22.65	70.4727	0	2	0	0	0	0	0	0	0	0	0	0	0	0	0	0	0	0	0	0	0	1	0	0	1	0	0	0	0
T7149	pan_trap	2022	S2	2022_S2	2022-10-24	W007	Sept_Nov_2022	Kibwelonga	high	1018	agro_ISeBAF	Cucumis_sativus	2	S6⁰_50′_24″	E37⁰_37′_48″	0	28.63	16.63	22.65	70.4727	0	0	0	0	0	0	0	0	0	0	0	0	0	0	0	0	0	0	0	0	0	0	0	0	0	0	0	0	0
T7150	pan_trap	2022	S2	2022_S2	2022-10-24	W007	Sept_Nov_2022	Kibwelonga	high	1018	agro_ISeBAF	Cucumis_sativus	3	S6⁰_50′_24″	E37⁰_37′_48″	0	28.63	16.63	22.65	70.4727	0	0	0	0	0	0	0	0	0	0	0	0	0	0	0	0	0	0	0	0	0	0	0	0	0	0	0	0	0
T7157	pan_trap	2022	S2	2022_S2	2022-10-24	W007	Sept_Nov_2022	Kibwelonga	high	1018	agro_ISeBAF	Cucurbita_moschata	1	S6⁰_50′_24″	E37⁰_37′_48″	0	28.63	16.63	22.65	70.4727	0	0	0	0	0	0	0	0	0	0	0	0	0	0	0	0	0	0	0	0	0	0	0	0	0	0	0	0	0
T7155	pan_trap	2022	S2	2022_S2	2022-10-24	W007	Sept_Nov_2022	Kibwelonga	high	1018	agro_ISeBAF	Cucurbita_moschata	2	S6⁰_50′_24″	E37⁰_37′_48″	0	28.63	16.63	22.65	70.4727	0	0	0	0	0	0	0	0	0	0	0	0	0	0	0	0	0	0	0	0	0	0	0	0	0	0	0	0	0
T7156	pan_trap	2022	S2	2022_S2	2022-10-24	W007	Sept_Nov_2022	Kibwelonga	high	1018	agro_ISeBAF	Cucurbita_moschata	3	S6⁰_50′_24″	E37⁰_37′_48″	0	28.63	16.63	22.65	70.4727	0	0	0	0	0	0	0	0	0	0	0	0	0	0	0	0	0	0	0	0	0	0	0	0	0	0	0	0	0
T6612	sweep_net	2022	S2	2022_S2	2022-10-10	W005	Sept_Nov_2022	Kibwelonga	high	1018	agro_ISeBAF	Citrullus_lanatus	1	S6⁰_50′_24″	E37⁰_37′_48″	12	27.13	15.62	21.27	65.1348	0	0	0	0	0	0	0	0	0	0	0	0	0	0	0	0	0	0	0	0	0	0	0	0	0	0	0	0	0
T6613	sweep_net	2022	S2	2022_S2	2022-10-10	W005	Sept_Nov_2022	Kibwelonga	high	1018	agro_ISeBAF	Citrullus_lanatus	2	S6⁰_50′_24″	E37⁰_37′_48″	6	27.13	15.62	21.27	65.1348	0	1	0	0	0	0	0	0	0	0	0	0	0	0	0	0	0	0	0	0	0	0	0	0	0	0	0	0	1
T6614	sweep_net	2022	S2	2022_S2	2022-10-10	W005	Sept_Nov_2022	Kibwelonga	high	1018	agro_ISeBAF	Citrullus_lanatus	3	S6⁰_50′_24″	E37⁰_37′_48″	0	27.13	15.62	21.27	65.1348	0	0	0	0	0	0	0	0	0	0	0	0	0	0	0	0	0	0	0	0	0	0	0	0	0	0	0	0	0
T6609	sweep_net	2022	S2	2022_S2	2022-10-10	W005	Sept_Nov_2022	Kibwelonga	high	1018	agro_ISeBAF	Cucumis_sativus	1	S6⁰_50′_24″	E37⁰_37′_48″	7	27.13	15.62	21.27	65.1348	0	0	0	0	0	0	0	0	0	0	0	0	0	0	0	0	0	0	0	0	0	0	0	0	0	0	0	0	0
T6610	sweep_net	2022	S2	2022_S2	2022-10-10	W005	Sept_Nov_2022	Kibwelonga	high	1018	agro_ISeBAF	Cucumis_sativus	2	S6⁰_50′_24″	E37⁰_37′_48″	0	27.13	15.62	21.27	65.1348	0	0	0	0	0	0	0	0	0	0	0	0	0	0	0	0	0	0	0	0	0	0	0	0	0	0	0	0	0
T6611	sweep_net	2022	S2	2022_S2	2022-10-10	W005	Sept_Nov_2022	Kibwelonga	high	1018	agro_ISeBAF	Cucumis_sativus	3	S6⁰_50′_24″	E37⁰_37′_48″	0	27.13	15.62	21.27	65.1348	0	0	0	0	0	0	0	0	0	0	0	0	0	0	0	0	0	0	0	0	0	0	0	0	0	0	0	0	0
T6615	sweep_net	2022	S2	2022_S2	2022-10-10	W005	Sept_Nov_2022	Kibwelonga	high	1018	agro_ISeBAF	Cucurbita_moschata	1	S6⁰_50′_24″	E37⁰_37′_48″	1	27.13	15.62	21.27	65.1348	0	0	0	0	0	0	0	0	0	0	0	0	0	0	0	0	0	0	0	0	0	0	0	0	0	0	0	0	0
T6616	sweep_net	2022	S2	2022_S2	2022-10-10	W005	Sept_Nov_2022	Kibwelonga	high	1018	agro_ISeBAF	Cucurbita_moschata	2	S6⁰_50′_24″	E37⁰_37′_48″	1	27.13	15.62	21.27	65.1348	0	1	0	0	0	0	0	0	0	0	0	0	0	0	0	0	0	0	0	0	0	0	0	0	0	0	0	0	1
T6617	sweep_net	2022	S2	2022_S2	2022-10-10	W005	Sept_Nov_2022	Kibwelonga	high	1018	agro_ISeBAF	Cucurbita_moschata	3	S6⁰_50′_24″	E37⁰_37′_48″	2	27.13	15.62	21.27	65.1348	0	0	0	0	0	0	0	0	0	0	0	0	0	0	0	0	0	0	0	0	0	0	0	0	0	0	0	0	0
T6974	sweep_net	2022	S2	2022_S2	2022-10-17	W006	Sept_Nov_2022	Kibwelonga	high	1018	agro_ISeBAF	Citrullus_lanatus	1	S6⁰_50′_24″	E37⁰_37′_48″	0	27.63	16.13	21.42	74.4685	0	0	0	0	0	0	0	0	0	0	0	0	0	0	0	0	0	0	0	0	0	0	0	0	0	0	0	0	0
T6972	sweep_net	2022	S2	2022_S2	2022-10-17	W006	Sept_Nov_2022	Kibwelonga	high	1018	agro_ISeBAF	Citrullus_lanatus	2	S6⁰_50′_24″	E37⁰_37′_48″	7	27.63	16.13	21.42	74.4685	0	1	0	0	0	0	0	0	0	0	0	0	0	0	0	0	0	0	0	0	0	0	0	0	0	0	0	0	0
T6973	sweep_net	2022	S2	2022_S2	2022-10-17	W006	Sept_Nov_2022	Kibwelonga	high	1018	agro_ISeBAF	Citrullus_lanatus	3	S6⁰_50′_24″	E37⁰_37′_48″	0	27.63	16.13	21.42	74.4685	0	0	0	0	0	0	0	0	0	0	0	0	0	0	0	0	0	0	0	0	0	0	0	0	0	0	0	0	0
T6971	sweep_net	2022	S2	2022_S2	2022-10-17	W006	Sept_Nov_2022	Kibwelonga	high	1018	agro_ISeBAF	Cucumis_sativus	1	S6⁰_50′_24″	E37⁰_37′_48″	0	27.63	16.13	21.42	74.4685	0	0	0	0	0	0	0	0	0	0	0	0	0	0	0	0	0	0	0	0	0	0	0	0	0	0	0	0	0
T6969	sweep_net	2022	S2	2022_S2	2022-10-17	W006	Sept_Nov_2022	Kibwelonga	high	1018	agro_ISeBAF	Cucumis_sativus	2	S6⁰_50′_24″	E37⁰_37′_48″	0	27.63	16.13	21.42	74.4685	0	0	0	0	0	0	0	0	0	0	0	0	0	0	0	0	0	0	0	0	0	0	0	0	0	0	0	0	0
T6970	sweep_net	2022	S2	2022_S2	2022-10-17	W006	Sept_Nov_2022	Kibwelonga	high	1018	agro_ISeBAF	Cucumis_sativus	3	S6⁰_50′_24″	E37⁰_37′_48″	0	27.63	16.13	21.42	74.4685	0	0	0	0	0	0	0	0	0	0	0	0	0	0	0	0	0	0	0	0	0	0	0	0	0	0	0	0	0
T6977	sweep_net	2022	S2	2022_S2	2022-10-17	W006	Sept_Nov_2022	Kibwelonga	high	1018	agro_ISeBAF	Cucurbita_moschata	1	S6⁰_50′_24″	E37⁰_37′_48″	1	27.63	16.13	21.42	74.4685	0	0	0	0	0	0	0	0	0	0	0	0	0	0	0	0	0	0	0	0	0	0	0	0	0	0	0	0	0
T6975	sweep_net	2022	S2	2022_S2	2022-10-17	W006	Sept_Nov_2022	Kibwelonga	high	1018	agro_ISeBAF	Cucurbita_moschata	2	S6⁰_50′_24″	E37⁰_37′_48″	0	27.63	16.13	21.42	74.4685	0	0	0	0	0	0	0	0	0	0	0	0	0	0	0	0	0	0	0	0	0	0	0	0	0	0	0	0	0
T6976	sweep_net	2022	S2	2022_S2	2022-10-17	W006	Sept_Nov_2022	Kibwelonga	high	1018	agro_ISeBAF	Cucurbita_moschata	3	S6⁰_50′_24″	E37⁰_37′_48″	0	27.63	16.13	21.42	74.4685	0	0	0	0	0	0	0	0	0	0	0	0	0	0	0	0	0	0	0	0	0	0	0	0	0	0	0	0	0
T12552	pan_trap	2023	S2	2023_S2	2023-10-16	W006	Sept_Nov_2023	Kibwelonga	high	1018	agro_ISeBAF	Citrullus_lanatus	1	S6⁰_50′_20″	E37⁰_38′_34″	5	25.63	22.13	23.88	64.25	0	0	0	0	0	0	0	0	0	0	0	0	0	0	0	0	0	0	0	0	0	0	0	0	0	0	0	0	0
T12553	pan_trap	2023	S2	2023_S2	2023-10-16	W006	Sept_Nov_2023	Kibwelonga	high	1018	agro_ISeBAF	Citrullus_lanatus	2	S6⁰_50′_20″	E37⁰_38′_34″	4	25.63	22.13	23.88	64.25	0	0	0	0	0	0	0	0	0	0	0	0	0	0	0	0	0	0	0	0	0	0	0	0	0	0	0	0	0
T12554	pan_trap	2023	S2	2023_S2	2023-10-16	W006	Sept_Nov_2023	Kibwelonga	high	1018	agro_ISeBAF	Citrullus_lanatus	3	S6⁰_50′_20″	E37⁰_38′_34″	7	25.63	22.13	23.88	64.25	0	0	0	0	0	0	0	0	0	0	0	0	0	0	0	0	0	0	0	0	0	0	0	0	0	0	0	0	0
T12549	pan_trap	2023	S2	2023_S2	2023-10-16	W006	Sept_Nov_2023	Kibwelonga	high	1018	agro_ISeBAF	Cucumis_sativus	1	S6⁰_50′_20″	E37⁰_38′_34″	18	25.63	22.13	23.88	64.25	0	0	0	0	0	0	0	0	0	0	0	0	0	0	0	0	0	0	0	0	0	0	0	0	0	0	0	0	0
T12550	pan_trap	2023	S2	2023_S2	2023-10-16	W006	Sept_Nov_2023	Kibwelonga	high	1018	agro_ISeBAF	Cucumis_sativus	2	S6⁰_50′_20″	E37⁰_38′_34″	21	25.63	22.13	23.88	64.25	0	0	0	0	0	0	0	0	0	0	0	0	0	0	0	0	0	0	0	0	0	0	0	0	0	0	0	0	0
T12551	pan_trap	2023	S2	2023_S2	2023-10-16	W006	Sept_Nov_2023	Kibwelonga	high	1018	agro_ISeBAF	Cucumis_sativus	3	S6⁰_50′_20″	E37⁰_38′_34″	19	25.63	22.13	23.88	64.25	0	0	0	0	0	0	0	0	0	0	0	0	0	0	0	0	0	0	0	0	0	0	0	0	0	0	0	0	0
T12555	pan_trap	2023	S2	2023_S2	2023-10-16	W006	Sept_Nov_2023	Kibwelonga	high	1018	agro_ISeBAF	Cucurbita_moschata	1	S6⁰_50′_20″	E37⁰_38′_34″	6	25.63	22.13	23.88	64.25	0	0	0	0	0	0	0	0	0	0	0	0	0	0	0	0	0	0	0	0	0	0	0	0	0	0	0	0	0
T12556	pan_trap	2023	S2	2023_S2	2023-10-16	W006	Sept_Nov_2023	Kibwelonga	high	1018	agro_ISeBAF	Cucurbita_moschata	2	S6⁰_50′_20″	E37⁰_38′_34″	10	25.63	22.13	23.88	64.25	0	0	0	0	0	0	0	0	0	0	0	0	0	0	0	0	0	0	0	0	0	0	0	0	0	0	0	0	0
T12557	pan_trap	2023	S2	2023_S2	2023-10-16	W006	Sept_Nov_2023	Kibwelonga	high	1018	agro_ISeBAF	Cucurbita_moschata	3	S6⁰_50′_20″	E37⁰_38′_34″	14	25.63	22.13	23.88	64.25	0	0	0	0	0	0	0	0	0	0	0	0	0	0	0	0	0	0	0	0	0	0	0	0	0	0	0	0	0
T12914	pan_trap	2023	S2	2023_S2	2023-10-23	W007	Sept_Nov_2023	Kibwelonga	high	1018	agro_ISeBAF	Citrullus_lanatus	1	S6⁰_50′_20″	E37⁰_38′_34″	14	23.63	20.13	21.88	76.44	2.8	0	0	0	0	0	0	0	0	0	0	0	0	0	0	0	0	0	0	0	0	0	0	0	0	0	0	0	0
T12912	pan_trap	2023	S2	2023_S2	2023-10-23	W007	Sept_Nov_2023	Kibwelonga	high	1018	agro_ISeBAF	Citrullus_lanatus	2	S6⁰_50′_20″	E37⁰_38′_34″	17	23.63	20.13	21.88	76.44	2.8	0	0	0	0	0	0	0	0	0	0	0	0	0	0	0	0	0	0	0	0	0	0	0	0	0	0	0	0
T12913	pan_trap	2023	S2	2023_S2	2023-10-23	W007	Sept_Nov_2023	Kibwelonga	high	1018	agro_ISeBAF	Citrullus_lanatus	3	S6⁰_50′_20″	E37⁰_38′_34″	9	23.63	20.13	21.88	76.44	2.8	0	0	0	0	0	0	0	0	0	0	0	0	0	0	0	0	0	0	0	0	0	0	0	0	0	0	0	0
T12911	pan_trap	2023	S2	2023_S2	2023-10-23	W007	Sept_Nov_2023	Kibwelonga	high	1018	agro_ISeBAF	Cucumis_sativus	1	S6⁰_50′_20″	E37⁰_38′_34″	23	23.63	20.13	21.88	76.44	2.8	0	0	0	0	0	0	0	0	0	0	0	0	0	0	0	0	0	0	0	0	0	0	0	0	0	0	0	0
T12909	pan_trap	2023	S2	2023_S2	2023-10-23	W007	Sept_Nov_2023	Kibwelonga	high	1018	agro_ISeBAF	Cucumis_sativus	2	S6⁰_50′_20″	E37⁰_38′_34″	7	23.63	20.13	21.88	76.44	2.8	0	0	0	0	0	0	0	0	0	0	0	0	0	0	0	0	0	0	0	0	0	0	0	0	0	0	0	0
T12910	pan_trap	2023	S2	2023_S2	2023-10-23	W007	Sept_Nov_2023	Kibwelonga	high	1018	agro_ISeBAF	Cucumis_sativus	3	S6⁰_50′_20″	E37⁰_38′_34″	15	23.63	20.13	21.88	76.44	2.8	2	0	0	0	0	0	0	0	0	0	0	0	0	0	0	0	0	0	1	0	0	0	0	1	0	0	0	0
T12917	pan_trap	2023	S2	2023_S2	2023-10-23	W007	Sept_Nov_2023	Kibwelonga	high	1018	agro_ISeBAF	Cucurbita_moschata	1	S6⁰_50′_20″	E37⁰_38′_34″	11	23.63	20.13	21.88	76.44	2.8	0	0	0	0	0	0	0	0	0	0	0	0	0	0	0	0	0	0	0	0	0	0	0	0	0	0	0	0
T12915	pan_trap	2023	S2	2023_S2	2023-10-23	W007	Sept_Nov_2023	Kibwelonga	high	1018	agro_ISeBAF	Cucurbita_moschata	2	S6⁰_50′_20″	E37⁰_38′_34″	13	23.63	20.13	21.88	76.44	2.8	0	0	0	0	0	0	0	0	0	0	0	0	0	0	0	0	0	0	0	0	0	0	0	0	0	0	0	0
T12916	pan_trap	2023	S2	2023_S2	2023-10-23	W007	Sept_Nov_2023	Kibwelonga	high	1018	agro_ISeBAF	Cucurbita_moschata	3	S6⁰_50′_20″	E37⁰_38′_34″	7	23.63	20.13	21.88	76.44	2.8	0	0	0	0	0	0	0	0	0	0	0	0	0	0	0	0	0	0	0	0	0	0	0	0	0	0	0	0
T12372	sweep_net	2023	S2	2023_S2	2023-10-09	W005	Sept_Nov_2023	Kibwelonga	high	1018	agro_ISeBAF	Citrullus_lanatus	1	S6⁰_50′_20″	E37⁰_38′_34″	7	24.63	22.13	23.38	71.02	0	4	0	0	0	0	0	0	0	0	0	0	0	0	0	0	0	0	0	0	0	0	0	0	0	0	0	0	0
T12373	sweep_net	2023	S2	2023_S2	2023-10-09	W005	Sept_Nov_2023	Kibwelonga	high	1018	agro_ISeBAF	Citrullus_lanatus	2	S6⁰_50′_20″	E37⁰_38′_34″	9	24.63	22.13	23.38	71.02	0	2	0	0	0	0	0	0	0	0	0	0	0	0	0	0	0	0	0	0	0	0	0	0	0	0	0	0	0
T12374	sweep_net	2023	S2	2023_S2	2023-10-09	W005	Sept_Nov_2023	Kibwelonga	high	1018	agro_ISeBAF	Citrullus_lanatus	3	S6⁰_50′_20″	E37⁰_38′_34″	11	24.63	22.13	23.38	71.02	0	0	0	0	0	0	0	0	0	0	0	0	0	0	0	0	0	0	0	0	0	0	0	0	0	0	0	0	0
T12369	sweep_net	2023	S2	2023_S2	2023-10-09	W005	Sept_Nov_2023	Kibwelonga	high	1018	agro_ISeBAF	Cucumis_sativus	1	S6⁰_50′_20″	E37⁰_38′_34″	23	24.63	22.13	23.38	71.02	0	5	0	0	0	0	0	0	0	0	0	0	0	0	0	0	0	0	0	0	0	0	0	0	0	1	0	0	0
T12370	sweep_net	2023	S2	2023_S2	2023-10-09	W005	Sept_Nov_2023	Kibwelonga	high	1018	agro_ISeBAF	Cucumis_sativus	2	S6⁰_50′_20″	E37⁰_38′_34″	20	24.63	22.13	23.38	71.02	0	4	0	0	0	0	0	0	0	0	0	0	0	0	0	0	0	0	0	0	0	0	0	0	0	0	0	0	1
T12371	sweep_net	2023	S2	2023_S2	2023-10-09	W005	Sept_Nov_2023	Kibwelonga	high	1018	agro_ISeBAF	Cucumis_sativus	3	S6⁰_50′_20″	E37⁰_38′_34″	19	24.63	22.13	23.38	71.02	0	3	0	0	0	0	0	0	0	0	0	0	0	0	0	0	0	0	0	0	0	0	0	0	0	0	0	0	0
T12375	sweep_net	2023	S2	2023_S2	2023-10-09	W005	Sept_Nov_2023	Kibwelonga	high	1018	agro_ISeBAF	Cucurbita_moschata	1	S6⁰_50′_20″	E37⁰_38′_34″	5	24.63	22.13	23.38	71.02	0	2	0	0	0	0	0	0	0	0	0	0	0	0	0	0	0	0	0	0	0	0	0	0	0	0	0	0	0
T12376	sweep_net	2023	S2	2023_S2	2023-10-09	W005	Sept_Nov_2023	Kibwelonga	high	1018	agro_ISeBAF	Cucurbita_moschata	2	S6⁰_50′_20″	E37⁰_38′_34″	7	24.63	22.13	23.38	71.02	0	0	0	0	0	0	0	0	0	0	0	0	0	0	0	0	0	0	0	0	0	0	0	0	0	0	0	0	0
T12377	sweep_net	2023	S2	2023_S2	2023-10-09	W005	Sept_Nov_2023	Kibwelonga	high	1018	agro_ISeBAF	Cucurbita_moschata	3	S6⁰_50′_20″	E37⁰_38′_34″	15	24.63	22.13	23.38	71.02	0	4	0	0	0	0	0	0	1	0	0	0	0	0	0	0	0	0	0	0	0	0	0	0	0	0	0	0	0
T12734	sweep_net	2023	S2	2023_S2	2023-10-16	W006	Sept_Nov_2023	Kibwelonga	high	1018	agro_ISeBAF	Citrullus_lanatus	1	S6⁰_50′_20″	E37⁰_38′_34″	7	25.63	22.13	23.88	64.25	0	1	0	0	0	0	0	0	0	0	0	0	0	0	0	0	0	0	0	0	0	0	0	0	0	0	0	0	0
T12732	sweep_net	2023	S2	2023_S2	2023-10-16	W006	Sept_Nov_2023	Kibwelonga	high	1018	agro_ISeBAF	Citrullus_lanatus	2	S6⁰_50′_20″	E37⁰_38′_34″	5	25.63	22.13	23.88	64.25	0	4	0	0	0	0	0	0	3	0	1	0	0	0	0	0	0	0	0	0	0	0	0	0	0	0	0	0	0
T12733	sweep_net	2023	S2	2023_S2	2023-10-16	W006	Sept_Nov_2023	Kibwelonga	high	1018	agro_ISeBAF	Citrullus_lanatus	3	S6⁰_50′_20″	E37⁰_38′_34″	4	25.63	22.13	23.88	64.25	0	6	0	0	0	0	0	0	0	0	1	0	0	0	0	0	0	0	0	0	0	0	0	0	0	1	0	0	0
T12731	sweep_net	2023	S2	2023_S2	2023-10-16	W006	Sept_Nov_2023	Kibwelonga	high	1018	agro_ISeBAF	Cucumis_sativus	1	S6⁰_50′_20″	E37⁰_38′_34″	19	25.63	22.13	23.88	64.25	0	4	0	0	0	0	0	0	1	0	0	0	0	0	0	0	0	0	0	0	0	0	0	0	0	1	0	0	0
T12729	sweep_net	2023	S2	2023_S2	2023-10-16	W006	Sept_Nov_2023	Kibwelonga	high	1018	agro_ISeBAF	Cucumis_sativus	2	S6⁰_50′_20″	E37⁰_38′_34″	18	25.63	22.13	23.88	64.25	0	4	0	0	0	0	0	0	0	0	0	0	0	0	0	0	0	0	0	0	0	0	1	0	0	0	0	0	0
T12730	sweep_net	2023	S2	2023_S2	2023-10-16	W006	Sept_Nov_2023	Kibwelonga	high	1018	agro_ISeBAF	Cucumis_sativus	3	S6⁰_50′_20″	E37⁰_38′_34″	21	25.63	22.13	23.88	64.25	0	2	0	0	0	0	0	0	0	0	0	0	0	0	0	0	0	0	0	0	0	0	0	0	0	0	0	0	0
T12737	sweep_net	2023	S2	2023_S2	2023-10-16	W006	Sept_Nov_2023	Kibwelonga	high	1018	agro_ISeBAF	Cucurbita_moschata	1	S6⁰_50′_20″	E37⁰_38′_34″	14	25.63	22.13	23.88	64.25	0	0	0	0	0	0	0	0	0	0	0	0	0	0	0	0	0	0	0	0	0	0	0	0	0	0	0	0	0
T12735	sweep_net	2023	S2	2023_S2	2023-10-16	W006	Sept_Nov_2023	Kibwelonga	high	1018	agro_ISeBAF	Cucurbita_moschata	2	S6⁰_50′_20″	E37⁰_38′_34″	6	25.63	22.13	23.88	64.25	0	4	0	0	0	0	0	0	2	0	0	0	0	0	0	0	0	0	0	0	0	0	0	0	0	1	0	0	0
T12736	sweep_net	2023	S2	2023_S2	2023-10-16	W006	Sept_Nov_2023	Kibwelonga	high	1018	agro_ISeBAF	Cucurbita_moschata	3	S6⁰_50′_20″	E37⁰_38′_34″	10	25.63	22.13	23.88	64.25	0	0	0	0	0	0	0	0	0	0	0	0	0	0	0	0	0	0	0	0	0	0	0	0	0	0	0	0	0
T2832	pan_trap	2022	S1	2022_S1	2022-04-19	W003	April_June_2022	Kibwelonga	high	1018	agro_ISeBAF	Citrullus_lanatus	1	S6⁰_50′_39″	E37⁰_39′_42″	13	26.64	19.13	22.19	86.66	0.59	0	0	0	0	0	0	0	0	0	0	0	0	0	0	0	0	0	0	0	0	0	0	0	0	0	0	0	0
T2833	pan_trap	2022	S1	2022_S1	2022-04-19	W003	April_June_2022	Kibwelonga	high	1018	agro_ISeBAF	Citrullus_lanatus	2	S6⁰_50′_39″	E37⁰_39′_42″	20	26.64	19.13	22.19	86.66	0.59	0	0	0	0	0	0	0	0	0	0	0	0	0	0	0	0	0	0	0	0	0	0	0	0	0	0	0	0
T2834	pan_trap	2022	S1	2022_S1	2022-04-19	W003	April_June_2022	Kibwelonga	high	1018	agro_ISeBAF	Citrullus_lanatus	3	S6⁰_50′_39″	E37⁰_39′_42″	13	26.64	19.13	22.19	86.66	0.59	0	0	0	0	0	0	0	0	0	0	0	0	0	0	0	0	0	0	0	0	0	0	0	0	0	0	0	0
T2829	pan_trap	2022	S1	2022_S1	2022-04-19	W003	April_June_2022	Kibwelonga	high	1018	agro_ISeBAF	Cucumis_sativus	1	S6⁰_50′_39″	E37⁰_39′_42″	36	26.64	19.13	22.19	86.66	0.59	0	0	0	0	0	0	0	0	0	0	0	0	0	0	0	0	0	0	0	0	0	0	0	0	0	0	0	0
T2830	pan_trap	2022	S1	2022_S1	2022-04-19	W003	April_June_2022	Kibwelonga	high	1018	agro_ISeBAF	Cucumis_sativus	2	S6⁰_50′_39″	E37⁰_39′_42″	16	26.64	19.13	22.19	86.66	0.59	0	0	0	0	0	0	0	0	0	0	0	0	0	0	0	0	0	0	0	0	0	0	0	0	0	0	0	0
T2831	pan_trap	2022	S1	2022_S1	2022-04-19	W003	April_June_2022	Kibwelonga	high	1018	agro_ISeBAF	Cucumis_sativus	3	S6⁰_50′_39″	E37⁰_39′_42″	6	26.64	19.13	22.19	86.66	0.59	0	0	0	0	0	0	0	0	0	0	0	0	0	0	0	0	0	0	0	0	0	0	0	0	0	0	0	0
T2835	pan_trap	2022	S1	2022_S1	2022-04-19	W003	April_June_2022	Kibwelonga	high	1018	agro_ISeBAF	Cucurbita_moschata	1	S6⁰_50′_39″	E37⁰_39′_42″	10	26.64	19.13	22.19	86.66	0.59	0	0	0	0	0	0	0	0	0	0	0	0	0	0	0	0	0	0	0	0	0	0	0	0	0	0	0	0
T2836	pan_trap	2022	S1	2022_S1	2022-04-19	W003	April_June_2022	Kibwelonga	high	1018	agro_ISeBAF	Cucurbita_moschata	2	S6⁰_50′_39″	E37⁰_39′_42″	20	26.64	19.13	22.19	86.66	0.59	0	0	0	0	0	0	0	0	0	0	0	0	0	0	0	0	0	0	0	0	0	0	0	0	0	0	0	0
T2837	pan_trap	2022	S1	2022_S1	2022-04-19	W003	April_June_2022	Kibwelonga	high	1018	agro_ISeBAF	Cucurbita_moschata	3	S6⁰_50′_39″	E37⁰_39′_42″	16	26.64	19.13	22.19	86.66	0.59	0	0	0	0	0	0	0	0	0	0	0	0	0	0	0	0	0	0	0	0	0	0	0	0	0	0	0	0
T2652	sweep_net	2022	S1	2022_S1	2022-04-12	W002	April_June_2022	Kibwelonga	high	1018	agro_ISeBAF	Citrullus_lanatus	1	S6⁰_50′_39″	E37⁰_39′_42″	43	27.63	18.63	21.62	89.91	10.31	2	0	0	0	0	0	0	0	0	0	0	0	0	0	0	0	0	0	0	0	0	0	0	0	0	0	0	0
T2653	sweep_net	2022	S1	2022_S1	2022-04-12	W002	April_June_2022	Kibwelonga	high	1018	agro_ISeBAF	Citrullus_lanatus	2	S6⁰_50′_39″	E37⁰_39′_42″	30	27.63	18.63	21.62	89.91	10.31	2	0	0	0	0	0	0	0	0	0	0	0	0	0	0	0	0	0	0	0	0	0	0	0	0	0	0	0
T2654	sweep_net	2022	S1	2022_S1	2022-04-12	W002	April_June_2022	Kibwelonga	high	1018	agro_ISeBAF	Citrullus_lanatus	3	S6⁰_50′_39″	E37⁰_39′_42″	10	27.63	18.63	21.62	89.91	10.31	5	0	0	0	0	0	0	0	0	0	0	0	0	0	0	0	0	0	0	0	0	0	0	0	0	0	0	1
T2649	sweep_net	2022	S1	2022_S1	2022-04-12	W002	April_June_2022	Kibwelonga	high	1018	agro_ISeBAF	Cucumis_sativus	1	S6⁰_50′_39″	E37⁰_39′_42″	16	27.63	18.63	21.62	89.91	10.31	0	0	0	0	0	0	0	0	0	0	0	0	0	0	0	0	0	0	0	0	0	0	0	0	0	0	0	0
T2650	sweep_net	2022	S1	2022_S1	2022-04-12	W002	April_June_2022	Kibwelonga	high	1018	agro_ISeBAF	Cucumis_sativus	2	S6⁰_50′_39″	E37⁰_39′_42″	13	27.63	18.63	21.62	89.91	10.31	1	0	0	0	0	0	0	0	0	0	0	0	0	0	0	0	0	0	0	0	0	0	0	0	0	0	0	0
T2651	sweep_net	2022	S1	2022_S1	2022-04-12	W002	April_June_2022	Kibwelonga	high	1018	agro_ISeBAF	Cucumis_sativus	3	S6⁰_50′_39″	E37⁰_39′_42″	43	27.63	18.63	21.62	89.91	10.31	2	0	0	0	0	0	0	0	0	0	0	0	0	0	0	0	0	0	0	0	0	0	0	0	0	0	0	2
T2655	sweep_net	2022	S1	2022_S1	2022-04-12	W002	April_June_2022	Kibwelonga	high	1018	agro_ISeBAF	Cucurbita_moschata	1	S6⁰_50′_39″	E37⁰_39′_42″	10	27.63	18.63	21.62	89.91	10.31	1	0	0	0	0	0	0	0	0	0	0	0	0	0	0	0	0	0	0	0	0	0	0	0	0	0	0	1
T2656	sweep_net	2022	S1	2022_S1	2022-04-12	W002	April_June_2022	Kibwelonga	high	1018	agro_ISeBAF	Cucurbita_moschata	2	S6⁰_50′_39″	E37⁰_39′_42″	6	27.63	18.63	21.62	89.91	10.31	0	0	0	0	0	0	0	0	0	0	0	0	0	0	0	0	0	0	0	0	0	0	0	0	0	0	0	0
T2657	sweep_net	2022	S1	2022_S1	2022-04-12	W002	April_June_2022	Kibwelonga	high	1018	agro_ISeBAF	Cucurbita_moschata	3	S6⁰_50′_39″	E37⁰_39′_42″	13	27.63	18.63	21.62	89.91	10.31	3	0	0	0	0	0	0	0	0	0	0	0	0	0	0	0	0	0	0	0	0	0	0	0	0	0	0	1
T3012	sweep_net	2022	S1	2022_S1	2022-04-19	W003	April_June_2022	Kibwelonga	high	1018	agro_ISeBAF	Citrullus_lanatus	1	S6⁰_50′_39″	E37⁰_39′_42″	13	26.64	19.13	22.19	86.66	0.59	3	0	0	0	0	0	0	0	0	0	0	0	0	0	0	0	0	0	0	0	0	0	0	0	0	0	0	0
T3013	sweep_net	2022	S1	2022_S1	2022-04-19	W003	April_June_2022	Kibwelonga	high	1018	agro_ISeBAF	Citrullus_lanatus	2	S6⁰_50′_39″	E37⁰_39′_42″	20	26.64	19.13	22.19	86.66	0.59	1	0	0	0	0	0	0	0	0	0	0	0	0	0	0	0	0	0	0	0	0	0	0	0	0	0	0	0
T3014	sweep_net	2022	S1	2022_S1	2022-04-19	W003	April_June_2022	Kibwelonga	high	1018	agro_ISeBAF	Citrullus_lanatus	3	S6⁰_50′_39″	E37⁰_39′_42″	13	26.64	19.13	22.19	86.66	0.59	3	0	0	0	0	0	0	0	0	0	0	0	0	0	0	0	0	0	0	0	0	0	0	0	0	0	0	0
T3009	sweep_net	2022	S1	2022_S1	2022-04-19	W003	April_June_2022	Kibwelonga	high	1018	agro_ISeBAF	Cucumis_sativus	1	S6⁰_50′_39″	E37⁰_39′_42″	36	26.64	19.13	22.19	86.66	0.59	1	0	0	0	0	0	0	0	0	0	0	0	0	0	0	0	0	0	0	0	0	0	0	0	0	0	0	0
T3010	sweep_net	2022	S1	2022_S1	2022-04-19	W003	April_June_2022	Kibwelonga	high	1018	agro_ISeBAF	Cucumis_sativus	2	S6⁰_50′_39″	E37⁰_39′_42″	16	26.64	19.13	22.19	86.66	0.59	2	0	0	0	0	0	0	0	0	0	0	0	0	0	0	0	0	0	0	0	0	0	0	0	0	0	0	0
T3011	sweep_net	2022	S1	2022_S1	2022-04-19	W003	April_June_2022	Kibwelonga	high	1018	agro_ISeBAF	Cucumis_sativus	3	S6⁰_50′_39″	E37⁰_39′_42″	6	26.64	19.13	22.19	86.66	0.59	1	0	0	0	0	0	0	0	0	0	0	0	0	0	0	0	0	0	0	0	0	0	0	0	0	0	0	0
T3015	sweep_net	2022	S1	2022_S1	2022-04-19	W003	April_June_2022	Kibwelonga	high	1018	agro_ISeBAF	Cucurbita_moschata	1	S6⁰_50′_39″	E37⁰_39′_42″	10	26.64	19.13	22.19	86.66	0.59	0	0	0	0	0	0	0	0	0	0	0	0	0	0	0	0	0	0	0	0	0	0	0	0	0	0	0	0
T3016	sweep_net	2022	S1	2022_S1	2022-04-19	W003	April_June_2022	Kibwelonga	high	1018	agro_ISeBAF	Cucurbita_moschata	2	S6⁰_50′_39″	E37⁰_39′_42″	20	26.64	19.13	22.19	86.66	0.59	0	0	0	0	0	0	0	0	0	0	0	0	0	0	0	0	0	0	0	0	0	0	0	0	0	0	0	0
T3017	sweep_net	2022	S1	2022_S1	2022-04-19	W003	April_June_2022	Kibwelonga	high	1018	agro_ISeBAF	Cucurbita_moschata	3	S6⁰_50′_39″	E37⁰_39′_42″	16	26.64	19.13	22.19	86.66	0.59	0	0	0	0	0	0	0	0	0	0	0	0	0	0	0	0	0	0	0	0	0	0	0	0	0	0	0	0
T2112	pan_trap	2022	S1	2022_S1	2022-04-05	W001	April_June_2022	Kibwelonga	high	1018	agro_ISeBAF	Citrullus_lanatus	1	S6⁰_50′_56″	E37⁰_39′_18″	6	29.13	19.13	23.9	75.53	0	0	0	0	0	0	0	0	0	0	0	0	0	0	0	0	0	0	0	0	0	0	0	0	0	0	0	0	0
T2113	pan_trap	2022	S1	2022_S1	2022-04-05	W001	April_June_2022	Kibwelonga	high	1018	agro_ISeBAF	Citrullus_lanatus	2	S6⁰_50′_56″	E37⁰_39′_18″	10	29.13	19.13	23.9	75.53	0	0	0	0	0	0	0	0	0	0	0	0	0	0	0	0	0	0	0	0	0	0	0	0	0	0	0	0	0
T2114	pan_trap	2022	S1	2022_S1	2022-04-05	W001	April_June_2022	Kibwelonga	high	1018	agro_ISeBAF	Citrullus_lanatus	3	S6⁰_50′_56″	E37⁰_39′_18″	6	29.13	19.13	23.9	75.53	0	0	0	0	0	0	0	0	0	0	0	0	0	0	0	0	0	0	0	0	0	0	0	0	0	0	0	0	0
T2109	pan_trap	2022	S1	2022_S1	2022-04-05	W001	April_June_2022	Kibwelonga	high	1018	agro_ISeBAF	Cucumis_sativus	1	S6⁰_50′_56″	E37⁰_39′_18″	6	29.13	19.13	23.9	75.53	0	0	0	0	0	0	0	0	0	0	0	0	0	0	0	0	0	0	0	0	0	0	0	0	0	0	0	0	0
T2110	pan_trap	2022	S1	2022_S1	2022-04-05	W001	April_June_2022	Kibwelonga	high	1018	agro_ISeBAF	Cucumis_sativus	2	S6⁰_50′_56″	E37⁰_39′_18″	13	29.13	19.13	23.9	75.53	0	0	0	0	0	0	0	0	0	0	0	0	0	0	0	0	0	0	0	0	0	0	0	0	0	0	0	0	0
T2111	pan_trap	2022	S1	2022_S1	2022-04-05	W001	April_June_2022	Kibwelonga	high	1018	agro_ISeBAF	Cucumis_sativus	3	S6⁰_50′_56″	E37⁰_39′_18″	26	29.13	19.13	23.9	75.53	0	0	0	0	0	0	0	0	0	0	0	0	0	0	0	0	0	0	0	0	0	0	0	0	0	0	0	0	0
T2115	pan_trap	2022	S1	2022_S1	2022-04-05	W001	April_June_2022	Kibwelonga	high	1018	agro_ISeBAF	Cucurbita_moschata	1	S6⁰_50′_56″	E37⁰_39′_18″	10	29.13	19.13	23.9	75.53	0	0	0	0	0	0	0	0	0	0	0	0	0	0	0	0	0	0	0	0	0	0	0	0	0	0	0	0	0
T2116	pan_trap	2022	S1	2022_S1	2022-04-05	W001	April_June_2022	Kibwelonga	high	1018	agro_ISeBAF	Cucurbita_moschata	2	S6⁰_50′_56″	E37⁰_39′_18″	16	29.13	19.13	23.9	75.53	0	0	0	0	0	0	0	0	0	0	0	0	0	0	0	0	0	0	0	0	0	0	0	0	0	0	0	0	0
T2117	pan_trap	2022	S1	2022_S1	2022-04-05	W001	April_June_2022	Kibwelonga	high	1018	agro_ISeBAF	Cucurbita_moschata	3	S6⁰_50′_56″	E37⁰_39′_18″	20	29.13	19.13	23.9	75.53	0	0	0	0	0	0	0	0	0	0	0	0	0	0	0	0	0	0	0	0	0	0	0	0	0	0	0	0	0
T2472	pan_trap	2022	S1	2022_S1	2022-04-12	W002	April_June_2022	Kibwelonga	high	1018	agro_ISeBAF	Citrullus_lanatus	1	S6⁰_50′_56″	E37⁰_39′_18″	43	27.63	18.63	21.62	89.91	10.31	0	0	0	0	0	0	0	0	0	0	0	0	0	0	0	0	0	0	0	0	0	0	0	0	0	0	0	0
T2473	pan_trap	2022	S1	2022_S1	2022-04-12	W002	April_June_2022	Kibwelonga	high	1018	agro_ISeBAF	Citrullus_lanatus	2	S6⁰_50′_56″	E37⁰_39′_18″	30	27.63	18.63	21.62	89.91	10.31	0	0	0	0	0	0	0	0	0	0	0	0	0	0	0	0	0	0	0	0	0	0	0	0	0	0	0	0
T2474	pan_trap	2022	S1	2022_S1	2022-04-12	W002	April_June_2022	Kibwelonga	high	1018	agro_ISeBAF	Citrullus_lanatus	3	S6⁰_50′_56″	E37⁰_39′_18″	10	27.63	18.63	21.62	89.91	10.31	0	0	0	0	0	0	0	0	0	0	0	0	0	0	0	0	0	0	0	0	0	0	0	0	0	0	0	0
T2469	pan_trap	2022	S1	2022_S1	2022-04-12	W002	April_June_2022	Kibwelonga	high	1018	agro_ISeBAF	Cucumis_sativus	1	S6⁰_50′_56″	E37⁰_39′_18″	16	27.63	18.63	21.62	89.91	10.31	0	0	0	0	0	0	0	0	0	0	0	0	0	0	0	0	0	0	0	0	0	0	0	0	0	0	0	0
T2470	pan_trap	2022	S1	2022_S1	2022-04-12	W002	April_June_2022	Kibwelonga	high	1018	agro_ISeBAF	Cucumis_sativus	2	S6⁰_50′_56″	E37⁰_39′_18″	13	27.63	18.63	21.62	89.91	10.31	1	0	0	0	0	0	0	0	0	0	0	0	0	0	0	0	0	0	0	0	0	0	1	0	0	0	0	0
T2471	pan_trap	2022	S1	2022_S1	2022-04-12	W002	April_June_2022	Kibwelonga	high	1018	agro_ISeBAF	Cucumis_sativus	3	S6⁰_50′_56″	E37⁰_39′_18″	43	27.63	18.63	21.62	89.91	10.31	1	0	0	0	0	0	0	0	0	0	0	0	0	0	0	0	0	0	0	0	0	0	0	1	0	0	0	0
T2475	pan_trap	2022	S1	2022_S1	2022-04-12	W002	April_June_2022	Kibwelonga	high	1018	agro_ISeBAF	Cucurbita_moschata	1	S6⁰_50′_56″	E37⁰_39′_18″	10	27.63	18.63	21.62	89.91	10.31	2	0	0	0	0	0	0	0	0	0	0	0	0	0	0	0	0	0	0	0	0	0	0	2	0	0	0	0
T2476	pan_trap	2022	S1	2022_S1	2022-04-12	W002	April_June_2022	Kibwelonga	high	1018	agro_ISeBAF	Cucurbita_moschata	2	S6⁰_50′_56″	E37⁰_39′_18″	6	27.63	18.63	21.62	89.91	10.31	0	0	0	0	0	0	0	0	0	0	0	0	0	0	0	0	0	0	0	0	0	0	0	0	0	0	0	0
T2477	pan_trap	2022	S1	2022_S1	2022-04-12	W002	April_June_2022	Kibwelonga	high	1018	agro_ISeBAF	Cucurbita_moschata	3	S6⁰_50′_56″	E37⁰_39′_18″	13	27.63	18.63	21.62	89.91	10.31	0	0	0	0	0	0	0	0	0	0	0	0	0	0	0	0	0	0	0	0	0	0	0	0	0	0	0	0
T2292	sweep_net	2022	S1	2022_S1	2022-04-05	W001	April_June_2022	Kibwelonga	high	1018	agro_ISeBAF	Citrullus_lanatus	1	S6⁰_50′_56″	E37⁰_39′_18″	6	29.13	19.13	23.9	75.53	0	0	0	0	0	0	0	0	0	0	0	0	0	0	0	0	0	0	0	0	0	0	0	0	0	0	0	0	0
T2293	sweep_net	2022	S1	2022_S1	2022-04-05	W001	April_June_2022	Kibwelonga	high	1018	agro_ISeBAF	Citrullus_lanatus	2	S6⁰_50′_56″	E37⁰_39′_18″	10	29.13	19.13	23.9	75.53	0	0	0	0	0	0	0	0	0	0	0	0	0	0	0	0	0	0	0	0	0	0	0	0	0	0	0	0	0
T2294	sweep_net	2022	S1	2022_S1	2022-04-05	W001	April_June_2022	Kibwelonga	high	1018	agro_ISeBAF	Citrullus_lanatus	3	S6⁰_50′_56″	E37⁰_39′_18″	6	29.13	19.13	23.9	75.53	0	0	0	0	0	0	0	0	0	0	0	0	0	0	0	0	0	0	0	0	0	0	0	0	0	0	0	0	0
T2289	sweep_net	2022	S1	2022_S1	2022-04-05	W001	April_June_2022	Kibwelonga	high	1018	agro_ISeBAF	Cucumis_sativus	1	S6⁰_50′_56″	E37⁰_39′_18″	6	29.13	19.13	23.9	75.53	0	2	0	0	0	0	0	0	0	0	0	0	0	0	0	0	0	0	0	0	0	0	0	0	0	0	0	0	0
T2290	sweep_net	2022	S1	2022_S1	2022-04-05	W001	April_June_2022	Kibwelonga	high	1018	agro_ISeBAF	Cucumis_sativus	2	S6⁰_50′_56″	E37⁰_39′_18″	13	29.13	19.13	23.9	75.53	0	0	0	0	0	0	0	0	0	0	0	0	0	0	0	0	0	0	0	0	0	0	0	0	0	0	0	0	0
T2291	sweep_net	2022	S1	2022_S1	2022-04-05	W001	April_June_2022	Kibwelonga	high	1018	agro_ISeBAF	Cucumis_sativus	3	S6⁰_50′_56″	E37⁰_39′_18″	26	29.13	19.13	23.9	75.53	0	0	0	0	0	0	0	0	0	0	0	0	0	0	0	0	0	0	0	0	0	0	0	0	0	0	0	0	0
T2295	sweep_net	2022	S1	2022_S1	2022-04-05	W001	April_June_2022	Kibwelonga	high	1018	agro_ISeBAF	Cucurbita_moschata	1	S6⁰_50′_56″	E37⁰_39′_18″	10	29.13	19.13	23.9	75.53	0	2	0	0	0	0	0	0	0	0	0	0	0	0	0	0	0	0	0	0	0	0	0	0	0	0	0	0	2
T2296	sweep_net	2022	S1	2022_S1	2022-04-05	W001	April_June_2022	Kibwelonga	high	1018	agro_ISeBAF	Cucurbita_moschata	2	S6⁰_50′_56″	E37⁰_39′_18″	16	29.13	19.13	23.9	75.53	0	0	0	0	0	0	0	0	0	0	0	0	0	0	0	0	0	0	0	0	0	0	0	0	0	0	0	0	0
T2297	sweep_net	2022	S1	2022_S1	2022-04-05	W001	April_June_2022	Kibwelonga	high	1018	agro_ISeBAF	Cucurbita_moschata	3	S6⁰_50′_56″	E37⁰_39′_18″	20	29.13	19.13	23.9	75.53	0	0	0	0	0	0	0	0	0	0	0	0	0	0	0	0	0	0	0	0	0	0	0	0	0	0	0	0	0
T10392	pan_trap	2023	S1	2023_S1	2023-07-06	W008	April_June_2023	Kibwelonga	high	1018	agro_ISeBAF	Citrullus_lanatus	1	S6⁰_55′_55″	E37⁰_31′_45″	2	26.13	22.63	26.09	65.39	0	0	0	0	0	0	0	0	0	0	0	0	0	0	0	0	0	0	0	0	0	0	0	0	0	0	0	0	0
T10393	pan_trap	2023	S1	2023_S1	2023-07-06	W008	April_June_2023	Kibwelonga	high	1018	agro_ISeBAF	Citrullus_lanatus	2	S6⁰_55′_55″	E37⁰_31′_45″	1	26.13	22.63	26.09	65.39	0	0	0	0	0	0	0	0	0	0	0	0	0	0	0	0	0	0	0	0	0	0	0	0	0	0	0	0	0
T10394	pan_trap	2023	S1	2023_S1	2023-07-06	W008	April_June_2023	Kibwelonga	high	1018	agro_ISeBAF	Citrullus_lanatus	3	S6⁰_55′_55″	E37⁰_31′_45″	5	26.13	22.63	26.09	65.39	0	0	0	0	0	0	0	0	0	0	0	0	0	0	0	0	0	0	0	0	0	0	0	0	0	0	0	0	0
T10389	pan_trap	2023	S1	2023_S1	2023-07-06	W008	April_June_2023	Kibwelonga	high	1018	agro_ISeBAF	Cucumis_sativus	1	S6⁰_55′_55″	E37⁰_31′_45″	4	26.13	22.63	26.09	65.39	0	0	0	0	0	0	0	0	0	0	0	0	0	0	0	0	0	0	0	0	0	0	0	0	0	0	0	0	0
T10390	pan_trap	2023	S1	2023_S1	2023-07-06	W008	April_June_2023	Kibwelonga	high	1018	agro_ISeBAF	Cucumis_sativus	2	S6⁰_55′_55″	E37⁰_31′_45″	9	26.13	22.63	26.09	65.39	0	0	0	0	0	0	0	0	0	0	0	0	0	0	0	0	0	0	0	0	0	0	0	0	0	0	0	0	0
T10391	pan_trap	2023	S1	2023_S1	2023-07-06	W008	April_June_2023	Kibwelonga	high	1018	agro_ISeBAF	Cucumis_sativus	3	S6⁰_55′_55″	E37⁰_31′_45″	6	26.13	22.63	26.09	65.39	0	0	0	0	0	0	0	0	0	0	0	0	0	0	0	0	0	0	0	0	0	0	0	0	0	0	0	0	0
T10395	pan_trap	2023	S1	2023_S1	2023-07-06	W008	April_June_2023	Kibwelonga	high	1018	agro_ISeBAF	Cucurbita_moschata	1	S6⁰_55′_55″	E37⁰_31′_45″	7	26.13	22.63	26.09	65.39	0	0	0	0	0	0	0	0	0	0	0	0	0	0	0	0	0	0	0	0	0	0	0	0	0	0	0	0	0
T10396	pan_trap	2023	S1	2023_S1	2023-07-06	W008	April_June_2023	Kibwelonga	high	1018	agro_ISeBAF	Cucurbita_moschata	2	S6⁰_55′_55″	E37⁰_31′_45″	11	26.13	22.63	26.09	65.39	0	0	0	0	0	0	0	0	0	0	0	0	0	0	0	0	0	0	0	0	0	0	0	0	0	0	0	0	0
T10397	pan_trap	2023	S1	2023_S1	2023-07-06	W008	April_June_2023	Kibwelonga	high	1018	agro_ISeBAF	Cucurbita_moschata	3	S6⁰_55′_55″	E37⁰_31′_45″	4	26.13	22.63	26.09	65.39	0	0	0	0	0	0	0	0	0	0	0	0	0	0	0	0	0	0	0	0	0	0	0	0	0	0	0	0	0
T10212	sweep_net	2023	S1	2023_S1	2023-06-29	W007	April_June_2023	Kibwelonga	high	1018	agro_ISeBAF	Citrullus_lanatus	1	S6⁰_55′_55″	E37⁰_31′_45″	14	25.64	23.63	24.81	75.39	0.7	1	0	0	0	0	0	0	0	0	0	0	0	0	0	0	0	0	0	0	0	0	0	0	0	1	0	0	0
T10213	sweep_net	2023	S1	2023_S1	2023-06-29	W007	April_June_2023	Kibwelonga	high	1018	agro_ISeBAF	Citrullus_lanatus	2	S6⁰_55′_55″	E37⁰_31′_45″	0	25.64	23.63	24.81	75.39	0.7	1	0	0	0	0	0	0	0	0	0	0	0	0	0	0	0	0	0	0	0	0	0	0	0	0	0	0	0
T10214	sweep_net	2023	S1	2023_S1	2023-06-29	W007	April_June_2023	Kibwelonga	high	1018	agro_ISeBAF	Citrullus_lanatus	3	S6⁰_55′_55″	E37⁰_31′_45″	15	25.64	23.63	24.81	75.39	0.7	4	0	0	0	0	0	0	0	0	0	0	0	0	0	0	0	0	0	0	0	0	0	0	0	0	0	0	0
T10209	sweep_net	2023	S1	2023_S1	2023-06-29	W007	April_June_2023	Kibwelonga	high	1018	agro_ISeBAF	Cucumis_sativus	1	S6⁰_55′_55″	E37⁰_31′_45″	0	25.64	23.63	24.81	75.39	0.7	0	0	0	0	0	0	0	0	0	0	0	0	0	0	0	0	0	0	0	0	0	0	0	0	0	0	0	0
T10210	sweep_net	2023	S1	2023_S1	2023-06-29	W007	April_June_2023	Kibwelonga	high	1018	agro_ISeBAF	Cucumis_sativus	2	S6⁰_55′_55″	E37⁰_31′_45″	39	25.64	23.63	24.81	75.39	0.7	2	0	0	0	0	0	0	0	0	0	0	0	0	0	0	0	0	0	0	0	0	0	0	1	0	0	0	0
T10211	sweep_net	2023	S1	2023_S1	2023-06-29	W007	April_June_2023	Kibwelonga	high	1018	agro_ISeBAF	Cucumis_sativus	3	S6⁰_55′_55″	E37⁰_31′_45″	32	25.64	23.63	24.81	75.39	0.7	1	0	0	0	0	0	0	0	0	0	0	0	0	0	0	0	0	0	1	0	0	0	0	0	0	0	0	0
T10215	sweep_net	2023	S1	2023_S1	2023-06-29	W007	April_June_2023	Kibwelonga	high	1018	agro_ISeBAF	Cucurbita_moschata	1	S6⁰_55′_55″	E37⁰_31′_45″	10	25.64	23.63	24.81	75.39	0.7	5	0	0	0	0	0	0	0	0	0	0	0	0	0	0	0	0	0	0	0	0	0	0	0	0	0	0	0
T10216	sweep_net	2023	S1	2023_S1	2023-06-29	W007	April_June_2023	Kibwelonga	high	1018	agro_ISeBAF	Cucurbita_moschata	2	S6⁰_55′_55″	E37⁰_31′_45″	17	25.64	23.63	24.81	75.39	0.7	1	0	0	0	0	0	0	0	0	0	0	0	0	0	0	0	0	0	0	0	0	0	0	1	0	0	0	0
T10217	sweep_net	2023	S1	2023_S1	2023-06-29	W007	April_June_2023	Kibwelonga	high	1018	agro_ISeBAF	Cucurbita_moschata	3	S6⁰_55′_55″	E37⁰_31′_45″	13	25.64	23.63	24.81	75.39	0.7	4	0	0	0	0	0	0	0	0	0	0	0	0	0	0	0	0	0	0	0	0	0	0	0	0	0	0	0
T10572	sweep_net	2023	S1	2023_S1	2023-07-06	W008	April_June_2023	Kibwelonga	high	1018	agro_ISeBAF	Citrullus_lanatus	1	S6⁰_55′_55″	E37⁰_31′_45″	2	26.13	22.63	26.09	65.39	0	0	0	0	0	0	0	0	0	0	0	0	0	0	0	0	0	0	0	0	0	0	0	0	0	0	0	0	0
T10573	sweep_net	2023	S1	2023_S1	2023-07-06	W008	April_June_2023	Kibwelonga	high	1018	agro_ISeBAF	Citrullus_lanatus	2	S6⁰_55′_55″	E37⁰_31′_45″	1	26.13	22.63	26.09	65.39	0	0	0	0	0	0	0	0	0	0	0	0	0	0	0	0	0	0	0	0	0	0	0	0	0	0	0	0	0
T10574	sweep_net	2023	S1	2023_S1	2023-07-06	W008	April_June_2023	Kibwelonga	high	1018	agro_ISeBAF	Citrullus_lanatus	3	S6⁰_55′_55″	E37⁰_31′_45″	5	26.13	22.63	26.09	65.39	0	1	0	0	0	0	0	0	0	0	0	0	0	0	0	0	0	0	0	0	0	0	0	0	1	0	0	0	0
T10569	sweep_net	2023	S1	2023_S1	2023-07-06	W008	April_June_2023	Kibwelonga	high	1018	agro_ISeBAF	Cucumis_sativus	1	S6⁰_55′_55″	E37⁰_31′_45″	4	26.13	22.63	26.09	65.39	0	1	0	0	0	0	0	0	0	0	0	0	0	0	0	0	0	0	0	0	0	0	0	0	0	0	0	0	0
T10570	sweep_net	2023	S1	2023_S1	2023-07-06	W008	April_June_2023	Kibwelonga	high	1018	agro_ISeBAF	Cucumis_sativus	2	S6⁰_55′_55″	E37⁰_31′_45″	9	26.13	22.63	26.09	65.39	0	1	0	0	0	0	0	0	0	0	0	0	0	0	0	0	0	0	0	0	0	0	0	0	0	0	0	0	0
T10571	sweep_net	2023	S1	2023_S1	2023-07-06	W008	April_June_2023	Kibwelonga	high	1018	agro_ISeBAF	Cucumis_sativus	3	S6⁰_55′_55″	E37⁰_31′_45″	6	26.13	22.63	26.09	65.39	0	1	0	0	0	0	0	0	0	0	0	0	0	0	0	0	0	0	0	0	0	0	0	0	0	1	0	0	0
T10575	sweep_net	2023	S1	2023_S1	2023-07-06	W008	April_June_2023	Kibwelonga	high	1018	agro_ISeBAF	Cucurbita_moschata	1	S6⁰_55′_55″	E37⁰_31′_45″	7	26.13	22.63	26.09	65.39	0	2	0	0	0	0	0	0	0	0	0	0	0	0	0	0	0	0	0	0	0	0	0	0	0	1	0	0	0
T10576	sweep_net	2023	S1	2023_S1	2023-07-06	W008	April_June_2023	Kibwelonga	high	1018	agro_ISeBAF	Cucurbita_moschata	2	S6⁰_55′_55″	E37⁰_31′_45″	11	26.13	22.63	26.09	65.39	0	1	0	0	0	0	0	0	0	0	0	0	0	0	0	0	0	0	0	0	0	0	0	0	0	0	0	0	0
T10577	sweep_net	2023	S1	2023_S1	2023-07-06	W008	April_June_2023	Kibwelonga	high	1018	agro_ISeBAF	Cucurbita_moschata	3	S6⁰_55′_55″	E37⁰_31′_45″	4	26.13	22.63	26.09	65.39	0	1	0	0	0	0	0	0	0	0	0	0	0	0	0	0	0	0	0	0	0	0	0	0	0	1	0	0	0
T5712	pan_trap	2022	S2	2022_S2	2022-09-26	W003	Sept_Nov_2022	Kibwelonga	high	1018	agro_ISeBAF	Citrullus_lanatus	1	S6⁰_56′_16″	E37⁰_31′_37″	26	26.63	16.13	20.54	76.3462	0	0	0	0	0	0	0	0	0	0	0	0	0	0	0	0	0	0	0	0	0	0	0	0	0	0	0	0	0
T5713	pan_trap	2022	S2	2022_S2	2022-09-26	W003	Sept_Nov_2022	Kibwelonga	high	1018	agro_ISeBAF	Citrullus_lanatus	2	S6⁰_56′_16″	E37⁰_31′_37″	11	26.63	16.13	20.54	76.3462	0	1	0	0	0	0	0	0	0	0	0	0	0	0	0	0	0	0	0	1	0	0	0	0	0	0	0	0	0
T5714	pan_trap	2022	S2	2022_S2	2022-09-26	W003	Sept_Nov_2022	Kibwelonga	high	1018	agro_ISeBAF	Citrullus_lanatus	3	S6⁰_56′_16″	E37⁰_31′_37″	0	26.63	16.13	20.54	76.3462	0	0	0	0	0	0	0	0	0	0	0	0	0	0	0	0	0	0	0	0	0	0	0	0	0	0	0	0	0
T5709	pan_trap	2022	S2	2022_S2	2022-09-26	W003	Sept_Nov_2022	Kibwelonga	high	1018	agro_ISeBAF	Cucumis_sativus	1	S6⁰_56′_16″	E37⁰_31′_37″	8	26.63	16.13	20.54	76.3462	0	0	0	0	0	0	0	0	0	0	0	0	0	0	0	0	0	0	0	0	0	0	0	0	0	0	0	0	0
T5710	pan_trap	2022	S2	2022_S2	2022-09-26	W003	Sept_Nov_2022	Kibwelonga	high	1018	agro_ISeBAF	Cucumis_sativus	2	S6⁰_56′_16″	E37⁰_31′_37″	6	26.63	16.13	20.54	76.3462	0	1	0	0	0	0	0	0	0	0	0	0	0	0	0	0	0	0	0	1	0	0	0	0	0	0	0	0	0
T5711	pan_trap	2022	S2	2022_S2	2022-09-26	W003	Sept_Nov_2022	Kibwelonga	high	1018	agro_ISeBAF	Cucumis_sativus	3	S6⁰_56′_16″	E37⁰_31′_37″	0	26.63	16.13	20.54	76.3462	0	0	0	0	0	0	0	0	0	0	0	0	0	0	0	0	0	0	0	0	0	0	0	0	0	0	0	0	0
T5715	pan_trap	2022	S2	2022_S2	2022-09-26	W003	Sept_Nov_2022	Kibwelonga	high	1018	agro_ISeBAF	Cucurbita_moschata	1	S6⁰_56′_16″	E37⁰_31′_37″	20	26.63	16.13	20.54	76.3462	0	0	0	0	0	0	0	0	0	0	0	0	0	0	0	0	0	0	0	0	0	0	0	0	0	0	0	0	0
T5716	pan_trap	2022	S2	2022_S2	2022-09-26	W003	Sept_Nov_2022	Kibwelonga	high	1018	agro_ISeBAF	Cucurbita_moschata	2	S6⁰_56′_16″	E37⁰_31′_37″	13	26.63	16.13	20.54	76.3462	0	1	0	0	0	0	0	0	0	0	0	0	0	0	0	0	0	0	0	0	0	0	0	0	1	0	0	0	0
T5717	pan_trap	2022	S2	2022_S2	2022-09-26	W003	Sept_Nov_2022	Kibwelonga	high	1018	agro_ISeBAF	Cucurbita_moschata	3	S6⁰_56′_16″	E37⁰_31′_37″	15	26.63	16.13	20.54	76.3462	0	1	0	0	0	0	0	0	0	0	0	0	0	0	0	0	0	0	1	0	0	0	0	0	0	0	0	0	0
T5532	sweep_net	2022	S2	2022_S2	2022-09-19	W002	Sept_Nov_2022	Kibwelonga	high	1018	agro_ISeBAF	Citrullus_lanatus	1	S6⁰_56′_16″	E37⁰_31′_37″	16	26.14	16.13	21.15	73.3295	1.8	2	0	0	0	0	0	0	0	0	0	0	0	0	0	0	0	0	1	0	0	1	0	0	0	0	0	0	0
T5533	sweep_net	2022	S2	2022_S2	2022-09-19	W002	Sept_Nov_2022	Kibwelonga	high	1018	agro_ISeBAF	Citrullus_lanatus	2	S6⁰_56′_16″	E37⁰_31′_37″	3	26.14	16.13	21.15	73.3295	1.8	2	0	0	0	0	0	0	0	0	0	0	0	0	0	0	0	0	0	0	0	0	0	0	0	0	0	0	1
T5534	sweep_net	2022	S2	2022_S2	2022-09-19	W002	Sept_Nov_2022	Kibwelonga	high	1018	agro_ISeBAF	Citrullus_lanatus	3	S6⁰_56′_16″	E37⁰_31′_37″	0	26.14	16.13	21.15	73.3295	1.8	2	0	0	0	0	0	0	0	0	0	0	0	0	0	0	0	0	0	0	0	0	0	0	0	0	0	0	1
T5529	sweep_net	2022	S2	2022_S2	2022-09-19	W002	Sept_Nov_2022	Kibwelonga	high	1018	agro_ISeBAF	Cucumis_sativus	1	S6⁰_56′_16″	E37⁰_31′_37″	12	26.14	16.13	21.15	73.3295	1.8	0	0	0	0	0	0	0	0	0	0	0	0	0	0	0	0	0	0	0	0	0	0	0	0	0	0	0	0
T5530	sweep_net	2022	S2	2022_S2	2022-09-19	W002	Sept_Nov_2022	Kibwelonga	high	1018	agro_ISeBAF	Cucumis_sativus	2	S6⁰_56′_16″	E37⁰_31′_37″	6	26.14	16.13	21.15	73.3295	1.8	0	0	0	0	0	0	0	0	0	0	0	0	0	0	0	0	0	0	0	0	0	0	0	0	0	0	0	0
T5531	sweep_net	2022	S2	2022_S2	2022-09-19	W002	Sept_Nov_2022	Kibwelonga	high	1018	agro_ISeBAF	Cucumis_sativus	3	S6⁰_56′_16″	E37⁰_31′_37″	0	26.14	16.13	21.15	73.3295	1.8	0	0	0	0	0	0	0	0	0	0	0	0	0	0	0	0	0	0	0	0	0	0	0	0	0	0	0	0
T5535	sweep_net	2022	S2	2022_S2	2022-09-19	W002	Sept_Nov_2022	Kibwelonga	high	1018	agro_ISeBAF	Cucurbita_moschata	1	S6⁰_56′_16″	E37⁰_31′_37″	21	26.14	16.13	21.15	73.3295	1.8	1	0	0	0	0	0	0	0	0	0	0	0	0	0	0	0	0	0	0	0	0	0	0	0	0	0	0	0
T5536	sweep_net	2022	S2	2022_S2	2022-09-19	W002	Sept_Nov_2022	Kibwelonga	high	1018	agro_ISeBAF	Cucurbita_moschata	2	S6⁰_56′_16″	E37⁰_31′_37″	13	26.14	16.13	21.15	73.3295	1.8	0	0	0	0	0	0	0	0	0	0	0	0	0	0	0	0	0	0	0	0	0	0	0	0	0	0	0	0
T5537	sweep_net	2022	S2	2022_S2	2022-09-19	W002	Sept_Nov_2022	Kibwelonga	high	1018	agro_ISeBAF	Cucurbita_moschata	3	S6⁰_56′_16″	E37⁰_31′_37″	10	26.14	16.13	21.15	73.3295	1.8	0	0	0	0	0	0	0	0	0	0	0	0	0	0	0	0	0	0	0	0	0	0	0	0	0	0	0	0
T5892	sweep_net	2022	S2	2022_S2	2022-09-26	W003	Sept_Nov_2022	Kibwelonga	high	1018	agro_ISeBAF	Citrullus_lanatus	1	S6⁰_56′_16″	E37⁰_31′_37″	26	26.63	16.13	20.54	76.3462	0	0	0	0	0	0	0	0	0	0	0	0	0	0	0	0	0	0	0	0	0	0	0	0	0	0	0	0	0
T5893	sweep_net	2022	S2	2022_S2	2022-09-26	W003	Sept_Nov_2022	Kibwelonga	high	1018	agro_ISeBAF	Citrullus_lanatus	2	S6⁰_56′_16″	E37⁰_31′_37″	11	26.63	16.13	20.54	76.3462	0	0	0	0	0	0	0	0	0	0	0	0	0	0	0	0	0	0	0	0	0	0	0	0	0	0	0	0	0
T5894	sweep_net	2022	S2	2022_S2	2022-09-26	W003	Sept_Nov_2022	Kibwelonga	high	1018	agro_ISeBAF	Citrullus_lanatus	3	S6⁰_56′_16″	E37⁰_31′_37″	0	26.63	16.13	20.54	76.3462	0	0	0	0	0	0	0	0	0	0	0	0	0	0	0	0	0	0	0	0	0	0	0	0	0	0	0	0	0
T5889	sweep_net	2022	S2	2022_S2	2022-09-26	W003	Sept_Nov_2022	Kibwelonga	high	1018	agro_ISeBAF	Cucumis_sativus	1	S6⁰_56′_16″	E37⁰_31′_37″	8	26.63	16.13	20.54	76.3462	0	1	0	0	0	0	0	0	0	0	0	0	0	0	0	0	0	0	0	0	0	0	0	0	0	0	0	0	1
T5890	sweep_net	2022	S2	2022_S2	2022-09-26	W003	Sept_Nov_2022	Kibwelonga	high	1018	agro_ISeBAF	Cucumis_sativus	2	S6⁰_56′_16″	E37⁰_31′_37″	6	26.63	16.13	20.54	76.3462	0	0	0	0	0	0	0	0	0	0	0	0	0	0	0	0	0	0	0	0	0	0	0	0	0	0	0	0	0
T5891	sweep_net	2022	S2	2022_S2	2022-09-26	W003	Sept_Nov_2022	Kibwelonga	high	1018	agro_ISeBAF	Cucumis_sativus	3	S6⁰_56′_16″	E37⁰_31′_37″	0	26.63	16.13	20.54	76.3462	0	0	0	0	0	0	0	0	0	0	0	0	0	0	0	0	0	0	0	0	0	0	0	0	0	0	0	0	0
T5895	sweep_net	2022	S2	2022_S2	2022-09-26	W003	Sept_Nov_2022	Kibwelonga	high	1018	agro_ISeBAF	Cucurbita_moschata	1	S6⁰_56′_16″	E37⁰_31′_37″	20	26.63	16.13	20.54	76.3462	0	0	0	0	0	0	0	0	0	0	0	0	0	0	0	0	0	0	0	0	0	0	0	0	0	0	0	0	0
T5896	sweep_net	2022	S2	2022_S2	2022-09-26	W003	Sept_Nov_2022	Kibwelonga	high	1018	agro_ISeBAF	Cucurbita_moschata	2	S6⁰_56′_16″	E37⁰_31′_37″	13	26.63	16.13	20.54	76.3462	0	0	0	0	0	0	0	0	0	0	0	0	0	0	0	0	0	0	0	0	0	0	0	0	0	0	0	0	0
T5897	sweep_net	2022	S2	2022_S2	2022-09-26	W003	Sept_Nov_2022	Kibwelonga	high	1018	agro_ISeBAF	Cucurbita_moschata	3	S6⁰_56′_16″	E37⁰_31′_37″	15	26.63	16.13	20.54	76.3462	0	0	0	0	0	0	0	0	0	0	0	0	0	0	0	0	0	0	0	0	0	0	0	0	0	0	0	0	0
T4992	pan_trap	2022	S2	2022_S2	2022-09-12	W001	Sept_Nov_2022	Kibwelonga	high	1018	agro_ISeBAF	Citrullus_lanatus	1	S6⁰_56′_15″	E37⁰_31′_39″	12	25.64	15.62	20.25	74.8776	0.76	0	0	0	0	0	0	0	0	0	0	0	0	0	0	0	0	0	0	0	0	0	0	0	0	0	0	0	0
T4993	pan_trap	2022	S2	2022_S2	2022-09-12	W001	Sept_Nov_2022	Kibwelonga	high	1018	agro_ISeBAF	Citrullus_lanatus	2	S6⁰_56′_15″	E37⁰_31′_39″	8	25.64	15.62	20.25	74.8776	0.76	0	0	0	0	0	0	0	0	0	0	0	0	0	0	0	0	0	0	0	0	0	0	0	0	0	0	0	0
T4994	pan_trap	2022	S2	2022_S2	2022-09-12	W001	Sept_Nov_2022	Kibwelonga	high	1018	agro_ISeBAF	Citrullus_lanatus	3	S6⁰_56′_15″	E37⁰_31′_39″	0	25.64	15.62	20.25	74.8776	0.76	0	0	0	0	0	0	0	0	0	0	0	0	0	0	0	0	0	0	0	0	0	0	0	0	0	0	0	0
T4989	pan_trap	2022	S2	2022_S2	2022-09-12	W001	Sept_Nov_2022	Kibwelonga	high	1018	agro_ISeBAF	Cucumis_sativus	1	S6⁰_56′_15″	E37⁰_31′_39″	6	25.64	15.62	20.25	74.8776	0.76	0	0	0	0	0	0	0	0	0	0	0	0	0	0	0	0	0	0	0	0	0	0	0	0	0	0	0	0
T4990	pan_trap	2022	S2	2022_S2	2022-09-12	W001	Sept_Nov_2022	Kibwelonga	high	1018	agro_ISeBAF	Cucumis_sativus	2	S6⁰_56′_15″	E37⁰_31′_39″	7	25.64	15.62	20.25	74.8776	0.76	0	0	0	0	0	0	0	0	0	0	0	0	0	0	0	0	0	0	0	0	0	0	0	0	0	0	0	0
T4991	pan_trap	2022	S2	2022_S2	2022-09-12	W001	Sept_Nov_2022	Kibwelonga	high	1018	agro_ISeBAF	Cucumis_sativus	3	S6⁰_56′_15″	E37⁰_31′_39″	0	25.64	15.62	20.25	74.8776	0.76	0	0	0	0	0	0	0	0	0	0	0	0	0	0	0	0	0	0	0	0	0	0	0	0	0	0	0	0
T4995	pan_trap	2022	S2	2022_S2	2022-09-12	W001	Sept_Nov_2022	Kibwelonga	high	1018	agro_ISeBAF	Cucurbita_moschata	1	S6⁰_56′_15″	E37⁰_31′_39″	19	25.64	15.62	20.25	74.8776	0.76	0	0	0	0	0	0	0	0	0	0	0	0	0	0	0	0	0	0	0	0	0	0	0	0	0	0	0	0
T4996	pan_trap	2022	S2	2022_S2	2022-09-12	W001	Sept_Nov_2022	Kibwelonga	high	1018	agro_ISeBAF	Cucurbita_moschata	2	S6⁰_56′_15″	E37⁰_31′_39″	33	25.64	15.62	20.25	74.8776	0.76	0	0	0	0	0	0	0	0	0	0	0	0	0	0	0	0	0	0	0	0	0	0	0	0	0	0	0	0
T4997	pan_trap	2022	S2	2022_S2	2022-09-12	W001	Sept_Nov_2022	Kibwelonga	high	1018	agro_ISeBAF	Cucurbita_moschata	3	S6⁰_56′_15″	E37⁰_31′_39″	8	25.64	15.62	20.25	74.8776	0.76	0	0	0	0	0	0	0	0	0	0	0	0	0	0	0	0	0	0	0	0	0	0	0	0	0	0	0	0
T5352	pan_trap	2022	S2	2022_S2	2022-09-19	W002	Sept_Nov_2022	Kibwelonga	high	1018	agro_ISeBAF	Citrullus_lanatus	1	S6⁰_56′_15″	E37⁰_31′_39″	16	26.14	16.13	21.15	73.3295	1.8	0	0	0	0	0	0	0	0	0	0	0	0	0	0	0	0	0	0	0	0	0	0	0	0	0	0	0	0
T5353	pan_trap	2022	S2	2022_S2	2022-09-19	W002	Sept_Nov_2022	Kibwelonga	high	1018	agro_ISeBAF	Citrullus_lanatus	2	S6⁰_56′_15″	E37⁰_31′_39″	3	26.14	16.13	21.15	73.3295	1.8	0	0	0	0	0	0	0	0	0	0	0	0	0	0	0	0	0	0	0	0	0	0	0	0	0	0	0	0
T5354	pan_trap	2022	S2	2022_S2	2022-09-19	W002	Sept_Nov_2022	Kibwelonga	high	1018	agro_ISeBAF	Citrullus_lanatus	3	S6⁰_56′_15″	E37⁰_31′_39″	0	26.14	16.13	21.15	73.3295	1.8	0	0	0	0	0	0	0	0	0	0	0	0	0	0	0	0	0	0	0	0	0	0	0	0	0	0	0	0
T5349	pan_trap	2022	S2	2022_S2	2022-09-19	W002	Sept_Nov_2022	Kibwelonga	high	1018	agro_ISeBAF	Cucumis_sativus	1	S6⁰_56′_15″	E37⁰_31′_39″	12	26.14	16.13	21.15	73.3295	1.8	0	0	0	0	0	0	0	0	0	0	0	0	0	0	0	0	0	0	0	0	0	0	0	0	0	0	0	0
T5350	pan_trap	2022	S2	2022_S2	2022-09-19	W002	Sept_Nov_2022	Kibwelonga	high	1018	agro_ISeBAF	Cucumis_sativus	2	S6⁰_56′_15″	E37⁰_31′_39″	6	26.14	16.13	21.15	73.3295	1.8	0	0	0	0	0	0	0	0	0	0	0	0	0	0	0	0	0	0	0	0	0	0	0	0	0	0	0	0
T5351	pan_trap	2022	S2	2022_S2	2022-09-19	W002	Sept_Nov_2022	Kibwelonga	high	1018	agro_ISeBAF	Cucumis_sativus	3	S6⁰_56′_15″	E37⁰_31′_39″	0	26.14	16.13	21.15	73.3295	1.8	0	0	0	0	0	0	0	0	0	0	0	0	0	0	0	0	0	0	0	0	0	0	0	0	0	0	0	0
T5355	pan_trap	2022	S2	2022_S2	2022-09-19	W002	Sept_Nov_2022	Kibwelonga	high	1018	agro_ISeBAF	Cucurbita_moschata	1	S6⁰_56′_15″	E37⁰_31′_39″	21	26.14	16.13	21.15	73.3295	1.8	0	0	0	0	0	0	0	0	0	0	0	0	0	0	0	0	0	0	0	0	0	0	0	0	0	0	0	0
T5356	pan_trap	2022	S2	2022_S2	2022-09-19	W002	Sept_Nov_2022	Kibwelonga	high	1018	agro_ISeBAF	Cucurbita_moschata	2	S6⁰_56′_15″	E37⁰_31′_39″	13	26.14	16.13	21.15	73.3295	1.8	0	0	0	0	0	0	0	0	0	0	0	0	0	0	0	0	0	0	0	0	0	0	0	0	0	0	0	0
T5357	pan_trap	2022	S2	2022_S2	2022-09-19	W002	Sept_Nov_2022	Kibwelonga	high	1018	agro_ISeBAF	Cucurbita_moschata	3	S6⁰_56′_15″	E37⁰_31′_39″	10	26.14	16.13	21.15	73.3295	1.8	0	0	0	0	0	0	0	0	0	0	0	0	0	0	0	0	0	0	0	0	0	0	0	0	0	0	0	0
T5172	sweep_net	2022	S2	2022_S2	2022-09-12	W001	Sept_Nov_2022	Kibwelonga	high	1018	agro_ISeBAF	Citrullus_lanatus	1	S6⁰_56′_15″	E37⁰_31′_39″	12	25.64	15.62	20.25	74.8776	0.76	0	0	0	0	0	0	0	0	0	0	0	0	0	0	0	0	0	0	0	0	0	0	0	0	0	0	0	0
T5173	sweep_net	2022	S2	2022_S2	2022-09-12	W001	Sept_Nov_2022	Kibwelonga	high	1018	agro_ISeBAF	Citrullus_lanatus	2	S6⁰_56′_15″	E37⁰_31′_39″	8	25.64	15.62	20.25	74.8776	0.76	0	0	0	0	0	0	0	0	0	0	0	0	0	0	0	0	0	0	0	0	0	0	0	0	0	0	0	0
T5174	sweep_net	2022	S2	2022_S2	2022-09-12	W001	Sept_Nov_2022	Kibwelonga	high	1018	agro_ISeBAF	Citrullus_lanatus	3	S6⁰_56′_15″	E37⁰_31′_39″	0	25.64	15.62	20.25	74.8776	0.76	0	0	0	0	0	0	0	0	0	0	0	0	0	0	0	0	0	0	0	0	0	0	0	0	0	0	0	0
T5169	sweep_net	2022	S2	2022_S2	2022-09-12	W001	Sept_Nov_2022	Kibwelonga	high	1018	agro_ISeBAF	Cucumis_sativus	1	S6⁰_56′_15″	E37⁰_31′_39″	6	25.64	15.62	20.25	74.8776	0.76	0	0	0	0	0	0	0	0	0	0	0	0	0	0	0	0	0	0	0	0	0	0	0	0	0	0	0	0
T5170	sweep_net	2022	S2	2022_S2	2022-09-12	W001	Sept_Nov_2022	Kibwelonga	high	1018	agro_ISeBAF	Cucumis_sativus	2	S6⁰_56′_15″	E37⁰_31′_39″	7	25.64	15.62	20.25	74.8776	0.76	0	0	0	0	0	0	0	0	0	0	0	0	0	0	0	0	0	0	0	0	0	0	0	0	0	0	0	0
T5171	sweep_net	2022	S2	2022_S2	2022-09-12	W001	Sept_Nov_2022	Kibwelonga	high	1018	agro_ISeBAF	Cucumis_sativus	3	S6⁰_56′_15″	E37⁰_31′_39″	0	25.64	15.62	20.25	74.8776	0.76	0	0	0	0	0	0	0	0	0	0	0	0	0	0	0	0	0	0	0	0	0	0	0	0	0	0	0	0
T5175	sweep_net	2022	S2	2022_S2	2022-09-12	W001	Sept_Nov_2022	Kibwelonga	high	1018	agro_ISeBAF	Cucurbita_moschata	1	S6⁰_56′_15″	E37⁰_31′_39″	19	25.64	15.62	20.25	74.8776	0.76	1	0	0	0	0	0	0	0	0	0	0	0	0	0	0	0	0	1	0	0	0	0	0	0	0	0	0	0
T5176	sweep_net	2022	S2	2022_S2	2022-09-12	W001	Sept_Nov_2022	Kibwelonga	high	1018	agro_ISeBAF	Cucurbita_moschata	2	S6⁰_56′_15″	E37⁰_31′_39″	33	25.64	15.62	20.25	74.8776	0.76	0	0	0	0	0	0	0	0	0	0	0	0	0	0	0	0	0	0	0	0	0	0	0	0	0	0	0	0
T5177	sweep_net	2022	S2	2022_S2	2022-09-12	W001	Sept_Nov_2022	Kibwelonga	high	1018	agro_ISeBAF	Cucurbita_moschata	3	S6⁰_56′_15″	E37⁰_31′_39″	8	25.64	15.62	20.25	74.8776	0.76	0	0	0	0	0	0	0	0	0	0	0	0	0	0	0	0	0	0	0	0	0	0	0	0	0	0	0	0
T11832	pan_trap	2023	S2	2023_S2	2023-10-02	W004	Sept_Nov_2023	Kibwelonga	high	1018	agro_ISeBAF	Citrullus_lanatus	1	S6⁰_56′_41″	E37⁰_31′_17″	17	25.64	18.63	21.42	82.29	3.28	1	0	0	0	0	0	0	0	0	0	0	0	0	0	0	0	0	0	1	0	0	0	0	0	0	0	0	0
T11833	pan_trap	2023	S2	2023_S2	2023-10-02	W004	Sept_Nov_2023	Kibwelonga	high	1018	agro_ISeBAF	Citrullus_lanatus	2	S6⁰_56′_41″	E37⁰_31′_17″	9	25.64	18.63	21.42	82.29	3.28	0	0	0	0	0	0	0	0	0	0	0	0	0	0	0	0	0	0	0	0	0	0	0	0	0	0	0	0
T11834	pan_trap	2023	S2	2023_S2	2023-10-02	W004	Sept_Nov_2023	Kibwelonga	high	1018	agro_ISeBAF	Citrullus_lanatus	3	S6⁰_56′_41″	E37⁰_31′_17″	13	25.64	18.63	21.42	82.29	3.28	0	0	0	0	0	0	0	0	0	0	0	0	0	0	0	0	0	0	0	0	0	0	0	0	0	0	0	0
T11829	pan_trap	2023	S2	2023_S2	2023-10-02	W004	Sept_Nov_2023	Kibwelonga	high	1018	agro_ISeBAF	Cucumis_sativus	1	S6⁰_56′_41″	E37⁰_31′_17″	15	25.64	18.63	21.42	82.29	3.28	1	0	0	0	0	0	0	0	0	0	0	0	0	0	0	0	0	0	1	0	0	0	0	0	0	0	0	0
T11830	pan_trap	2023	S2	2023_S2	2023-10-02	W004	Sept_Nov_2023	Kibwelonga	high	1018	agro_ISeBAF	Cucumis_sativus	2	S6⁰_56′_41″	E37⁰_31′_17″	19	25.64	18.63	21.42	82.29	3.28	0	0	0	0	0	0	0	0	0	0	0	0	0	0	0	0	0	0	0	0	0	0	0	0	0	0	0	0
T11831	pan_trap	2023	S2	2023_S2	2023-10-02	W004	Sept_Nov_2023	Kibwelonga	high	1018	agro_ISeBAF	Cucumis_sativus	3	S6⁰_56′_41″	E37⁰_31′_17″	20	25.64	18.63	21.42	82.29	3.28	1	0	0	0	0	0	0	0	0	0	0	0	0	0	0	0	0	0	0	0	0	0	0	1	0	0	0	0
T11835	pan_trap	2023	S2	2023_S2	2023-10-02	W004	Sept_Nov_2023	Kibwelonga	high	1018	agro_ISeBAF	Cucurbita_moschata	1	S6⁰_56′_41″	E37⁰_31′_17″	13	25.64	18.63	21.42	82.29	3.28	0	0	0	0	0	0	0	0	0	0	0	0	0	0	0	0	0	0	0	0	0	0	0	0	0	0	0	0
T11836	pan_trap	2023	S2	2023_S2	2023-10-02	W004	Sept_Nov_2023	Kibwelonga	high	1018	agro_ISeBAF	Cucurbita_moschata	2	S6⁰_56′_41″	E37⁰_31′_17″	15	25.64	18.63	21.42	82.29	3.28	0	0	0	0	0	0	0	0	0	0	0	0	0	0	0	0	0	0	0	0	0	0	0	0	0	0	0	0
T11837	pan_trap	2023	S2	2023_S2	2023-10-02	W004	Sept_Nov_2023	Kibwelonga	high	1018	agro_ISeBAF	Cucurbita_moschata	3	S6⁰_56′_41″	E37⁰_31′_17″	7	25.64	18.63	21.42	82.29	3.28	0	0	0	0	0	0	0	0	0	0	0	0	0	0	0	0	0	0	0	0	0	0	0	0	0	0	0	0
T12192	pan_trap	2023	S2	2023_S2	2023-10-09	W005	Sept_Nov_2023	Kibwelonga	high	1018	agro_ISeBAF	Citrullus_lanatus	1	S6⁰_56′_41″	E37⁰_31′_17″	7	24.63	22.13	23.38	71.02	0	0	0	0	0	0	0	0	0	0	0	0	0	0	0	0	0	0	0	0	0	0	0	0	0	0	0	0	0
T12193	pan_trap	2023	S2	2023_S2	2023-10-09	W005	Sept_Nov_2023	Kibwelonga	high	1018	agro_ISeBAF	Citrullus_lanatus	2	S6⁰_56′_41″	E37⁰_31′_17″	9	24.63	22.13	23.38	71.02	0	0	0	0	0	0	0	0	0	0	0	0	0	0	0	0	0	0	0	0	0	0	0	0	0	0	0	0	0
T12194	pan_trap	2023	S2	2023_S2	2023-10-09	W005	Sept_Nov_2023	Kibwelonga	high	1018	agro_ISeBAF	Citrullus_lanatus	3	S6⁰_56′_41″	E37⁰_31′_17″	11	24.63	22.13	23.38	71.02	0	0	0	0	0	0	0	0	0	0	0	0	0	0	0	0	0	0	0	0	0	0	0	0	0	0	0	0	0
T12189	pan_trap	2023	S2	2023_S2	2023-10-09	W005	Sept_Nov_2023	Kibwelonga	high	1018	agro_ISeBAF	Cucumis_sativus	1	S6⁰_56′_41″	E37⁰_31′_17″	23	24.63	22.13	23.38	71.02	0	0	0	0	0	0	0	0	0	0	0	0	0	0	0	0	0	0	0	0	0	0	0	0	0	0	0	0	0
T12190	pan_trap	2023	S2	2023_S2	2023-10-09	W005	Sept_Nov_2023	Kibwelonga	high	1018	agro_ISeBAF	Cucumis_sativus	2	S6⁰_56′_41″	E37⁰_31′_17″	20	24.63	22.13	23.38	71.02	0	0	0	0	0	0	0	0	0	0	0	0	0	0	0	0	0	0	0	0	0	0	0	0	0	0	0	0	0
T12191	pan_trap	2023	S2	2023_S2	2023-10-09	W005	Sept_Nov_2023	Kibwelonga	high	1018	agro_ISeBAF	Cucumis_sativus	3	S6⁰_56′_41″	E37⁰_31′_17″	19	24.63	22.13	23.38	71.02	0	0	0	0	0	0	0	0	0	0	0	0	0	0	0	0	0	0	0	0	0	0	0	0	0	0	0	0	0
T12195	pan_trap	2023	S2	2023_S2	2023-10-09	W005	Sept_Nov_2023	Kibwelonga	high	1018	agro_ISeBAF	Cucurbita_moschata	1	S6⁰_56′_41″	E37⁰_31′_17″	5	24.63	22.13	23.38	71.02	0	0	0	0	0	0	0	0	0	0	0	0	0	0	0	0	0	0	0	0	0	0	0	0	0	0	0	0	0
T12196	pan_trap	2023	S2	2023_S2	2023-10-09	W005	Sept_Nov_2023	Kibwelonga	high	1018	agro_ISeBAF	Cucurbita_moschata	2	S6⁰_56′_41″	E37⁰_31′_17″	7	24.63	22.13	23.38	71.02	0	0	0	0	0	0	0	0	0	0	0	0	0	0	0	0	0	0	0	0	0	0	0	0	0	0	0	0	0
T12197	pan_trap	2023	S2	2023_S2	2023-10-09	W005	Sept_Nov_2023	Kibwelonga	high	1018	agro_ISeBAF	Cucurbita_moschata	3	S6⁰_56′_41″	E37⁰_31′_17″	15	24.63	22.13	23.38	71.02	0	0	0	0	0	0	0	0	0	0	0	0	0	0	0	0	0	0	0	0	0	0	0	0	0	0	0	0	0
T13272	pan_trap	2023	S2	2023_S2	2023-10-30	W008	Sept_Nov_2023	Kibwelonga	high	1018	agro_ISeBAF	Citrullus_lanatus	1	S6⁰_55′_56″	E37⁰_31′_41″	3	21.13	17.13	19.01	84.08	9.5	0	0	0	0	0	0	0	0	0	0	0	0	0	0	0	0	0	0	0	0	0	0	0	0	0	0	0	0
T13273	pan_trap	2023	S2	2023_S2	2023-10-30	W008	Sept_Nov_2023	Kibwelonga	high	1018	agro_ISeBAF	Citrullus_lanatus	2	S6⁰_55′_56″	E37⁰_31′_41″	5	21.13	17.13	19.01	84.08	9.5	0	0	0	0	0	0	0	0	0	0	0	0	0	0	0	0	0	0	0	0	0	0	0	0	0	0	0	0
T13274	pan_trap	2023	S2	2023_S2	2023-10-30	W008	Sept_Nov_2023	Kibwelonga	high	1018	agro_ISeBAF	Citrullus_lanatus	3	S6⁰_55′_56″	E37⁰_31′_41″	2	21.13	17.13	19.01	84.08	9.5	0	0	0	0	0	0	0	0	0	0	0	0	0	0	0	0	0	0	0	0	0	0	0	0	0	0	0	0
T13269	pan_trap	2023	S2	2023_S2	2023-10-30	W008	Sept_Nov_2023	Kibwelonga	high	1018	agro_ISeBAF	Cucumis_sativus	1	S6⁰_55′_56″	E37⁰_31′_41″	5	21.13	17.13	19.01	84.08	9.5	0	0	0	0	0	0	0	0	0	0	0	0	0	0	0	0	0	0	0	0	0	0	0	0	0	0	0	0
T13270	pan_trap	2023	S2	2023_S2	2023-10-30	W008	Sept_Nov_2023	Kibwelonga	high	1018	agro_ISeBAF	Cucumis_sativus	2	S6⁰_55′_56″	E37⁰_31′_41″	4	21.13	17.13	19.01	84.08	9.5	0	0	0	0	0	0	0	0	0	0	0	0	0	0	0	0	0	0	0	0	0	0	0	0	0	0	0	0
T13271	pan_trap	2023	S2	2023_S2	2023-10-30	W008	Sept_Nov_2023	Kibwelonga	high	1018	agro_ISeBAF	Cucumis_sativus	3	S6⁰_55′_56″	E37⁰_31′_41″	8	21.13	17.13	19.01	84.08	9.5	1	0	0	0	0	0	0	0	0	0	0	0	0	0	0	0	0	0	0	0	0	0	0	1	0	0	0	0
T13275	pan_trap	2023	S2	2023_S2	2023-10-30	W008	Sept_Nov_2023	Kibwelonga	high	1018	agro_ISeBAF	Cucurbita_moschata	1	S6⁰_55′_56″	E37⁰_31′_41″	5	21.13	17.13	19.01	84.08	9.5	0	0	0	0	0	0	0	0	0	0	0	0	0	0	0	0	0	0	0	0	0	0	0	0	0	0	0	0
T13276	pan_trap	2023	S2	2023_S2	2023-10-30	W008	Sept_Nov_2023	Kibwelonga	high	1018	agro_ISeBAF	Cucurbita_moschata	2	S6⁰_55′_56″	E37⁰_31′_41″	8	21.13	17.13	19.01	84.08	9.5	0	0	0	0	0	0	0	0	0	0	0	0	0	0	0	0	0	0	0	0	0	0	0	0	0	0	0	0
T13277	pan_trap	2023	S2	2023_S2	2023-10-30	W008	Sept_Nov_2023	Kibwelonga	high	1018	agro_ISeBAF	Cucurbita_moschata	3	S6⁰_55′_56″	E37⁰_31′_41″	10	21.13	17.13	19.01	84.08	9.5	1	0	0	0	0	0	0	0	0	0	0	0	0	0	0	0	0	0	0	0	1	0	0	0	0	0	0	0
T12012	sweep_net	2023	S2	2023_S2	2023-10-02	W004	Sept_Nov_2023	Kibwelonga	high	1018	agro_ISeBAF	Citrullus_lanatus	1	S6⁰_56′_41″	E37⁰_31′_17″	17	25.64	18.63	21.42	82.29	3.28	4	0	0	0	0	0	0	0	0	0	0	0	0	0	0	0	0	0	0	0	0	0	0	0	0	0	0	0
T12013	sweep_net	2023	S2	2023_S2	2023-10-02	W004	Sept_Nov_2023	Kibwelonga	high	1018	agro_ISeBAF	Citrullus_lanatus	2	S6⁰_56′_41″	E37⁰_31′_17″	9	25.64	18.63	21.42	82.29	3.28	4	0	0	0	0	0	0	0	0	0	0	0	0	0	0	0	0	0	0	0	0	0	0	0	0	0	0	0
T12014	sweep_net	2023	S2	2023_S2	2023-10-02	W004	Sept_Nov_2023	Kibwelonga	high	1018	agro_ISeBAF	Citrullus_lanatus	3	S6⁰_56′_41″	E37⁰_31′_17″	13	25.64	18.63	21.42	82.29	3.28	1	0	0	0	0	0	0	0	0	0	0	0	0	0	0	0	0	0	0	0	0	0	0	1	0	0	0	0
T12009	sweep_net	2023	S2	2023_S2	2023-10-02	W004	Sept_Nov_2023	Kibwelonga	high	1018	agro_ISeBAF	Cucumis_sativus	1	S6⁰_56′_41″	E37⁰_31′_17″	15	25.64	18.63	21.42	82.29	3.28	8	0	0	0	0	0	0	1	0	0	0	0	0	0	0	0	0	0	0	0	0	0	0	0	0	0	0	0
T12010	sweep_net	2023	S2	2023_S2	2023-10-02	W004	Sept_Nov_2023	Kibwelonga	high	1018	agro_ISeBAF	Cucumis_sativus	2	S6⁰_56′_41″	E37⁰_31′_17″	19	25.64	18.63	21.42	82.29	3.28	4	0	0	0	0	0	0	0	0	0	0	0	0	0	0	0	0	0	0	0	0	0	0	0	0	0	0	0
T12011	sweep_net	2023	S2	2023_S2	2023-10-02	W004	Sept_Nov_2023	Kibwelonga	high	1018	agro_ISeBAF	Cucumis_sativus	3	S6⁰_56′_41″	E37⁰_31′_17″	20	25.64	18.63	21.42	82.29	3.28	5	0	0	0	0	0	0	1	0	0	0	0	0	0	0	0	0	0	1	0	0	0	0	0	0	0	0	0
T12015	sweep_net	2023	S2	2023_S2	2023-10-02	W004	Sept_Nov_2023	Kibwelonga	high	1018	agro_ISeBAF	Cucurbita_moschata	1	S6⁰_56′_41″	E37⁰_31′_17″	13	25.64	18.63	21.42	82.29	3.28	2	0	0	0	0	0	0	0	0	0	0	0	0	0	0	0	0	0	0	0	0	0	0	0	0	0	0	0
T12016	sweep_net	2023	S2	2023_S2	2023-10-02	W004	Sept_Nov_2023	Kibwelonga	high	1018	agro_ISeBAF	Cucurbita_moschata	2	S6⁰_56′_41″	E37⁰_31′_17″	15	25.64	18.63	21.42	82.29	3.28	0	0	0	0	0	0	0	0	0	0	0	0	0	0	0	0	0	0	0	0	0	0	0	0	0	0	0	0
T12017	sweep_net	2023	S2	2023_S2	2023-10-02	W004	Sept_Nov_2023	Kibwelonga	high	1018	agro_ISeBAF	Cucurbita_moschata	3	S6⁰_56′_41″	E37⁰_31′_17″	7	25.64	18.63	21.42	82.29	3.28	1	0	0	0	0	0	0	0	0	0	0	0	0	0	0	0	0	0	0	0	0	0	0	0	0	0	0	0
T13092	sweep_net	2023	S2	2023_S2	2023-10-23	W007	Sept_Nov_2023	Kibwelonga	high	1018	agro_ISeBAF	Citrullus_lanatus	1	S6⁰_55′_56″	E37⁰_31′_41″	17	23.63	20.13	21.88	76.44	2.8	3	0	0	0	0	1	0	0	0	0	1	0	0	0	0	0	0	0	0	0	0	0	0	0	0	0	0	0
T13093	sweep_net	2023	S2	2023_S2	2023-10-23	W007	Sept_Nov_2023	Kibwelonga	high	1018	agro_ISeBAF	Citrullus_lanatus	2	S6⁰_55′_56″	E37⁰_31′_41″	9	23.63	20.13	21.88	76.44	2.8	3	0	0	0	0	1	0	0	0	0	0	0	0	0	0	0	0	0	0	0	0	0	0	0	0	0	0	0
T13094	sweep_net	2023	S2	2023_S2	2023-10-23	W007	Sept_Nov_2023	Kibwelonga	high	1018	agro_ISeBAF	Citrullus_lanatus	3	S6⁰_55′_56″	E37⁰_31′_41″	14	23.63	20.13	21.88	76.44	2.8	0	0	0	0	0	0	0	0	0	0	0	0	0	0	0	0	0	0	0	0	0	0	0	0	0	0	0	0
T13089	sweep_net	2023	S2	2023_S2	2023-10-23	W007	Sept_Nov_2023	Kibwelonga	high	1018	agro_ISeBAF	Cucumis_sativus	1	S6⁰_55′_56″	E37⁰_31′_41″	7	23.63	20.13	21.88	76.44	2.8	5	0	0	0	0	0	0	2	0	0	0	0	0	0	0	0	0	0	0	0	0	0	0	0	0	0	0	0
T13090	sweep_net	2023	S2	2023_S2	2023-10-23	W007	Sept_Nov_2023	Kibwelonga	high	1018	agro_ISeBAF	Cucumis_sativus	2	S6⁰_55′_56″	E37⁰_31′_41″	15	23.63	20.13	21.88	76.44	2.8	6	0	0	0	0	0	0	2	0	0	0	0	0	0	0	0	0	0	1	0	0	0	0	1	0	0	0	0
T13091	sweep_net	2023	S2	2023_S2	2023-10-23	W007	Sept_Nov_2023	Kibwelonga	high	1018	agro_ISeBAF	Cucumis_sativus	3	S6⁰_55′_56″	E37⁰_31′_41″	23	23.63	20.13	21.88	76.44	2.8	2	0	0	0	0	0	0	0	0	0	0	0	0	0	0	0	0	0	1	0	0	0	0	0	0	0	0	0
T13095	sweep_net	2023	S2	2023_S2	2023-10-23	W007	Sept_Nov_2023	Kibwelonga	high	1018	agro_ISeBAF	Cucurbita_moschata	1	S6⁰_55′_56″	E37⁰_31′_41″	13	23.63	20.13	21.88	76.44	2.8	2	0	0	0	0	0	0	0	0	0	0	0	0	0	0	0	0	0	0	0	0	0	0	0	0	0	0	0
T13096	sweep_net	2023	S2	2023_S2	2023-10-23	W007	Sept_Nov_2023	Kibwelonga	high	1018	agro_ISeBAF	Cucurbita_moschata	2	S6⁰_55′_56″	E37⁰_31′_41″	7	23.63	20.13	21.88	76.44	2.8	0	0	0	0	0	0	0	0	0	0	0	0	0	0	0	0	0	0	0	0	0	0	0	0	0	0	0	0
T13097	sweep_net	2023	S2	2023_S2	2023-10-23	W007	Sept_Nov_2023	Kibwelonga	high	1018	agro_ISeBAF	Cucurbita_moschata	3	S6⁰_55′_56″	E37⁰_31′_41″	11	23.63	20.13	21.88	76.44	2.8	2	0	0	0	0	0	0	0	0	0	0	0	0	0	0	0	0	0	0	0	0	0	0	0	0	0	0	0
T13452	sweep_net	2023	S2	2023_S2	2023-10-30	W008	Sept_Nov_2023	Kibwelonga	high	1018	agro_ISeBAF	Citrullus_lanatus	1	S6⁰_55′_56″	E37⁰_31′_41″	3	21.13	17.13	19.01	84.08	9.5	2	0	0	0	0	0	0	0	0	0	0	0	0	0	0	0	0	0	0	0	0	0	0	0	0	0	0	0
T13453	sweep_net	2023	S2	2023_S2	2023-10-30	W008	Sept_Nov_2023	Kibwelonga	high	1018	agro_ISeBAF	Citrullus_lanatus	2	S6⁰_55′_56″	E37⁰_31′_41″	5	21.13	17.13	19.01	84.08	9.5	2	0	0	0	0	0	0	0	0	0	0	0	0	0	0	0	0	0	0	0	0	0	0	0	0	0	0	0
T13454	sweep_net	2023	S2	2023_S2	2023-10-30	W008	Sept_Nov_2023	Kibwelonga	high	1018	agro_ISeBAF	Citrullus_lanatus	3	S6⁰_55′_56″	E37⁰_31′_41″	2	21.13	17.13	19.01	84.08	9.5	1	0	0	0	0	0	0	0	0	1	0	0	0	0	0	0	0	0	0	0	0	0	0	0	0	0	0	0
T13449	sweep_net	2023	S2	2023_S2	2023-10-30	W008	Sept_Nov_2023	Kibwelonga	high	1018	agro_ISeBAF	Cucumis_sativus	1	S6⁰_55′_56″	E37⁰_31′_41″	5	21.13	17.13	19.01	84.08	9.5	0	0	0	0	0	0	0	0	0	0	0	0	0	0	0	0	0	0	0	0	0	0	0	0	0	0	0	0
T13450	sweep_net	2023	S2	2023_S2	2023-10-30	W008	Sept_Nov_2023	Kibwelonga	high	1018	agro_ISeBAF	Cucumis_sativus	2	S6⁰_55′_56″	E37⁰_31′_41″	4	21.13	17.13	19.01	84.08	9.5	2	0	0	0	0	0	0	0	0	0	0	0	0	0	0	0	0	0	0	0	0	0	0	0	0	0	0	0
T13451	sweep_net	2023	S2	2023_S2	2023-10-30	W008	Sept_Nov_2023	Kibwelonga	high	1018	agro_ISeBAF	Cucumis_sativus	3	S6⁰_55′_56″	E37⁰_31′_41″	8	21.13	17.13	19.01	84.08	9.5	3	0	0	0	0	0	0	0	0	0	0	0	0	0	0	0	0	0	0	0	0	0	0	0	0	0	0	1
T13455	sweep_net	2023	S2	2023_S2	2023-10-30	W008	Sept_Nov_2023	Kibwelonga	high	1018	agro_ISeBAF	Cucurbita_moschata	1	S6⁰_55′_56″	E37⁰_31′_41″	5	21.13	17.13	19.01	84.08	9.5	2	0	0	0	0	0	0	0	0	0	0	0	0	0	0	0	0	0	0	0	0	0	0	0	0	0	0	0
T13456	sweep_net	2023	S2	2023_S2	2023-10-30	W008	Sept_Nov_2023	Kibwelonga	high	1018	agro_ISeBAF	Cucurbita_moschata	2	S6⁰_55′_56″	E37⁰_31′_41″	8	21.13	17.13	19.01	84.08	9.5	1	0	0	0	0	0	0	0	0	0	0	0	0	0	0	0	0	0	0	0	0	0	0	0	0	0	0	0
T13457	sweep_net	2023	S2	2023_S2	2023-10-30	W008	Sept_Nov_2023	Kibwelonga	high	1018	agro_ISeBAF	Cucurbita_moschata	3	S6⁰_55′_56″	E37⁰_31′_41″	10	21.13	17.13	19.01	84.08	9.5	0	0	0	0	0	0	0	0	0	0	0	0	0	0	0	0	0	0	0	0	0	0	0	0	0	0	0	0
T6072	pan_trap	2022	S2	2022_S2	2022-10-03	W004	Sept_Nov_2022	Kibwelonga	high	1018	agro_ISeBAF	Citrullus_lanatus	1	S6⁰_52′_30″	E37⁰_39′_49″	20	26.64	16.13	21.12	69.7443	0	1	0	0	0	0	0	0	0	0	0	0	0	0	0	0	0	0	0	1	0	0	0	0	0	0	0	0	0
T6073	pan_trap	2022	S2	2022_S2	2022-10-03	W004	Sept_Nov_2022	Kibwelonga	high	1018	agro_ISeBAF	Citrullus_lanatus	2	S6⁰_52′_30″	E37⁰_39′_49″	16	26.64	16.13	21.12	69.7443	0	3	0	0	0	0	0	0	0	0	0	0	0	0	0	0	0	0	0	3	0	0	0	0	0	0	0	0	0
T6074	pan_trap	2022	S2	2022_S2	2022-10-03	W004	Sept_Nov_2022	Kibwelonga	high	1018	agro_ISeBAF	Citrullus_lanatus	3	S6⁰_52′_30″	E37⁰_39′_49″	0	26.64	16.13	21.12	69.7443	0	1	0	0	0	0	0	0	0	0	0	0	0	0	0	0	0	0	0	1	0	0	0	0	0	0	0	0	0
T6069	pan_trap	2022	S2	2022_S2	2022-10-03	W004	Sept_Nov_2022	Kibwelonga	high	1018	agro_ISeBAF	Cucumis_sativus	1	S6⁰_52′_30″	E37⁰_39′_49″	20	26.64	16.13	21.12	69.7443	0	1	0	0	0	0	0	0	0	0	0	0	0	0	0	0	0	0	0	1	0	0	0	0	0	0	0	0	0
T6070	pan_trap	2022	S2	2022_S2	2022-10-03	W004	Sept_Nov_2022	Kibwelonga	high	1018	agro_ISeBAF	Cucumis_sativus	2	S6⁰_52′_30″	E37⁰_39′_49″	3	26.64	16.13	21.12	69.7443	0	2	0	0	0	0	0	0	0	0	0	0	0	0	0	0	0	0	0	0	0	0	0	0	2	0	0	0	0
T6071	pan_trap	2022	S2	2022_S2	2022-10-03	W004	Sept_Nov_2022	Kibwelonga	high	1018	agro_ISeBAF	Cucumis_sativus	3	S6⁰_52′_30″	E37⁰_39′_49″	0	26.64	16.13	21.12	69.7443	0	0	0	0	0	0	0	0	0	0	0	0	0	0	0	0	0	0	0	0	0	0	0	0	0	0	0	0	0
T6075	pan_trap	2022	S2	2022_S2	2022-10-03	W004	Sept_Nov_2022	Kibwelonga	high	1018	agro_ISeBAF	Cucurbita_moschata	1	S6⁰_52′_30″	E37⁰_39′_49″	9	26.64	16.13	21.12	69.7443	0	1	0	0	0	0	0	0	0	0	0	0	0	0	0	0	0	0	0	0	0	0	0	0	1	0	0	0	0
T6076	pan_trap	2022	S2	2022_S2	2022-10-03	W004	Sept_Nov_2022	Kibwelonga	high	1018	agro_ISeBAF	Cucurbita_moschata	2	S6⁰_52′_30″	E37⁰_39′_49″	14	26.64	16.13	21.12	69.7443	0	2	0	0	0	0	0	0	0	0	0	0	0	0	0	0	0	0	0	0	0	0	0	1	1	0	0	0	0
T6077	pan_trap	2022	S2	2022_S2	2022-10-03	W004	Sept_Nov_2022	Kibwelonga	high	1018	agro_ISeBAF	Cucurbita_moschata	3	S6⁰_52′_30″	E37⁰_39′_49″	9	26.64	16.13	21.12	69.7443	0	1	0	0	0	0	0	0	0	0	0	0	0	0	0	0	0	0	0	0	0	0	0	1	0	0	0	0	0
T6432	pan_trap	2022	S2	2022_S2	2022-10-10	W005	Sept_Nov_2022	Kibwelonga	high	1018	agro_ISeBAF	Citrullus_lanatus	1	S6⁰_52′_30″	E37⁰_39′_49″	12	27.13	15.62	21.27	65.1348	0	0	0	0	0	0	0	0	0	0	0	0	0	0	0	0	0	0	0	0	0	0	0	0	0	0	0	0	0
T6433	pan_trap	2022	S2	2022_S2	2022-10-10	W005	Sept_Nov_2022	Kibwelonga	high	1018	agro_ISeBAF	Citrullus_lanatus	2	S6⁰_52′_30″	E37⁰_39′_49″	6	27.13	15.62	21.27	65.1348	0	0	0	0	0	0	0	0	0	0	0	0	0	0	0	0	0	0	0	0	0	0	0	0	0	0	0	0	0
T6434	pan_trap	2022	S2	2022_S2	2022-10-10	W005	Sept_Nov_2022	Kibwelonga	high	1018	agro_ISeBAF	Citrullus_lanatus	3	S6⁰_52′_30″	E37⁰_39′_49″	0	27.13	15.62	21.27	65.1348	0	0	0	0	0	0	0	0	0	0	0	0	0	0	0	0	0	0	0	0	0	0	0	0	0	0	0	0	0
T6429	pan_trap	2022	S2	2022_S2	2022-10-10	W005	Sept_Nov_2022	Kibwelonga	high	1018	agro_ISeBAF	Cucumis_sativus	1	S6⁰_52′_30″	E37⁰_39′_49″	7	27.13	15.62	21.27	65.1348	0	1	0	0	0	0	0	0	0	0	0	0	0	0	0	0	0	0	0	0	0	0	0	1	0	0	0	0	0
T6430	pan_trap	2022	S2	2022_S2	2022-10-10	W005	Sept_Nov_2022	Kibwelonga	high	1018	agro_ISeBAF	Cucumis_sativus	2	S6⁰_52′_30″	E37⁰_39′_49″	0	27.13	15.62	21.27	65.1348	0	0	0	0	0	0	0	0	0	0	0	0	0	0	0	0	0	0	0	0	0	0	0	0	0	0	0	0	0
T6431	pan_trap	2022	S2	2022_S2	2022-10-10	W005	Sept_Nov_2022	Kibwelonga	high	1018	agro_ISeBAF	Cucumis_sativus	3	S6⁰_52′_30″	E37⁰_39′_49″	0	27.13	15.62	21.27	65.1348	0	0	0	0	0	0	0	0	0	0	0	0	0	0	0	0	0	0	0	0	0	0	0	0	0	0	0	0	0
T6435	pan_trap	2022	S2	2022_S2	2022-10-10	W005	Sept_Nov_2022	Kibwelonga	high	1018	agro_ISeBAF	Cucurbita_moschata	1	S6⁰_52′_30″	E37⁰_39′_49″	1	27.13	15.62	21.27	65.1348	0	0	0	0	0	0	0	0	0	0	0	0	0	0	0	0	0	0	0	0	0	0	0	0	0	0	0	0	0
T6436	pan_trap	2022	S2	2022_S2	2022-10-10	W005	Sept_Nov_2022	Kibwelonga	high	1018	agro_ISeBAF	Cucurbita_moschata	2	S6⁰_52′_30″	E37⁰_39′_49″	1	27.13	15.62	21.27	65.1348	0	0	0	0	0	0	0	0	0	0	0	0	0	0	0	0	0	0	0	0	0	0	0	0	0	0	0	0	0
T6437	pan_trap	2022	S2	2022_S2	2022-10-10	W005	Sept_Nov_2022	Kibwelonga	high	1018	agro_ISeBAF	Cucurbita_moschata	3	S6⁰_52′_30″	E37⁰_39′_49″	2	27.13	15.62	21.27	65.1348	0	0	0	0	0	0	0	0	0	0	0	0	0	0	0	0	0	0	0	0	0	0	0	0	0	0	0	0	0
T6252	sweep_net	2022	S2	2022_S2	2022-10-03	W004	Sept_Nov_2022	Kibwelonga	high	1018	agro_ISeBAF	Citrullus_lanatus	1	S6⁰_52′_30″	E37⁰_39′_49″	20	26.64	16.13	21.12	69.7443	0	1	0	0	0	0	0	0	0	1	0	0	0	0	0	0	0	0	0	0	0	0	0	0	0	0	0	0	0
T6253	sweep_net	2022	S2	2022_S2	2022-10-03	W004	Sept_Nov_2022	Kibwelonga	high	1018	agro_ISeBAF	Citrullus_lanatus	2	S6⁰_52′_30″	E37⁰_39′_49″	16	26.64	16.13	21.12	69.7443	0	0	0	0	0	0	0	0	0	0	0	0	0	0	0	0	0	0	0	0	0	0	0	0	0	0	0	0	0
T6254	sweep_net	2022	S2	2022_S2	2022-10-03	W004	Sept_Nov_2022	Kibwelonga	high	1018	agro_ISeBAF	Citrullus_lanatus	3	S6⁰_52′_30″	E37⁰_39′_49″	0	26.64	16.13	21.12	69.7443	0	1	0	0	0	0	0	0	0	0	0	0	0	0	0	0	0	0	0	0	0	0	0	0	0	0	0	0	1
T6249	sweep_net	2022	S2	2022_S2	2022-10-03	W004	Sept_Nov_2022	Kibwelonga	high	1018	agro_ISeBAF	Cucumis_sativus	1	S6⁰_52′_30″	E37⁰_39′_49″	20	26.64	16.13	21.12	69.7443	0	0	0	0	0	0	0	0	0	0	0	0	0	0	0	0	0	0	0	0	0	0	0	0	0	0	0	0	0
T6250	sweep_net	2022	S2	2022_S2	2022-10-03	W004	Sept_Nov_2022	Kibwelonga	high	1018	agro_ISeBAF	Cucumis_sativus	2	S6⁰_52′_30″	E37⁰_39′_49″	3	26.64	16.13	21.12	69.7443	0	0	0	0	0	0	0	0	0	0	0	0	0	0	0	0	0	0	0	0	0	0	0	0	0	0	0	0	0
T6251	sweep_net	2022	S2	2022_S2	2022-10-03	W004	Sept_Nov_2022	Kibwelonga	high	1018	agro_ISeBAF	Cucumis_sativus	3	S6⁰_52′_30″	E37⁰_39′_49″	0	26.64	16.13	21.12	69.7443	0	0	0	0	0	0	0	0	0	0	0	0	0	0	0	0	0	0	0	0	0	0	0	0	0	0	0	0	0
T6255	sweep_net	2022	S2	2022_S2	2022-10-03	W004	Sept_Nov_2022	Kibwelonga	high	1018	agro_ISeBAF	Cucurbita_moschata	1	S6⁰_52′_30″	E37⁰_39′_49″	9	26.64	16.13	21.12	69.7443	0	1	0	0	0	0	0	0	0	0	0	0	0	0	0	0	0	0	0	0	0	0	0	0	0	0	0	0	0
T6256	sweep_net	2022	S2	2022_S2	2022-10-03	W004	Sept_Nov_2022	Kibwelonga	high	1018	agro_ISeBAF	Cucurbita_moschata	2	S6⁰_52′_30″	E37⁰_39′_49″	14	26.64	16.13	21.12	69.7443	0	1	0	0	0	0	0	0	0	0	0	0	0	0	0	0	0	0	0	0	0	0	0	0	0	0	0	0	0
T6257	sweep_net	2022	S2	2022_S2	2022-10-03	W004	Sept_Nov_2022	Kibwelonga	high	1018	agro_ISeBAF	Cucurbita_moschata	3	S6⁰_52′_30″	E37⁰_39′_49″	9	26.64	16.13	21.12	69.7443	0	0	0	0	0	0	0	0	0	0	0	0	0	0	0	0	0	0	0	0	0	0	0	0	0	0	0	0	0
T4632	pan_trap	2022	S1	2022_S1	2022-05-24	W008	April_June_2022	Kibwelonga	high	1018	agro_ISeBAF	Citrullus_lanatus	1	S6⁰_52′_25″	E37⁰_39′_59″	0	26.64	17.63	21.69	78.17	0.11	2	0	0	0	0	0	0	0	0	0	0	0	0	0	0	0	0	0	1	0	0	0	0	0	0	0	0	0
T4633	pan_trap	2022	S1	2022_S1	2022-05-24	W008	April_June_2022	Kibwelonga	high	1018	agro_ISeBAF	Citrullus_lanatus	2	S6⁰_52′_25″	E37⁰_39′_59″	0	26.64	17.63	21.69	78.17	0.11	0	0	0	0	0	0	0	0	0	0	0	0	0	0	0	0	0	0	0	0	0	0	0	0	0	0	0	0
T4634	pan_trap	2022	S1	2022_S1	2022-05-24	W008	April_June_2022	Kibwelonga	high	1018	agro_ISeBAF	Citrullus_lanatus	3	S6⁰_52′_25″	E37⁰_39′_59″	0	26.64	17.63	21.69	78.17	0.11	4	0	0	0	0	0	0	0	0	0	0	0	0	0	0	0	0	0	4	0	0	0	0	0	0	0	0	0
T4629	pan_trap	2022	S1	2022_S1	2022-05-24	W008	April_June_2022	Kibwelonga	high	1018	agro_ISeBAF	Cucumis_sativus	1	S6⁰_52′_25″	E37⁰_39′_59″	0	26.64	17.63	21.69	78.17	0.11	1	0	0	0	0	0	0	0	0	0	0	0	0	0	0	0	0	0	0	0	0	0	0	1	0	0	0	0
T4630	pan_trap	2022	S1	2022_S1	2022-05-24	W008	April_June_2022	Kibwelonga	high	1018	agro_ISeBAF	Cucumis_sativus	2	S6⁰_52′_25″	E37⁰_39′_59″	0	26.64	17.63	21.69	78.17	0.11	1	0	0	0	0	0	0	0	0	0	0	0	0	0	0	0	0	0	0	0	0	0	1	0	0	0	0	0
T4631	pan_trap	2022	S1	2022_S1	2022-05-24	W008	April_June_2022	Kibwelonga	high	1018	agro_ISeBAF	Cucumis_sativus	3	S6⁰_52′_25″	E37⁰_39′_59″	0	26.64	17.63	21.69	78.17	0.11	2	0	0	0	0	0	0	0	0	0	0	0	0	0	0	0	0	0	2	0	0	0	0	0	0	0	0	0
T4635	pan_trap	2022	S1	2022_S1	2022-05-24	W008	April_June_2022	Kibwelonga	high	1018	agro_ISeBAF	Cucurbita_moschata	1	S6⁰_52′_25″	E37⁰_39′_59″	0	26.64	17.63	21.69	78.17	0.11	5	0	0	0	0	0	0	0	0	0	0	0	0	0	0	0	0	0	3	0	0	0	0	2	0	0	0	0
T4636	pan_trap	2022	S1	2022_S1	2022-05-24	W008	April_June_2022	Kibwelonga	high	1018	agro_ISeBAF	Cucurbita_moschata	2	S6⁰_52′_25″	E37⁰_39′_59″	0	26.64	17.63	21.69	78.17	0.11	1	0	0	0	0	0	0	0	0	0	0	0	0	0	0	0	0	0	0	0	0	0	0	1	0	0	0	0
T4637	pan_trap	2022	S1	2022_S1	2022-05-24	W008	April_June_2022	Kibwelonga	high	1018	agro_ISeBAF	Cucurbita_moschata	3	S6⁰_52′_25″	E37⁰_39′_59″	0	26.64	17.63	21.69	78.17	0.11	1	0	0	0	0	0	0	0	0	0	0	0	0	0	0	0	0	0	0	0	0	0	0	1	0	0	0	0
T4452	sweep_net	2022	S1	2022_S1	2022-05-17	W007	April_June_2022	Kibwelonga	high	1018	agro_ISeBAF	Citrullus_lanatus	1	S6⁰_52′_25″	E37⁰_39′_59″	3	26.64	18.13	21.52	79.04	0.43	2	0	0	0	0	0	0	0	0	0	0	0	0	0	0	0	0	0	0	0	0	0	0	0	0	0	0	0
T4453	sweep_net	2022	S1	2022_S1	2022-05-17	W007	April_June_2022	Kibwelonga	high	1018	agro_ISeBAF	Citrullus_lanatus	2	S6⁰_52′_25″	E37⁰_39′_59″	0	26.64	18.13	21.52	79.04	0.43	2	0	0	0	0	0	0	0	0	0	0	0	0	0	0	0	0	0	0	0	0	0	0	0	0	0	0	0
T4454	sweep_net	2022	S1	2022_S1	2022-05-17	W007	April_June_2022	Kibwelonga	high	1018	agro_ISeBAF	Citrullus_lanatus	3	S6⁰_52′_25″	E37⁰_39′_59″	0	26.64	18.13	21.52	79.04	0.43	1	0	0	0	0	0	0	0	0	0	0	0	0	0	0	0	0	0	0	0	0	0	0	0	0	0	0	0
T4449	sweep_net	2022	S1	2022_S1	2022-05-17	W007	April_June_2022	Kibwelonga	high	1018	agro_ISeBAF	Cucumis_sativus	1	S6⁰_52′_25″	E37⁰_39′_59″	10	26.64	18.13	21.52	79.04	0.43	3	0	0	0	0	0	0	0	0	0	0	0	0	0	0	0	0	0	0	1	0	0	0	1	0	0	0	0
T4450	sweep_net	2022	S1	2022_S1	2022-05-17	W007	April_June_2022	Kibwelonga	high	1018	agro_ISeBAF	Cucumis_sativus	2	S6⁰_52′_25″	E37⁰_39′_59″	7	26.64	18.13	21.52	79.04	0.43	3	0	0	0	0	0	0	0	0	0	0	0	0	0	0	0	0	0	0	0	0	0	0	0	0	0	0	0
T4451	sweep_net	2022	S1	2022_S1	2022-05-17	W007	April_June_2022	Kibwelonga	high	1018	agro_ISeBAF	Cucumis_sativus	3	S6⁰_52′_25″	E37⁰_39′_59″	4	26.64	18.13	21.52	79.04	0.43	3	0	0	0	0	0	0	0	0	0	0	0	0	0	0	0	0	0	0	0	0	0	0	1	0	0	0	0
T4455	sweep_net	2022	S1	2022_S1	2022-05-17	W007	April_June_2022	Kibwelonga	high	1018	agro_ISeBAF	Cucurbita_moschata	1	S6⁰_52′_25″	E37⁰_39′_59″	3	26.64	18.13	21.52	79.04	0.43	1	0	0	0	0	0	0	0	0	0	0	0	0	0	0	0	0	0	0	0	0	0	0	0	0	0	0	0
T4456	sweep_net	2022	S1	2022_S1	2022-05-17	W007	April_June_2022	Kibwelonga	high	1018	agro_ISeBAF	Cucurbita_moschata	2	S6⁰_52′_25″	E37⁰_39′_59″	0	26.64	18.13	21.52	79.04	0.43	2	0	0	0	0	0	0	0	0	0	0	0	0	0	0	0	0	0	0	0	0	0	0	0	0	0	0	0
T4457	sweep_net	2022	S1	2022_S1	2022-05-17	W007	April_June_2022	Kibwelonga	high	1018	agro_ISeBAF	Cucurbita_moschata	3	S6⁰_52′_25″	E37⁰_39′_59″	0	26.64	18.13	21.52	79.04	0.43	2	0	0	0	0	0	0	0	0	0	0	0	0	0	0	0	0	0	0	0	0	0	0	0	0	0	0	0
T4812	sweep_net	2022	S1	2022_S1	2022-05-24	W008	April_June_2022	Kibwelonga	high	1018	agro_ISeBAF	Citrullus_lanatus	1	S6⁰_52′_25″	E37⁰_39′_59″	0	26.64	17.63	21.69	78.17	0.11	0	0	0	0	0	0	0	0	0	0	0	0	0	0	0	0	0	0	0	0	0	0	0	0	0	0	0	0
T4813	sweep_net	2022	S1	2022_S1	2022-05-24	W008	April_June_2022	Kibwelonga	high	1018	agro_ISeBAF	Citrullus_lanatus	2	S6⁰_52′_25″	E37⁰_39′_59″	0	26.64	17.63	21.69	78.17	0.11	7	0	0	0	0	0	0	0	0	0	0	0	0	0	0	0	0	0	0	0	0	0	0	0	0	0	0	0
T4814	sweep_net	2022	S1	2022_S1	2022-05-24	W008	April_June_2022	Kibwelonga	high	1018	agro_ISeBAF	Citrullus_lanatus	3	S6⁰_52′_25″	E37⁰_39′_59″	0	26.64	17.63	21.69	78.17	0.11	0	0	0	0	0	0	0	0	0	0	0	0	0	0	0	0	0	0	0	0	0	0	0	0	0	0	0	0
T4809	sweep_net	2022	S1	2022_S1	2022-05-24	W008	April_June_2022	Kibwelonga	high	1018	agro_ISeBAF	Cucumis_sativus	1	S6⁰_52′_25″	E37⁰_39′_59″	0	26.64	17.63	21.69	78.17	0.11	0	0	0	0	0	0	0	0	0	0	0	0	0	0	0	0	0	0	0	0	0	0	0	0	0	0	0	0
T4810	sweep_net	2022	S1	2022_S1	2022-05-24	W008	April_June_2022	Kibwelonga	high	1018	agro_ISeBAF	Cucumis_sativus	2	S6⁰_52′_25″	E37⁰_39′_59″	0	26.64	17.63	21.69	78.17	0.11	3	0	0	0	0	0	0	0	0	0	0	0	0	0	0	0	0	0	0	0	0	0	0	0	0	0	0	0
T4811	sweep_net	2022	S1	2022_S1	2022-05-24	W008	April_June_2022	Kibwelonga	high	1018	agro_ISeBAF	Cucumis_sativus	3	S6⁰_52′_25″	E37⁰_39′_59″	0	26.64	17.63	21.69	78.17	0.11	5	0	0	0	0	0	0	0	0	0	0	0	0	0	0	0	0	0	0	0	0	0	0	0	0	0	0	0
T4815	sweep_net	2022	S1	2022_S1	2022-05-24	W008	April_June_2022	Kibwelonga	high	1018	agro_ISeBAF	Cucurbita_moschata	1	S6⁰_52′_25″	E37⁰_39′_59″	0	26.64	17.63	21.69	78.17	0.11	0	0	0	0	0	0	0	0	0	0	0	0	0	0	0	0	0	0	0	0	0	0	0	0	0	0	0	0
T4816	sweep_net	2022	S1	2022_S1	2022-05-24	W008	April_June_2022	Kibwelonga	high	1018	agro_ISeBAF	Cucurbita_moschata	2	S6⁰_52′_25″	E37⁰_39′_59″	0	26.64	17.63	21.69	78.17	0.11	5	0	0	0	0	0	0	0	0	0	0	0	0	0	0	0	0	0	1	0	0	0	0	0	0	0	0	1
T4817	sweep_net	2022	S1	2022_S1	2022-05-24	W008	April_June_2022	Kibwelonga	high	1018	agro_ISeBAF	Cucurbita_moschata	3	S6⁰_52′_25″	E37⁰_39′_59″	0	26.64	17.63	21.69	78.17	0.11	0	0	0	0	0	0	0	0	0	0	0	0	0	0	0	0	0	0	0	0	0	0	0	0	0	0	0	0
T3912	pan_trap	2022	S1	2022_S1	2022-05-10	W006	April_June_2022	Kibwelonga	high	1018	agro_ISeBAF	Citrullus_lanatus	1	S6⁰_52′_33″	E37⁰_39′_58″	10	27.13	17.63	21.66	81.82	0	0	0	0	0	0	0	0	0	0	0	0	0	0	0	0	0	0	0	0	0	0	0	0	0	0	0	0	0
T3913	pan_trap	2022	S1	2022_S1	2022-05-10	W006	April_June_2022	Kibwelonga	high	1018	agro_ISeBAF	Citrullus_lanatus	2	S6⁰_52′_33″	E37⁰_39′_58″	6	27.13	17.63	21.66	81.82	0	0	0	0	0	0	0	0	0	0	0	0	0	0	0	0	0	0	0	0	0	0	0	0	0	0	0	0	0
T3914	pan_trap	2022	S1	2022_S1	2022-05-10	W006	April_June_2022	Kibwelonga	high	1018	agro_ISeBAF	Citrullus_lanatus	3	S6⁰_52′_33″	E37⁰_39′_58″	0	27.13	17.63	21.66	81.82	0	0	0	0	0	0	0	0	0	0	0	0	0	0	0	0	0	0	0	0	0	0	0	0	0	0	0	0	0
T3909	pan_trap	2022	S1	2022_S1	2022-05-10	W006	April_June_2022	Kibwelonga	high	1018	agro_ISeBAF	Cucumis_sativus	1	S6⁰_52′_33″	E37⁰_39′_58″	23	27.13	17.63	21.66	81.82	0	0	0	0	0	0	0	0	0	0	0	0	0	0	0	0	0	0	0	0	0	0	0	0	0	0	0	0	0
T3910	pan_trap	2022	S1	2022_S1	2022-05-10	W006	April_June_2022	Kibwelonga	high	1018	agro_ISeBAF	Cucumis_sativus	2	S6⁰_52′_33″	E37⁰_39′_58″	33	27.13	17.63	21.66	81.82	0	0	0	0	0	0	0	0	0	0	0	0	0	0	0	0	0	0	0	0	0	0	0	0	0	0	0	0	0
T3911	pan_trap	2022	S1	2022_S1	2022-05-10	W006	April_June_2022	Kibwelonga	high	1018	agro_ISeBAF	Cucumis_sativus	3	S6⁰_52′_33″	E37⁰_39′_58″	20	27.13	17.63	21.66	81.82	0	0	0	0	0	0	0	0	0	0	0	0	0	0	0	0	0	0	0	0	0	0	0	0	0	0	0	0	0
T3915	pan_trap	2022	S1	2022_S1	2022-05-10	W006	April_June_2022	Kibwelonga	high	1018	agro_ISeBAF	Cucurbita_moschata	1	S6⁰_52′_33″	E37⁰_39′_58″	10	27.13	17.63	21.66	81.82	0	0	0	0	0	0	0	0	0	0	0	0	0	0	0	0	0	0	0	0	0	0	0	0	0	0	0	0	0
T3916	pan_trap	2022	S1	2022_S1	2022-05-10	W006	April_June_2022	Kibwelonga	high	1018	agro_ISeBAF	Cucurbita_moschata	2	S6⁰_52′_33″	E37⁰_39′_58″	13	27.13	17.63	21.66	81.82	0	0	0	0	0	0	0	0	0	0	0	0	0	0	0	0	0	0	0	0	0	0	0	0	0	0	0	0	0
T3917	pan_trap	2022	S1	2022_S1	2022-05-10	W006	April_June_2022	Kibwelonga	high	1018	agro_ISeBAF	Cucurbita_moschata	3	S6⁰_52′_33″	E37⁰_39′_58″	6	27.13	17.63	21.66	81.82	0	0	0	0	0	0	0	0	0	0	0	0	0	0	0	0	0	0	0	0	0	0	0	0	0	0	0	0	0
T4274	pan_trap	2022	S1	2022_S1	2022-05-17	W007	April_June_2022	Kibwelonga	high	1018	agro_ISeBAF	Citrullus_lanatus	1	S6⁰_52′_33″	E37⁰_39′_58″	0	26.64	18.13	21.52	79.04	0.43	0	0	0	0	0	0	0	0	0	0	0	0	0	0	0	0	0	0	0	0	0	0	0	0	0	0	0	0
T4272	pan_trap	2022	S1	2022_S1	2022-05-17	W007	April_June_2022	Kibwelonga	high	1018	agro_ISeBAF	Citrullus_lanatus	2	S6⁰_52′_33″	E37⁰_39′_58″	3	26.64	18.13	21.52	79.04	0.43	0	0	0	0	0	0	0	0	0	0	0	0	0	0	0	0	0	0	0	0	0	0	0	0	0	0	0	0
T4273	pan_trap	2022	S1	2022_S1	2022-05-17	W007	April_June_2022	Kibwelonga	high	1018	agro_ISeBAF	Citrullus_lanatus	3	S6⁰_52′_33″	E37⁰_39′_58″	0	26.64	18.13	21.52	79.04	0.43	0	0	0	0	0	0	0	0	0	0	0	0	0	0	0	0	0	0	0	0	0	0	0	0	0	0	0	0
T4271	pan_trap	2022	S1	2022_S1	2022-05-17	W007	April_June_2022	Kibwelonga	high	1018	agro_ISeBAF	Cucumis_sativus	1	S6⁰_52′_33″	E37⁰_39′_58″	3	26.64	18.13	21.52	79.04	0.43	0	0	0	0	0	0	0	0	0	0	0	0	0	0	0	0	0	0	0	0	0	0	0	0	0	0	0	0
T4269	pan_trap	2022	S1	2022_S1	2022-05-17	W007	April_June_2022	Kibwelonga	high	1018	agro_ISeBAF	Cucumis_sativus	2	S6⁰_52′_33″	E37⁰_39′_58″	10	26.64	18.13	21.52	79.04	0.43	0	0	0	0	0	0	0	0	0	0	0	0	0	0	0	0	0	0	0	0	0	0	0	0	0	0	0	0
T4270	pan_trap	2022	S1	2022_S1	2022-05-17	W007	April_June_2022	Kibwelonga	high	1018	agro_ISeBAF	Cucumis_sativus	3	S6⁰_52′_33″	E37⁰_39′_58″	6	26.64	18.13	21.52	79.04	0.43	1	0	0	0	0	0	0	0	0	0	0	0	0	0	0	0	0	0	0	0	0	0	1	0	0	0	0	0
T4277	pan_trap	2022	S1	2022_S1	2022-05-17	W007	April_June_2022	Kibwelonga	high	1018	agro_ISeBAF	Cucurbita_moschata	1	S6⁰_52′_33″	E37⁰_39′_58″	0	26.64	18.13	21.52	79.04	0.43	0	0	0	0	0	0	0	0	0	0	0	0	0	0	0	0	0	0	0	0	0	0	0	0	0	0	0	0
T4275	pan_trap	2022	S1	2022_S1	2022-05-17	W007	April_June_2022	Kibwelonga	high	1018	agro_ISeBAF	Cucurbita_moschata	2	S6⁰_52′_33″	E37⁰_39′_58″	3	26.64	18.13	21.52	79.04	0.43	0	0	0	0	0	0	0	0	0	0	0	0	0	0	0	0	0	0	0	0	0	0	0	0	0	0	0	0
T4276	pan_trap	2022	S1	2022_S1	2022-05-17	W007	April_June_2022	Kibwelonga	high	1018	agro_ISeBAF	Cucurbita_moschata	3	S6⁰_52′_33″	E37⁰_39′_58″	0	26.64	18.13	21.52	79.04	0.43	0	0	0	0	0	0	0	0	0	0	0	0	0	0	0	0	0	0	0	0	0	0	0	0	0	0	0	0
T3732	sweep_net	2022	S1	2022_S1	2022-05-03	W005	April_June_2022	Kibwelonga	high	1018	agro_ISeBAF	Citrullus_lanatus	1	S6⁰_52′_33″	E37⁰_39′_58″	16	26.64	18.13	21.42	83.22	1.67	1	0	0	0	0	0	0	0	0	0	0	0	0	0	0	0	0	0	0	0	0	0	0	1	0	0	0	0
T3733	sweep_net	2022	S1	2022_S1	2022-05-03	W005	April_June_2022	Kibwelonga	high	1018	agro_ISeBAF	Citrullus_lanatus	2	S6⁰_52′_33″	E37⁰_39′_58″	16	26.64	18.13	21.42	83.22	1.67	2	0	0	0	0	0	0	0	0	0	0	0	0	0	0	0	0	1	0	0	0	0	0	0	0	0	0	0
T3734	sweep_net	2022	S1	2022_S1	2022-05-03	W005	April_June_2022	Kibwelonga	high	1018	agro_ISeBAF	Citrullus_lanatus	3	S6⁰_52′_33″	E37⁰_39′_58″	16	26.64	18.13	21.42	83.22	1.67	1	0	0	0	0	0	0	0	0	0	0	0	0	0	0	0	0	0	1	0	0	0	0	0	0	0	0	0
T3729	sweep_net	2022	S1	2022_S1	2022-05-03	W005	April_June_2022	Kibwelonga	high	1018	agro_ISeBAF	Cucumis_sativus	1	S6⁰_52′_33″	E37⁰_39′_58″	50	26.64	18.13	21.42	83.22	1.67	0	0	0	0	0	0	0	0	0	0	0	0	0	0	0	0	0	0	0	0	0	0	0	0	0	0	0	0
T3730	sweep_net	2022	S1	2022_S1	2022-05-03	W005	April_June_2022	Kibwelonga	high	1018	agro_ISeBAF	Cucumis_sativus	2	S6⁰_52′_33″	E37⁰_39′_58″	56	26.64	18.13	21.42	83.22	1.67	1	0	0	0	0	0	0	0	0	0	0	0	0	0	0	0	0	0	0	0	0	0	0	0	0	0	0	0
T3731	sweep_net	2022	S1	2022_S1	2022-05-03	W005	April_June_2022	Kibwelonga	high	1018	agro_ISeBAF	Cucumis_sativus	3	S6⁰_52′_33″	E37⁰_39′_58″	50	26.64	18.13	21.42	83.22	1.67	1	0	0	0	0	0	0	0	0	0	0	0	0	0	0	0	0	0	0	0	0	0	0	0	0	1	0	0
T3735	sweep_net	2022	S1	2022_S1	2022-05-03	W005	April_June_2022	Kibwelonga	high	1018	agro_ISeBAF	Cucurbita_moschata	1	S6⁰_52′_33″	E37⁰_39′_58″	33	26.64	18.13	21.42	83.22	1.67	1	0	0	0	0	0	0	0	0	0	0	0	0	0	0	0	0	0	0	0	0	0	0	0	0	0	0	0
T3736	sweep_net	2022	S1	2022_S1	2022-05-03	W005	April_June_2022	Kibwelonga	high	1018	agro_ISeBAF	Cucurbita_moschata	2	S6⁰_52′_33″	E37⁰_39′_58″	26	26.64	18.13	21.42	83.22	1.67	1	0	0	0	0	0	0	0	0	0	0	0	0	0	0	0	0	0	0	0	0	0	0	0	0	0	0	0
T3737	sweep_net	2022	S1	2022_S1	2022-05-03	W005	April_June_2022	Kibwelonga	high	1018	agro_ISeBAF	Cucurbita_moschata	3	S6⁰_52′_33″	E37⁰_39′_58″	26	26.64	18.13	21.42	83.22	1.67	0	0	0	0	0	0	0	0	0	0	0	0	0	0	0	0	0	0	0	0	0	0	0	0	0	0	0	0
T4094	sweep_net	2022	S1	2022_S1	2022-05-10	W006	April_June_2022	Kibwelonga	high	1018	agro_ISeBAF	Citrullus_lanatus	1	S6⁰_52′_33″	E37⁰_39′_58″	0	27.13	17.63	21.66	81.82	0.4	1	0	0	0	0	0	0	0	1	0	0	0	0	0	0	0	0	0	0	0	0	0	0	0	0	0	0	0
T4092	sweep_net	2022	S1	2022_S1	2022-05-10	W006	April_June_2022	Kibwelonga	high	1018	agro_ISeBAF	Citrullus_lanatus	2	S6⁰_52′_33″	E37⁰_39′_58″	10	27.13	17.63	21.66	81.82	0.4	2	0	0	0	0	0	0	0	0	0	0	0	0	0	0	0	0	0	1	0	0	0	0	1	0	0	0	0
T4093	sweep_net	2022	S1	2022_S1	2022-05-10	W006	April_June_2022	Kibwelonga	high	1018	agro_ISeBAF	Citrullus_lanatus	3	S6⁰_52′_33″	E37⁰_39′_58″	6	27.13	17.63	21.66	81.82	0.4	2	0	0	0	0	0	0	0	1	0	0	0	0	0	0	0	0	0	0	0	0	0	0	0	0	0	0	0
T4091	sweep_net	2022	S1	2022_S1	2022-05-10	W006	April_June_2022	Kibwelonga	high	1018	agro_ISeBAF	Cucumis_sativus	1	S6⁰_52′_33″	E37⁰_39′_58″	20	27.13	17.63	21.66	81.82	0.4	1	0	0	0	0	0	0	0	0	0	0	0	0	0	0	0	0	0	0	0	0	0	0	0	0	0	0	0
T4089	sweep_net	2022	S1	2022_S1	2022-05-10	W006	April_June_2022	Kibwelonga	high	1018	agro_ISeBAF	Cucumis_sativus	2	S6⁰_52′_33″	E37⁰_39′_58″	23	27.13	17.63	21.66	81.82	0.4	2	0	0	0	0	0	0	0	0	0	0	0	0	0	0	0	0	0	0	0	0	0	0	0	0	0	0	0
T4090	sweep_net	2022	S1	2022_S1	2022-05-10	W006	April_June_2022	Kibwelonga	high	1018	agro_ISeBAF	Cucumis_sativus	3	S6⁰_52′_33″	E37⁰_39′_58″	33	27.13	17.63	21.66	81.82	0.4	2	0	0	0	0	0	0	0	0	0	0	0	0	0	0	0	0	0	0	0	0	0	0	0	0	0	0	0
T4097	sweep_net	2022	S1	2022_S1	2022-05-10	W006	April_June_2022	Kibwelonga	high	1018	agro_ISeBAF	Cucurbita_moschata	1	S6⁰_52′_33″	E37⁰_39′_58″	6	27.13	17.63	21.66	81.82	0.4	1	0	0	0	0	0	0	0	0	0	0	0	0	0	0	0	0	0	1	0	0	0	0	0	0	0	0	0
T4095	sweep_net	2022	S1	2022_S1	2022-05-10	W006	April_June_2022	Kibwelonga	high	1018	agro_ISeBAF	Cucurbita_moschata	2	S6⁰_52′_33″	E37⁰_39′_58″	10	27.13	17.63	21.66	81.82	0.4	2	0	0	0	0	0	0	0	0	0	0	0	0	0	0	0	0	0	0	0	0	0	0	0	0	0	0	1
T4096	sweep_net	2022	S1	2022_S1	2022-05-10	W006	April_June_2022	Kibwelonga	high	1018	agro_ISeBAF	Cucurbita_moschata	3	S6⁰_52′_33″	E37⁰_39′_58″	13	27.13	17.63	21.66	81.82	0.4	1	0	0	0	0	0	0	0	0	0	0	0	0	0	0	0	0	0	1	0	0	0	0	0	0	0	0	0
T11472	pan_trap	2023	S2	2023_S2	2023-09-25	W003	Sept_Nov_2023	Kibwelonga	high	1018	agro_ISeBAF	Citrullus_lanatus	1	S6⁰_52′_29″	E37⁰_40′_06″	17	23.14	21.13	22.13	68.52	0	3	0	0	0	0	0	0	0	0	0	0	0	0	0	0	0	0	0	2	0	0	1	0	0	0	0	0	0
T11473	pan_trap	2023	S2	2023_S2	2023-09-25	W003	Sept_Nov_2023	Kibwelonga	high	1018	agro_ISeBAF	Citrullus_lanatus	2	S6⁰_52′_29″	E37⁰_40′_06″	9	23.14	21.13	22.13	68.52	0	0	0	0	0	0	0	0	0	0	0	0	0	0	0	0	0	0	0	0	0	0	0	0	0	0	0	0	0
T11474	pan_trap	2023	S2	2023_S2	2023-09-25	W003	Sept_Nov_2023	Kibwelonga	high	1018	agro_ISeBAF	Citrullus_lanatus	3	S6⁰_52′_29″	E37⁰_40′_06″	18	23.14	21.13	22.13	68.52	0	1	0	0	0	0	0	0	0	0	0	0	0	0	0	0	0	0	0	0	0	0	0	1	0	0	0	0	0
T11469	pan_trap	2023	S2	2023_S2	2023-09-25	W003	Sept_Nov_2023	Kibwelonga	high	1018	agro_ISeBAF	Cucumis_sativus	1	S6⁰_52′_29″	E37⁰_40′_06″	36	23.14	21.13	22.13	68.52	0	0	0	0	0	0	0	0	0	0	0	0	0	0	0	0	0	0	0	0	0	0	0	0	0	0	0	0	0
T11470	pan_trap	2023	S2	2023_S2	2023-09-25	W003	Sept_Nov_2023	Kibwelonga	high	1018	agro_ISeBAF	Cucumis_sativus	2	S6⁰_52′_29″	E37⁰_40′_06″	27	23.14	21.13	22.13	68.52	0	0	0	0	0	0	0	0	0	0	0	0	0	0	0	0	0	0	0	0	0	0	0	0	0	0	0	0	0
T11471	pan_trap	2023	S2	2023_S2	2023-09-25	W003	Sept_Nov_2023	Kibwelonga	high	1018	agro_ISeBAF	Cucumis_sativus	3	S6⁰_52′_29″	E37⁰_40′_06″	24	23.14	21.13	22.13	68.52	0	0	0	0	0	0	0	0	0	0	0	0	0	0	0	0	0	0	0	0	0	0	0	0	0	0	0	0	0
T11475	pan_trap	2023	S2	2023_S2	2023-09-25	W003	Sept_Nov_2023	Kibwelonga	high	1018	agro_ISeBAF	Cucurbita_moschata	1	S6⁰_52′_29″	E37⁰_40′_06″	9	23.14	21.13	22.13	68.52	0	1	0	0	0	0	0	0	0	0	0	0	0	0	0	0	0	0	0	1	0	0	0	0	0	0	0	0	0
T11476	pan_trap	2023	S2	2023_S2	2023-09-25	W003	Sept_Nov_2023	Kibwelonga	high	1018	agro_ISeBAF	Cucurbita_moschata	2	S6⁰_52′_29″	E37⁰_40′_06″	11	23.14	21.13	22.13	68.52	0	0	0	0	0	0	0	0	0	0	0	0	0	0	0	0	0	0	0	0	0	0	0	0	0	0	0	0	0
T11477	pan_trap	2023	S2	2023_S2	2023-09-25	W003	Sept_Nov_2023	Kibwelonga	high	1018	agro_ISeBAF	Cucurbita_moschata	3	S6⁰_52′_29″	E37⁰_40′_06″	7	23.14	21.13	22.13	68.52	0	0	0	0	0	0	0	0	0	0	0	0	0	0	0	0	0	0	0	0	0	0	0	0	0	0	0	0	0
T11292	sweep_net	2023	S2	2023_S2	2023-09-18	W002	Sept_Nov_2023	Kibwelonga	high	1018	agro_ISeBAF	Citrullus_lanatus	1	S6⁰_52′_29″	E37⁰_40′_06″	14	24.13	17.62	21.66	72.68	0.4	4	0	0	0	0	0	0	0	0	0	0	0	0	0	0	0	0	0	0	0	0	0	0	0	0	0	0	0
T11293	sweep_net	2023	S2	2023_S2	2023-09-18	W002	Sept_Nov_2023	Kibwelonga	high	1018	agro_ISeBAF	Citrullus_lanatus	2	S6⁰_52′_29″	E37⁰_40′_06″	10	24.13	17.62	21.66	72.68	0.4	3	0	0	0	0	0	0	0	0	0	0	0	0	0	0	0	0	0	0	0	0	0	0	0	0	0	0	0
T11294	sweep_net	2023	S2	2023_S2	2023-09-18	W002	Sept_Nov_2023	Kibwelonga	high	1018	agro_ISeBAF	Citrullus_lanatus	3	S6⁰_52′_29″	E37⁰_40′_06″	15	24.13	17.62	21.66	72.68	0.4	4	0	0	0	0	0	0	0	0	0	0	0	0	0	0	0	0	0	1	0	0	0	0	1	0	0	0	0
T11289	sweep_net	2023	S2	2023_S2	2023-09-18	W002	Sept_Nov_2023	Kibwelonga	high	1018	agro_ISeBAF	Cucumis_sativus	1	S6⁰_52′_29″	E37⁰_40′_06″	18	24.13	17.62	21.66	72.68	0.4	4	0	0	0	0	0	0	0	0	0	0	0	0	0	0	0	0	0	0	0	0	0	0	0	0	0	0	0
T11290	sweep_net	2023	S2	2023_S2	2023-09-18	W002	Sept_Nov_2023	Kibwelonga	high	1018	agro_ISeBAF	Cucumis_sativus	2	S6⁰_52′_29″	E37⁰_40′_06″	27	24.13	17.62	21.66	72.68	0.4	3	0	0	0	0	0	0	0	0	0	0	0	0	0	0	0	0	0	1	0	0	0	0	0	0	0	0	0
T11291	sweep_net	2023	S2	2023_S2	2023-09-18	W002	Sept_Nov_2023	Kibwelonga	high	1018	agro_ISeBAF	Cucumis_sativus	3	S6⁰_52′_29″	E37⁰_40′_06″	18	24.13	17.62	21.66	72.68	0.4	3	0	0	0	0	0	0	0	0	0	0	0	0	0	0	0	0	0	1	0	0	0	0	0	0	0	0	0
T11295	sweep_net	2023	S2	2023_S2	2023-09-18	W002	Sept_Nov_2023	Kibwelonga	high	1018	agro_ISeBAF	Cucurbita_moschata	1	S6⁰_52′_29″	E37⁰_40′_06″	13	24.13	17.62	21.66	72.68	0.4	2	0	0	0	0	0	0	0	0	0	0	0	0	0	0	0	0	0	1	0	0	0	0	0	0	0	0	0
T11296	sweep_net	2023	S2	2023_S2	2023-09-18	W002	Sept_Nov_2023	Kibwelonga	high	1018	agro_ISeBAF	Cucurbita_moschata	2	S6⁰_52′_29″	E37⁰_40′_06″	9	24.13	17.62	21.66	72.68	0.4	2	0	0	0	0	0	0	0	0	0	0	0	0	0	0	0	0	0	0	0	0	0	0	1	0	0	0	0
T11297	sweep_net	2023	S2	2023_S2	2023-09-18	W002	Sept_Nov_2023	Kibwelonga	high	1018	agro_ISeBAF	Cucurbita_moschata	3	S6⁰_52′_29″	E37⁰_40′_06″	10	24.13	17.62	21.66	72.68	0.4	1	0	0	0	0	0	0	0	0	0	0	0	0	0	0	0	0	0	0	0	0	0	0	0	0	0	0	0
T11652	sweep_net	2023	S2	2023_S2	2023-09-25	W003	Sept_Nov_2023	Kibwelonga	high	1018	agro_ISeBAF	Citrullus_lanatus	1	S6⁰_52′_29″	E37⁰_40′_06″	17	23.14	21.13	22.13	68.52	0	5	0	0	0	0	0	0	0	0	0	0	0	0	0	0	0	0	0	0	0	0	0	0	0	1	0	0	0
T11653	sweep_net	2023	S2	2023_S2	2023-09-25	W003	Sept_Nov_2023	Kibwelonga	high	1018	agro_ISeBAF	Citrullus_lanatus	2	S6⁰_52′_29″	E37⁰_40′_06″	9	23.14	21.13	22.13	68.52	0	7	0	0	0	0	0	0	0	0	0	0	0	0	0	0	0	0	0	0	0	0	1	0	0	0	0	0	0
T11654	sweep_net	2023	S2	2023_S2	2023-09-25	W003	Sept_Nov_2023	Kibwelonga	high	1018	agro_ISeBAF	Citrullus_lanatus	3	S6⁰_52′_29″	E37⁰_40′_06″	18	23.14	21.13	22.13	68.52	0	2	0	0	0	0	0	0	0	0	0	0	0	0	0	0	0	0	0	0	0	0	0	0	0	0	0	0	0
T11649	sweep_net	2023	S2	2023_S2	2023-09-25	W003	Sept_Nov_2023	Kibwelonga	high	1018	agro_ISeBAF	Cucumis_sativus	1	S6⁰_52′_29″	E37⁰_40′_06″	36	23.14	21.13	22.13	68.52	0	3	0	0	0	0	0	0	0	0	0	0	0	0	0	0	0	0	0	1	0	0	0	0	1	0	0	0	0
T11650	sweep_net	2023	S2	2023_S2	2023-09-25	W003	Sept_Nov_2023	Kibwelonga	high	1018	agro_ISeBAF	Cucumis_sativus	2	S6⁰_52′_29″	E37⁰_40′_06″	27	23.14	21.13	22.13	68.52	0	6	0	0	0	0	0	0	1	0	1	0	0	0	0	0	0	0	0	0	0	0	0	0	0	0	0	0	0
T11651	sweep_net	2023	S2	2023_S2	2023-09-25	W003	Sept_Nov_2023	Kibwelonga	high	1018	agro_ISeBAF	Cucumis_sativus	3	S6⁰_52′_29″	E37⁰_40′_06″	24	23.14	21.13	22.13	68.52	0	3	0	0	0	0	0	0	0	0	0	0	0	0	0	0	0	0	0	3	0	0	0	0	0	0	0	0	0
T11655	sweep_net	2023	S2	2023_S2	2023-09-25	W003	Sept_Nov_2023	Kibwelonga	high	1018	agro_ISeBAF	Cucurbita_moschata	1	S6⁰_52′_29″	E37⁰_40′_06″	9	23.14	21.13	22.13	68.52	0	3	0	0	0	0	0	0	0	0	0	0	0	0	0	0	0	0	0	0	0	0	0	0	1	0	0	0	0
T11656	sweep_net	2023	S2	2023_S2	2023-09-25	W003	Sept_Nov_2023	Kibwelonga	high	1018	agro_ISeBAF	Cucurbita_moschata	2	S6⁰_52′_29″	E37⁰_40′_06″	11	23.14	21.13	22.13	68.52	0	7	0	0	0	0	0	0	0	0	0	0	0	0	0	0	0	0	0	0	0	0	0	0	0	0	0	0	0
T11657	sweep_net	2023	S2	2023_S2	2023-09-25	W003	Sept_Nov_2023	Kibwelonga	high	1018	agro_ISeBAF	Cucurbita_moschata	3	S6⁰_52′_29″	E37⁰_40′_06″	7	23.14	21.13	22.13	68.52	0	7	0	0	0	0	0	0	1	0	0	0	0	0	0	0	0	0	0	0	0	0	0	0	0	0	0	0	0
T3192	pan_trap	2022	S1	2022_S1	2022-04-26	W004	April_June_2022	Kibwelonga	high	1018	agro_ISeBAF	Citrullus_lanatus	1	S6⁰_52′_40″	E37⁰_39′_54″	13	26.64	19.13	21.39	91.56	4.24	0	0	0	0	0	0	0	0	0	0	0	0	0	0	0	0	0	0	0	0	0	0	0	0	0	0	0	0
T3193	pan_trap	2022	S1	2022_S1	2022-04-26	W004	April_June_2022	Kibwelonga	high	1018	agro_ISeBAF	Citrullus_lanatus	2	S6⁰_52′_40″	E37⁰_39′_54″	20	26.64	19.13	21.39	91.56	4.24	0	0	0	0	0	0	0	0	0	0	0	0	0	0	0	0	0	0	0	0	0	0	0	0	0	0	0	0
T3194	pan_trap	2022	S1	2022_S1	2022-04-26	W004	April_June_2022	Kibwelonga	high	1018	agro_ISeBAF	Citrullus_lanatus	3	S6⁰_52′_40″	E37⁰_39′_54″	10	26.64	19.13	21.39	91.56	4.24	0	0	0	0	0	0	0	0	0	0	0	0	0	0	0	0	0	0	0	0	0	0	0	0	0	0	0	0
T3189	pan_trap	2022	S1	2022_S1	2022-04-26	W004	April_June_2022	Kibwelonga	high	1018	agro_ISeBAF	Cucumis_sativus	1	S6⁰_52′_40″	E37⁰_39′_54″	36	26.64	19.13	21.39	91.56	4.24	0	0	0	0	0	0	0	0	0	0	0	0	0	0	0	0	0	0	0	0	0	0	0	0	0	0	0	0
T3190	pan_trap	2022	S1	2022_S1	2022-04-26	W004	April_June_2022	Kibwelonga	high	1018	agro_ISeBAF	Cucumis_sativus	2	S6⁰_52′_40″	E37⁰_39′_54″	60	26.64	19.13	21.39	91.56	4.24	0	0	0	0	0	0	0	0	0	0	0	0	0	0	0	0	0	0	0	0	0	0	0	0	0	0	0	0
T3191	pan_trap	2022	S1	2022_S1	2022-04-26	W004	April_June_2022	Kibwelonga	high	1018	agro_ISeBAF	Cucumis_sativus	3	S6⁰_52′_40″	E37⁰_39′_54″	33	26.64	19.13	21.39	91.56	4.24	0	0	0	0	0	0	0	0	0	0	0	0	0	0	0	0	0	0	0	0	0	0	0	0	0	0	0	0
T3195	pan_trap	2022	S1	2022_S1	2022-04-26	W004	April_June_2022	Kibwelonga	high	1018	agro_ISeBAF	Cucurbita_moschata	1	S6⁰_52′_40″	E37⁰_39′_54″	10	26.64	19.13	21.39	91.56	4.24	0	0	0	0	0	0	0	0	0	0	0	0	0	0	0	0	0	0	0	0	0	0	0	0	0	0	0	0
T3196	pan_trap	2022	S1	2022_S1	2022-04-26	W004	April_June_2022	Kibwelonga	high	1018	agro_ISeBAF	Cucurbita_moschata	2	S6⁰_52′_40″	E37⁰_39′_54″	6	26.64	19.13	21.39	91.56	4.24	0	0	0	0	0	0	0	0	0	0	0	0	0	0	0	0	0	0	0	0	0	0	0	0	0	0	0	0
T3197	pan_trap	2022	S1	2022_S1	2022-04-26	W004	April_June_2022	Kibwelonga	high	1018	agro_ISeBAF	Cucurbita_moschata	3	S6⁰_52′_40″	E37⁰_39′_54″	13	26.64	19.13	21.39	91.56	4.24	0	0	0	0	0	0	0	0	0	0	0	0	0	0	0	0	0	0	0	0	0	0	0	0	0	0	0	0
T3552	pan_trap	2022	S1	2022_S1	2022-05-03	W005	April_June_2022	Kibwelonga	high	1018	agro_ISeBAF	Citrullus_lanatus	1	S6⁰_52′_40″	E37⁰_39′_54″	16	26.64	18.13	21.42	83.22	1.67	0	0	0	0	0	0	0	0	0	0	0	0	0	0	0	0	0	0	0	0	0	0	0	0	0	0	0	0
T3553	pan_trap	2022	S1	2022_S1	2022-05-03	W005	April_June_2022	Kibwelonga	high	1018	agro_ISeBAF	Citrullus_lanatus	2	S6⁰_52′_40″	E37⁰_39′_54″	16	26.64	18.13	21.42	83.22	1.67	0	0	0	0	0	0	0	0	0	0	0	0	0	0	0	0	0	0	0	0	0	0	0	0	0	0	0	0
T3554	pan_trap	2022	S1	2022_S1	2022-05-03	W005	April_June_2022	Kibwelonga	high	1018	agro_ISeBAF	Citrullus_lanatus	3	S6⁰_52′_40″	E37⁰_39′_54″	16	26.64	18.13	21.42	83.22	1.67	0	0	0	0	0	0	0	0	0	0	0	0	0	0	0	0	0	0	0	0	0	0	0	0	0	0	0	0
T3549	pan_trap	2022	S1	2022_S1	2022-05-03	W005	April_June_2022	Kibwelonga	high	1018	agro_ISeBAF	Cucumis_sativus	1	S6⁰_52′_40″	E37⁰_39′_54″	50	26.64	18.13	21.42	83.22	1.67	0	0	0	0	0	0	0	0	0	0	0	0	0	0	0	0	0	0	0	0	0	0	0	0	0	0	0	0
T3550	pan_trap	2022	S1	2022_S1	2022-05-03	W005	April_June_2022	Kibwelonga	high	1018	agro_ISeBAF	Cucumis_sativus	2	S6⁰_52′_40″	E37⁰_39′_54″	56	26.64	18.13	21.42	83.22	1.67	0	0	0	0	0	0	0	0	0	0	0	0	0	0	0	0	0	0	0	0	0	0	0	0	0	0	0	0
T3551	pan_trap	2022	S1	2022_S1	2022-05-03	W005	April_June_2022	Kibwelonga	high	1018	agro_ISeBAF	Cucumis_sativus	3	S6⁰_52′_40″	E37⁰_39′_54″	50	26.64	18.13	21.42	83.22	1.67	0	0	0	0	0	0	0	0	0	0	0	0	0	0	0	0	0	0	0	0	0	0	0	0	0	0	0	0
T3555	pan_trap	2022	S1	2022_S1	2022-05-03	W005	April_June_2022	Kibwelonga	high	1018	agro_ISeBAF	Cucurbita_moschata	1	S6⁰_52′_40″	E37⁰_39′_54″	33	26.64	18.13	21.42	83.22	1.67	0	0	0	0	0	0	0	0	0	0	0	0	0	0	0	0	0	0	0	0	0	0	0	0	0	0	0	0
T3556	pan_trap	2022	S1	2022_S1	2022-05-03	W005	April_June_2022	Kibwelonga	high	1018	agro_ISeBAF	Cucurbita_moschata	2	S6⁰_52′_40″	E37⁰_39′_54″	26	26.64	18.13	21.42	83.22	1.67	0	0	0	0	0	0	0	0	0	0	0	0	0	0	0	0	0	0	0	0	0	0	0	0	0	0	0	0
T3557	pan_trap	2022	S1	2022_S1	2022-05-03	W005	April_June_2022	Kibwelonga	high	1018	agro_ISeBAF	Cucurbita_moschata	3	S6⁰_52′_40″	E37⁰_39′_54″	26	26.64	18.13	21.42	83.22	1.67	0	0	0	0	0	0	0	0	0	0	0	0	0	0	0	0	0	0	0	0	0	0	0	0	0	0	0	0
T3372	sweep_net	2022	S1	2022_S1	2022-04-26	W004	April_June_2022	Kibwelonga	high	1018	agro_ISeBAF	Citrullus_lanatus	1	S6⁰_52′_40″	E37⁰_39′_54″	13	26.64	19.13	21.39	91.56	4.24	0	0	0	0	0	0	0	0	0	0	0	0	0	0	0	0	0	0	0	0	0	0	0	0	0	0	0	0
T3373	sweep_net	2022	S1	2022_S1	2022-04-26	W004	April_June_2022	Kibwelonga	high	1018	agro_ISeBAF	Citrullus_lanatus	2	S6⁰_52′_40″	E37⁰_39′_54″	20	26.64	19.13	21.39	91.56	4.24	0	0	0	0	0	0	0	0	0	0	0	0	0	0	0	0	0	0	0	0	0	0	0	0	0	0	0	0
T3374	sweep_net	2022	S1	2022_S1	2022-04-26	W004	April_June_2022	Kibwelonga	high	1018	agro_ISeBAF	Citrullus_lanatus	3	S6⁰_52′_40″	E37⁰_39′_54″	10	26.64	19.13	21.39	91.56	4.24	1	0	0	0	0	0	0	0	0	0	0	0	0	0	0	0	0	0	0	0	0	0	0	0	0	0	0	0
T3369	sweep_net	2022	S1	2022_S1	2022-04-26	W004	April_June_2022	Kibwelonga	high	1018	agro_ISeBAF	Cucumis_sativus	1	S6⁰_52′_40″	E37⁰_39′_54″	36	26.64	19.13	21.39	91.56	4.24	1	0	0	0	0	0	0	0	0	0	0	0	0	0	0	0	0	0	0	0	0	0	0	0	0	0	0	0
T3370	sweep_net	2022	S1	2022_S1	2022-04-26	W004	April_June_2022	Kibwelonga	high	1018	agro_ISeBAF	Cucumis_sativus	2	S6⁰_52′_40″	E37⁰_39′_54″	60	26.64	19.13	21.39	91.56	4.24	1	0	0	0	0	0	0	0	0	0	0	0	0	0	0	0	0	0	0	0	0	0	0	0	0	0	0	0
T3371	sweep_net	2022	S1	2022_S1	2022-04-26	W004	April_June_2022	Kibwelonga	high	1018	agro_ISeBAF	Cucumis_sativus	3	S6⁰_52′_40″	E37⁰_39′_54″	33	26.64	19.13	21.39	91.56	4.24	1	0	0	0	0	0	0	0	0	0	0	0	0	0	0	0	0	0	0	0	0	0	0	0	0	0	0	0
T3375	sweep_net	2022	S1	2022_S1	2022-04-26	W004	April_June_2022	Kibwelonga	high	1018	agro_ISeBAF	Cucurbita_moschata	1	S6⁰_52′_40″	E37⁰_39′_54″	10	26.64	19.13	21.39	91.56	4.24	1	0	0	0	0	0	0	0	0	0	0	0	0	0	0	0	0	0	0	0	0	0	0	0	0	0	0	0
T3376	sweep_net	2022	S1	2022_S1	2022-04-26	W004	April_June_2022	Kibwelonga	high	1018	agro_ISeBAF	Cucurbita_moschata	2	S6⁰_52′_40″	E37⁰_39′_54″	6	26.64	19.13	21.39	91.56	4.24	1	0	0	0	0	0	0	0	0	0	0	0	0	0	0	0	0	0	0	0	0	0	0	0	0	0	0	0
T3377	sweep_net	2022	S1	2022_S1	2022-04-26	W004	April_June_2022	Kibwelonga	high	1018	agro_ISeBAF	Cucurbita_moschata	3	S6⁰_52′_40″	E37⁰_39′_54″	13	26.64	19.13	21.39	91.56	4.24	1	0	0	0	0	0	0	0	0	0	0	0	0	0	0	0	0	0	0	0	0	0	0	0	0	0	0	0
T8592	pan_trap	2023	S1	2023_S1	2023-06-01	W003	April_June_2023	Kibwelonga	high	1018	agro_ISeBAF	Citrullus_lanatus	1	S6⁰_52′_36″	E37⁰_40′_15″	12	23.13	21.64	22.39	88.05	6.21	0	0	0	0	0	0	0	0	0	0	0	0	0	0	0	0	0	0	0	0	0	0	0	0	0	0	0	0
T8593	pan_trap	2023	S1	2023_S1	2023-06-01	W003	April_June_2023	Kibwelonga	high	1018	agro_ISeBAF	Citrullus_lanatus	2	S6⁰_52′_36″	E37⁰_40′_15″	0	23.13	21.64	22.39	88.05	6.21	0	0	0	0	0	0	0	0	0	0	0	0	0	0	0	0	0	0	0	0	0	0	0	0	0	0	0	0
T8594	pan_trap	2023	S1	2023_S1	2023-06-01	W003	April_June_2023	Kibwelonga	high	1018	agro_ISeBAF	Citrullus_lanatus	3	S6⁰_52′_36″	E37⁰_40′_15″	11	23.13	21.64	22.39	88.05	6.21	0	0	0	0	0	0	0	0	0	0	0	0	0	0	0	0	0	0	0	0	0	0	0	0	0	0	0	0
T8589	pan_trap	2023	S1	2023_S1	2023-06-01	W003	April_June_2023	Kibwelonga	high	1018	agro_ISeBAF	Cucumis_sativus	1	S6⁰_52′_36″	E37⁰_40′_15″	49	23.13	21.64	22.39	88.05	6.21	1	0	0	0	0	0	0	0	0	0	0	0	0	1	0	0	0	0	0	0	0	0	0	0	0	0	0	0
T8590	pan_trap	2023	S1	2023_S1	2023-06-01	W003	April_June_2023	Kibwelonga	high	1018	agro_ISeBAF	Cucumis_sativus	2	S6⁰_52′_36″	E37⁰_40′_15″	75	23.13	21.64	22.39	88.05	6.21	0	0	0	0	0	0	0	0	0	0	0	0	0	0	0	0	0	0	0	0	0	0	0	0	0	0	0	0
T8591	pan_trap	2023	S1	2023_S1	2023-06-01	W003	April_June_2023	Kibwelonga	high	1018	agro_ISeBAF	Cucumis_sativus	3	S6⁰_52′_36″	E37⁰_40′_15″	41	23.13	21.64	22.39	88.05	6.21	0	0	0	0	0	0	0	0	0	0	0	0	0	0	0	0	0	0	0	0	0	0	0	0	0	0	0	0
T8595	pan_trap	2023	S1	2023_S1	2023-06-01	W003	April_June_2023	Kibwelonga	high	1018	agro_ISeBAF	Cucurbita_moschata	1	S6⁰_52′_36″	E37⁰_40′_15″	21	23.13	21.64	22.39	88.05	6.21	0	0	0	0	0	0	0	0	0	0	0	0	0	0	0	0	0	0	0	0	0	0	0	0	0	0	0	0
T8596	pan_trap	2023	S1	2023_S1	2023-06-01	W003	April_June_2023	Kibwelonga	high	1018	agro_ISeBAF	Cucurbita_moschata	2	S6⁰_52′_36″	E37⁰_40′_15″	9	23.13	21.64	22.39	88.05	6.21	0	0	0	0	0	0	0	0	0	0	0	0	0	0	0	0	0	0	0	0	0	0	0	0	0	0	0	0
T8597	pan_trap	2023	S1	2023_S1	2023-06-01	W003	April_June_2023	Kibwelonga	high	1018	agro_ISeBAF	Cucurbita_moschata	3	S6⁰_52′_36″	E37⁰_40′_15″	15	23.13	21.64	22.39	88.05	6.21	0	0	0	0	0	0	0	0	0	0	0	0	0	0	0	0	0	0	0	0	0	0	0	0	0	0	0	0
T8412	sweep_net	2023	S1	2023_S1	2023-05-25	W002	April_June_2023	Kibwelonga	high	1018	agro_ISeBAF	Citrullus_lanatus	1	S6⁰_52′_36″	E37⁰_40′_15″	16	26.13	24.64	25.39	73.05	3.12	0	0	0	0	0	0	0	0	0	0	0	0	0	0	0	0	0	0	0	0	0	0	0	0	0	0	0	0
T8413	sweep_net	2023	S1	2023_S1	2023-05-25	W002	April_June_2023	Kibwelonga	high	1018	agro_ISeBAF	Citrullus_lanatus	2	S6⁰_52′_36″	E37⁰_40′_15″	14	26.13	24.64	25.39	73.05	3.12	0	0	0	0	0	0	0	0	0	0	0	0	0	0	0	0	0	0	0	0	0	0	0	0	0	0	0	0
T8414	sweep_net	2023	S1	2023_S1	2023-05-25	W002	April_June_2023	Kibwelonga	high	1018	agro_ISeBAF	Citrullus_lanatus	3	S6⁰_52′_36″	E37⁰_40′_15″	2	26.13	24.64	25.39	73.05	3.12	0	0	0	0	0	0	0	0	0	0	0	0	0	0	0	0	0	0	0	0	0	0	0	0	0	0	0	0
T8409	sweep_net	2023	S1	2023_S1	2023-05-25	W002	April_June_2023	Kibwelonga	high	1018	agro_ISeBAF	Cucumis_sativus	1	S6⁰_52′_36″	E37⁰_40′_15″	21	26.13	24.64	25.39	73.05	3.12	0	0	0	0	0	0	0	0	0	0	0	0	0	0	0	0	0	0	0	0	0	0	0	0	0	0	0	0
T8410	sweep_net	2023	S1	2023_S1	2023-05-25	W002	April_June_2023	Kibwelonga	high	1018	agro_ISeBAF	Cucumis_sativus	2	S6⁰_52′_36″	E37⁰_40′_15″	47	26.13	24.64	25.39	73.05	3.12	0	0	0	0	0	0	0	0	0	0	0	0	0	0	0	0	0	0	0	0	0	0	0	0	0	0	0	0
T8411	sweep_net	2023	S1	2023_S1	2023-05-25	W002	April_June_2023	Kibwelonga	high	1018	agro_ISeBAF	Cucumis_sativus	3	S6⁰_52′_36″	E37⁰_40′_15″	21	26.13	24.64	25.39	73.05	3.12	0	0	0	0	0	0	0	0	0	0	0	0	0	0	0	0	0	0	0	0	0	0	0	0	0	0	0	0
T8415	sweep_net	2023	S1	2023_S1	2023-05-25	W002	April_June_2023	Kibwelonga	high	1018	agro_ISeBAF	Cucurbita_moschata	1	S6⁰_52′_36″	E37⁰_40′_15″	11	26.13	24.64	25.39	73.05	3.12	0	0	0	0	0	0	0	0	0	0	0	0	0	0	0	0	0	0	0	0	0	0	0	0	0	0	0	0
T8416	sweep_net	2023	S1	2023_S1	2023-05-25	W002	April_June_2023	Kibwelonga	high	1018	agro_ISeBAF	Cucurbita_moschata	2	S6⁰_52′_36″	E37⁰_40′_15″	6	26.13	24.64	25.39	73.05	3.12	0	0	0	0	0	0	0	0	0	0	0	0	0	0	0	0	0	0	0	0	0	0	0	0	0	0	0	0
T8417	sweep_net	2023	S1	2023_S1	2023-05-25	W002	April_June_2023	Kibwelonga	high	1018	agro_ISeBAF	Cucurbita_moschata	3	S6⁰_52′_36″	E37⁰_40′_15″	29	26.13	24.64	25.39	73.05	3.12	0	0	0	0	0	0	0	0	0	0	0	0	0	0	0	0	0	0	0	0	0	0	0	0	0	0	0	0
T8772	sweep_net	2023	S1	2023_S1	2023-06-01	W003	April_June_2023	Kibwelonga	high	1018	agro_ISeBAF	Citrullus_lanatus	1	S6⁰_52′_36″	E37⁰_40′_15″	12	23.13	21.64	22.39	88.05	6.21	0	0	0	0	0	0	0	0	0	0	0	0	0	0	0	0	0	0	0	0	0	0	0	0	0	0	0	0
T8773	sweep_net	2023	S1	2023_S1	2023-06-01	W003	April_June_2023	Kibwelonga	high	1018	agro_ISeBAF	Citrullus_lanatus	2	S6⁰_52′_36″	E37⁰_40′_15″	0	23.13	21.64	22.39	88.05	6.21	0	0	0	0	0	0	0	0	0	0	0	0	0	0	0	0	0	0	0	0	0	0	0	0	0	0	0	0
T8774	sweep_net	2023	S1	2023_S1	2023-06-01	W003	April_June_2023	Kibwelonga	high	1018	agro_ISeBAF	Citrullus_lanatus	3	S6⁰_52′_36″	E37⁰_40′_15″	11	23.13	21.64	22.39	88.05	6.21	0	0	0	0	0	0	0	0	0	0	0	0	0	0	0	0	0	0	0	0	0	0	0	0	0	0	0	0
T8769	sweep_net	2023	S1	2023_S1	2023-06-01	W003	April_June_2023	Kibwelonga	high	1018	agro_ISeBAF	Cucumis_sativus	1	S6⁰_52′_36″	E37⁰_40′_15″	49	23.13	21.64	22.39	88.05	6.21	0	0	0	0	0	0	0	0	0	0	0	0	0	0	0	0	0	0	0	0	0	0	0	0	0	0	0	0
T8770	sweep_net	2023	S1	2023_S1	2023-06-01	W003	April_June_2023	Kibwelonga	high	1018	agro_ISeBAF	Cucumis_sativus	2	S6⁰_52′_36″	E37⁰_40′_15″	75	23.13	21.64	22.39	88.05	6.21	0	0	0	0	0	0	0	0	0	0	0	0	0	0	0	0	0	0	0	0	0	0	0	0	0	0	0	0
T8771	sweep_net	2023	S1	2023_S1	2023-06-01	W003	April_June_2023	Kibwelonga	high	1018	agro_ISeBAF	Cucumis_sativus	3	S6⁰_52′_36″	E37⁰_40′_15″	41	23.13	21.64	22.39	88.05	6.21	0	0	0	0	0	0	0	0	0	0	0	0	0	0	0	0	0	0	0	0	0	0	0	0	0	0	0	0
T8775	sweep_net	2023	S1	2023_S1	2023-06-01	W003	April_June_2023	Kibwelonga	high	1018	agro_ISeBAF	Cucurbita_moschata	1	S6⁰_52′_36″	E37⁰_40′_15″	21	23.13	21.64	22.39	88.05	6.21	0	0	0	0	0	0	0	0	0	0	0	0	0	0	0	0	0	0	0	0	0	0	0	0	0	0	0	0
T8776	sweep_net	2023	S1	2023_S1	2023-06-01	W003	April_June_2023	Kibwelonga	high	1018	agro_ISeBAF	Cucurbita_moschata	2	S6⁰_52′_36″	E37⁰_40′_15″	9	23.13	21.64	22.39	88.05	6.21	0	0	0	0	0	0	0	0	0	0	0	0	0	0	0	0	0	0	0	0	0	0	0	0	0	0	0	0
T8777	sweep_net	2023	S1	2023_S1	2023-06-01	W003	April_June_2023	Kibwelonga	high	1018	agro_ISeBAF	Cucurbita_moschata	3	S6⁰_52′_36″	E37⁰_40′_15″	15	23.13	21.64	22.39	88.05	6.21	0	0	0	0	0	0	0	0	0	0	0	0	0	0	0	0	0	0	0	0	0	0	0	0	0	0	0	0
T10752	pan_trap	2023	S2	2023_S2	2023-09-11	W001	Sept_Nov_2023	Kibwelonga	high	1018	agro_ISeBAF	Citrullus_lanatus	1	S6⁰_52′_44″	E37⁰_40′_17″	21	27.13	17.62	22.06	78.42	3.6	0	0	0	0	0	0	0	0	0	0	0	0	0	0	0	0	0	0	0	0	0	0	0	0	0	0	0	0
T10753	pan_trap	2023	S2	2023_S2	2023-09-11	W001	Sept_Nov_2023	Kibwelonga	high	1018	agro_ISeBAF	Citrullus_lanatus	2	S6⁰_52′_44″	E37⁰_40′_17″	18	27.13	17.62	22.06	78.42	3.6	0	0	0	0	0	0	0	0	0	0	0	0	0	0	0	0	0	0	0	0	0	0	0	0	0	0	0	0
T10754	pan_trap	2023	S2	2023_S2	2023-09-11	W001	Sept_Nov_2023	Kibwelonga	high	1018	agro_ISeBAF	Citrullus_lanatus	3	S6⁰_52′_44″	E37⁰_40′_17″	16	27.13	17.62	22.06	78.42	3.6	0	0	0	0	0	0	0	0	0	0	0	0	0	0	0	0	0	0	0	0	0	0	0	0	0	0	0	0
T10749	pan_trap	2023	S2	2023_S2	2023-09-11	W001	Sept_Nov_2023	Kibwelonga	high	1018	agro_ISeBAF	Cucumis_sativus	1	S6⁰_52′_44″	E37⁰_40′_17″	32	27.13	17.62	22.06	78.42	3.6	0	0	0	0	0	0	0	0	0	0	0	0	0	0	0	0	0	0	0	0	0	0	0	0	0	0	0	0
T10750	pan_trap	2023	S2	2023_S2	2023-09-11	W001	Sept_Nov_2023	Kibwelonga	high	1018	agro_ISeBAF	Cucumis_sativus	2	S6⁰_52′_44″	E37⁰_40′_17″	43	27.13	17.62	22.06	78.42	3.6	0	0	0	0	0	0	0	0	0	0	0	0	0	0	0	0	0	0	0	0	0	0	0	0	0	0	0	0
T10751	pan_trap	2023	S2	2023_S2	2023-09-11	W001	Sept_Nov_2023	Kibwelonga	high	1018	agro_ISeBAF	Cucumis_sativus	3	S6⁰_52′_44″	E37⁰_40′_17″	47	27.13	17.62	22.06	78.42	3.6	0	0	0	0	0	0	0	0	0	0	0	0	0	0	0	0	0	0	0	0	0	0	0	0	0	0	0	0
T10755	pan_trap	2023	S2	2023_S2	2023-09-11	W001	Sept_Nov_2023	Kibwelonga	high	1018	agro_ISeBAF	Cucurbita_moschata	1	S6⁰_52′_44″	E37⁰_40′_17″	21	27.13	17.62	22.06	78.42	3.6	0	0	0	0	0	0	0	0	0	0	0	0	0	0	0	0	0	0	0	0	0	0	0	0	0	0	0	0
T10756	pan_trap	2023	S2	2023_S2	2023-09-11	W001	Sept_Nov_2023	Kibwelonga	high	1018	agro_ISeBAF	Cucurbita_moschata	2	S6⁰_52′_44″	E37⁰_40′_17″	16	27.13	17.62	22.06	78.42	3.6	0	0	0	0	0	0	0	0	0	0	0	0	0	0	0	0	0	0	0	0	0	0	0	0	0	0	0	0
T10757	pan_trap	2023	S2	2023_S2	2023-09-11	W001	Sept_Nov_2023	Kibwelonga	high	1018	agro_ISeBAF	Cucurbita_moschata	3	S6⁰_52′_44″	E37⁰_40′_17″	13	27.13	17.62	22.06	78.42	3.6	0	0	0	0	0	0	0	0	0	0	0	0	0	0	0	0	0	0	0	0	0	0	0	0	0	0	0	0
T11112	pan_trap	2023	S2	2023_S2	2023-09-18	W002	Sept_Nov_2023	Kibwelonga	high	1018	agro_ISeBAF	Citrullus_lanatus	1	S6⁰_52′_44″	E37⁰_40′_17″	14	24.13	17.62	21.66	77.85	0.4	0	0	0	0	0	0	0	0	0	0	0	0	0	0	0	0	0	0	0	0	0	0	0	0	0	0	0	0
T11113	pan_trap	2023	S2	2023_S2	2023-09-18	W002	Sept_Nov_2023	Kibwelonga	high	1018	agro_ISeBAF	Citrullus_lanatus	2	S6⁰_52′_44″	E37⁰_40′_17″	10	24.13	17.62	21.66	77.85	0.4	0	0	0	0	0	0	0	0	0	0	0	0	0	0	0	0	0	0	0	0	0	0	0	0	0	0	0	0
T11114	pan_trap	2023	S2	2023_S2	2023-09-18	W002	Sept_Nov_2023	Kibwelonga	high	1018	agro_ISeBAF	Citrullus_lanatus	3	S6⁰_52′_44″	E37⁰_40′_17″	15	24.13	17.62	21.66	77.85	0.4	0	0	0	0	0	0	0	0	0	0	0	0	0	0	0	0	0	0	0	0	0	0	0	0	0	0	0	0
T11109	pan_trap	2023	S2	2023_S2	2023-09-18	W002	Sept_Nov_2023	Kibwelonga	high	1018	agro_ISeBAF	Cucumis_sativus	1	S6⁰_52′_44″	E37⁰_40′_17″	18	24.13	17.62	21.66	77.85	0.4	1	0	0	0	0	0	0	0	0	0	0	0	0	0	0	0	0	0	0	0	0	0	0	1	0	0	0	0
T11110	pan_trap	2023	S2	2023_S2	2023-09-18	W002	Sept_Nov_2023	Kibwelonga	high	1018	agro_ISeBAF	Cucumis_sativus	2	S6⁰_52′_44″	E37⁰_40′_17″	27	24.13	17.62	21.66	77.85	0.4	0	0	0	0	0	0	0	0	0	0	0	0	0	0	0	0	0	0	0	0	0	0	0	0	0	0	0	0
T11111	pan_trap	2023	S2	2023_S2	2023-09-18	W002	Sept_Nov_2023	Kibwelonga	high	1018	agro_ISeBAF	Cucumis_sativus	3	S6⁰_52′_44″	E37⁰_40′_17″	18	24.13	17.62	21.66	77.85	0.4	0	0	0	0	0	0	0	0	0	0	0	0	0	0	0	0	0	0	0	0	0	0	0	0	0	0	0	0
T11115	pan_trap	2023	S2	2023_S2	2023-09-18	W002	Sept_Nov_2023	Kibwelonga	high	1018	agro_ISeBAF	Cucurbita_moschata	1	S6⁰_52′_44″	E37⁰_40′_17″	13	24.13	17.62	21.66	77.85	0.4	0	0	0	0	0	0	0	0	0	0	0	0	0	0	0	0	0	0	0	0	0	0	0	0	0	0	0	0
T11116	pan_trap	2023	S2	2023_S2	2023-09-18	W002	Sept_Nov_2023	Kibwelonga	high	1018	agro_ISeBAF	Cucurbita_moschata	2	S6⁰_52′_44″	E37⁰_40′_17″	9	24.13	17.62	21.66	77.85	0.4	0	0	0	0	0	0	0	0	0	0	0	0	0	0	0	0	0	0	0	0	0	0	0	0	0	0	0	0
T11117	pan_trap	2023	S2	2023_S2	2023-09-18	W002	Sept_Nov_2023	Kibwelonga	high	1018	agro_ISeBAF	Cucurbita_moschata	3	S6⁰_52′_44″	E37⁰_40′_17″	10	24.13	17.62	21.66	77.85	0.4	0	0	0	0	0	0	0	0	0	0	0	0	0	0	0	0	0	0	0	0	0	0	0	0	0	0	0	0
T10932	sweep_net	2023	S2	2023_S2	2023-09-11	W001	Sept_Nov_2023	Kibwelonga	high	1018	agro_ISeBAF	Citrullus_lanatus	1	S6⁰_52′_44″	E37⁰_40′_17″	21	27.13	17.62	22.06	78.42	3.6	5	0	0	0	0	0	0	0	0	0	0	0	0	0	0	0	0	0	0	2	0	0	0	0	0	0	0	0
T10933	sweep_net	2023	S2	2023_S2	2023-09-11	W001	Sept_Nov_2023	Kibwelonga	high	1018	agro_ISeBAF	Citrullus_lanatus	2	S6⁰_52′_44″	E37⁰_40′_17″	18	27.13	17.62	22.06	78.42	3.6	4	0	0	0	0	0	0	1	0	0	0	0	0	0	0	0	0	0	0	2	0	0	0	0	0	0	0	0
T10934	sweep_net	2023	S2	2023_S2	2023-09-11	W001	Sept_Nov_2023	Kibwelonga	high	1018	agro_ISeBAF	Citrullus_lanatus	3	S6⁰_52′_44″	E37⁰_40′_17″	16	27.13	17.62	22.06	78.42	3.6	5	0	0	0	0	0	0	0	0	0	0	0	0	0	0	0	0	0	2	0	0	0	0	1	0	0	0	0
T10929	sweep_net	2023	S2	2023_S2	2023-09-11	W001	Sept_Nov_2023	Kibwelonga	high	1018	agro_ISeBAF	Cucumis_sativus	1	S6⁰_52′_44″	E37⁰_40′_17″	32	27.13	17.62	22.06	78.42	3.6	4	0	0	0	0	0	0	0	0	0	0	0	0	0	0	0	0	0	0	2	0	0	0	0	0	0	0	0
T10930	sweep_net	2023	S2	2023_S2	2023-09-11	W001	Sept_Nov_2023	Kibwelonga	high	1018	agro_ISeBAF	Cucumis_sativus	2	S6⁰_52′_44″	E37⁰_40′_17″	43	27.13	17.62	22.06	78.42	3.6	4	0	0	0	0	0	0	0	0	0	0	0	0	0	0	0	0	0	1	0	0	0	0	1	0	0	0	0
T10931	sweep_net	2023	S2	2023_S2	2023-09-11	W001	Sept_Nov_2023	Kibwelonga	high	1018	agro_ISeBAF	Cucumis_sativus	3	S6⁰_52′_44″	E37⁰_40′_17″	47	27.13	17.62	22.06	78.42	3.6	4	0	0	0	0	0	0	0	0	0	0	0	0	0	0	0	0	0	2	0	0	0	0	1	0	0	0	0
T10935	sweep_net	2023	S2	2023_S2	2023-09-11	W001	Sept_Nov_2023	Kibwelonga	high	1018	agro_ISeBAF	Cucurbita_moschata	1	S6⁰_52′_44″	E37⁰_40′_17″	21	27.13	17.62	22.06	78.42	3.6	3	0	0	0	0	0	0	0	0	0	0	0	0	0	0	0	0	0	0	1	0	0	0	0	0	0	0	0
T10936	sweep_net	2023	S2	2023_S2	2023-09-11	W001	Sept_Nov_2023	Kibwelonga	high	1018	agro_ISeBAF	Cucurbita_moschata	2	S6⁰_52′_44″	E37⁰_40′_17″	16	27.13	17.62	22.06	78.42	3.6	1	0	0	0	0	0	0	0	0	0	0	0	0	0	0	0	0	0	0	0	1	0	0	0	0	0	0	0
T10937	sweep_net	2023	S2	2023_S2	2023-09-11	W001	Sept_Nov_2023	Kibwelonga	high	1018	agro_ISeBAF	Cucurbita_moschata	3	S6⁰_52′_44″	E37⁰_40′_17″	13	27.13	17.62	22.06	78.42	3.6	5	0	0	0	0	0	0	0	0	0	0	0	0	0	0	0	0	0	1	0	0	0	0	1	0	0	0	0
T8952	pan_trap	2023	S1	2023_S1	2023-06-08	W004	April_June_2023	Kibwelonga	high	1018	agro_ISeBAF	Citrullus_lanatus	1	S6⁰_52′_42″	E37⁰_40′_09″	13	24.61	23.13	23.88	76.56	0.21	0	0	0	0	0	0	0	0	0	0	0	0	0	0	0	0	0	0	0	0	0	0	0	0	0	0	0	0
T8953	pan_trap	2023	S1	2023_S1	2023-06-08	W004	April_June_2023	Kibwelonga	high	1018	agro_ISeBAF	Citrullus_lanatus	2	S6⁰_52′_42″	E37⁰_40′_09″	20	24.61	23.13	23.88	76.56	0.21	0	0	0	0	0	0	0	0	0	0	0	0	0	0	0	0	0	0	0	0	0	0	0	0	0	0	0	0
T8954	pan_trap	2023	S1	2023_S1	2023-06-08	W004	April_June_2023	Kibwelonga	high	1018	agro_ISeBAF	Citrullus_lanatus	3	S6⁰_52′_42″	E37⁰_40′_09″	1	24.61	23.13	23.88	76.56	0.21	0	0	0	0	0	0	0	0	0	0	0	0	0	0	0	0	0	0	0	0	0	0	0	0	0	0	0	0
T8949	pan_trap	2023	S1	2023_S1	2023-06-08	W004	April_June_2023	Kibwelonga	high	1018	agro_ISeBAF	Cucumis_sativus	1	S6⁰_52′_42″	E37⁰_40′_09″	10	24.61	23.13	23.88	76.56	0.21	0	0	0	0	0	0	0	0	0	0	0	0	0	0	0	0	0	0	0	0	0	0	0	0	0	0	0	0
T8950	pan_trap	2023	S1	2023_S1	2023-06-08	W004	April_June_2023	Kibwelonga	high	1018	agro_ISeBAF	Cucumis_sativus	2	S6⁰_52′_42″	E37⁰_40′_09″	60	24.61	23.13	23.88	76.56	0.21	0	0	0	0	0	0	0	0	0	0	0	0	0	0	0	0	0	0	0	0	0	0	0	0	0	0	0	0
T8951	pan_trap	2023	S1	2023_S1	2023-06-08	W004	April_June_2023	Kibwelonga	high	1018	agro_ISeBAF	Cucumis_sativus	3	S6⁰_52′_42″	E37⁰_40′_09″	75	24.61	23.13	23.88	76.56	0.21	0	0	0	0	0	0	0	0	0	0	0	0	0	0	0	0	0	0	0	0	0	0	0	0	0	0	0	0
T8955	pan_trap	2023	S1	2023_S1	2023-06-08	W004	April_June_2023	Kibwelonga	high	1018	agro_ISeBAF	Cucurbita_moschata	1	S6⁰_52′_42″	E37⁰_40′_09″	9	24.61	23.13	23.88	76.56	0.21	0	0	0	0	0	0	0	0	0	0	0	0	0	0	0	0	0	0	0	0	0	0	0	0	0	0	0	0
T8956	pan_trap	2023	S1	2023_S1	2023-06-08	W004	April_June_2023	Kibwelonga	high	1018	agro_ISeBAF	Cucurbita_moschata	2	S6⁰_52′_42″	E37⁰_40′_09″	6	24.61	23.13	23.88	76.56	0.21	0	0	0	0	0	0	0	0	0	0	0	0	0	0	0	0	0	0	0	0	0	0	0	0	0	0	0	0
T8957	pan_trap	2023	S1	2023_S1	2023-06-08	W004	April_June_2023	Kibwelonga	high	1018	agro_ISeBAF	Cucurbita_moschata	3	S6⁰_52′_42″	E37⁰_40′_09″	15	24.61	23.13	23.88	76.56	0.21	0	0	0	0	0	0	0	0	0	0	0	0	0	0	0	0	0	0	0	0	0	0	0	0	0	0	0	0
T9312	pan_trap	2023	S1	2023_S1	2023-06-15	W005	April_June_2023	Kibwelonga	high	1018	agro_ISeBAF	Citrullus_lanatus	1	S6⁰_52′_42″	E37⁰_40′_09″	2	26.13	23.64	24.76	67.58	0	0	0	0	0	0	0	0	0	0	0	0	0	0	0	0	0	0	0	0	0	0	0	0	0	0	0	0	0
T9313	pan_trap	2023	S1	2023_S1	2023-06-15	W005	April_June_2023	Kibwelonga	high	1018	agro_ISeBAF	Citrullus_lanatus	2	S6⁰_52′_42″	E37⁰_40′_09″	4	26.13	23.64	24.76	67.58	0	0	0	0	0	0	0	0	0	0	0	0	0	0	0	0	0	0	0	0	0	0	0	0	0	0	0	0	0
T9314	pan_trap	2023	S1	2023_S1	2023-06-15	W005	April_June_2023	Kibwelonga	high	1018	agro_ISeBAF	Citrullus_lanatus	3	S6⁰_52′_42″	E37⁰_40′_09″	9	26.13	23.64	24.76	67.58	0	0	0	0	0	0	0	0	0	0	0	0	0	0	0	0	0	0	0	0	0	0	0	0	0	0	0	0	0
T9309	pan_trap	2023	S1	2023_S1	2023-06-15	W005	April_June_2023	Kibwelonga	high	1018	agro_ISeBAF	Cucumis_sativus	1	S6⁰_52′_42″	E37⁰_40′_09″	18	26.13	23.64	24.76	67.58	0	1	0	0	0	0	0	0	0	0	0	0	0	0	0	0	0	0	0	0	0	0	0	0	1	0	0	0	0
T9310	pan_trap	2023	S1	2023_S1	2023-06-15	W005	April_June_2023	Kibwelonga	high	1018	agro_ISeBAF	Cucumis_sativus	2	S6⁰_52′_42″	E37⁰_40′_09″	16	26.13	23.64	24.76	67.58	0	0	0	0	0	0	0	0	0	0	0	0	0	0	0	0	0	0	0	0	0	0	0	0	0	0	0	0	0
T9311	pan_trap	2023	S1	2023_S1	2023-06-15	W005	April_June_2023	Kibwelonga	high	1018	agro_ISeBAF	Cucumis_sativus	3	S6⁰_52′_42″	E37⁰_40′_09″	7	26.13	23.64	24.76	67.58	0	1	0	0	0	0	0	0	0	0	0	0	0	0	0	0	0	0	0	1	0	0	0	0	0	0	0	0	0
T9315	pan_trap	2023	S1	2023_S1	2023-06-15	W005	April_June_2023	Kibwelonga	high	1018	agro_ISeBAF	Cucurbita_moschata	1	S6⁰_52′_42″	E37⁰_40′_09″	6	26.13	23.64	24.76	67.58	0	0	0	0	0	0	0	0	0	0	0	0	0	0	0	0	0	0	0	0	0	0	0	0	0	0	0	0	0
T9316	pan_trap	2023	S1	2023_S1	2023-06-15	W005	April_June_2023	Kibwelonga	high	1018	agro_ISeBAF	Cucurbita_moschata	2	S6⁰_52′_42″	E37⁰_40′_09″	28	26.13	23.64	24.76	67.58	0	0	0	0	0	0	0	0	0	0	0	0	0	0	0	0	0	0	0	0	0	0	0	0	0	0	0	0	0
T9317	pan_trap	2023	S1	2023_S1	2023-06-15	W005	April_June_2023	Kibwelonga	high	1018	agro_ISeBAF	Cucurbita_moschata	3	S6⁰_52′_42″	E37⁰_40′_09″	11	26.13	23.64	24.76	67.58	0	0	0	0	0	0	0	0	0	0	0	0	0	0	0	0	0	0	0	0	0	0	0	0	0	0	0	0	0
T9132	sweep_net	2023	S1	2023_S1	2023-06-08	W004	April_June_2023	Kibwelonga	high	1018	agro_ISeBAF	Citrullus_lanatus	1	S6⁰_52′_42″	E37⁰_40′_09″	13	24.61	23.13	23.88	76.56	0.21	0	0	0	0	0	0	0	0	0	0	0	0	0	0	0	0	0	0	0	0	0	0	0	0	0	0	0	0
T9133	sweep_net	2023	S1	2023_S1	2023-06-08	W004	April_June_2023	Kibwelonga	high	1018	agro_ISeBAF	Citrullus_lanatus	2	S6⁰_52′_42″	E37⁰_40′_09″	20	24.61	23.13	23.88	76.56	0.21	0	0	0	0	0	0	0	0	0	0	0	0	0	0	0	0	0	0	0	0	0	0	0	0	0	0	0	0
T9134	sweep_net	2023	S1	2023_S1	2023-06-08	W004	April_June_2023	Kibwelonga	high	1018	agro_ISeBAF	Citrullus_lanatus	3	S6⁰_52′_42″	E37⁰_40′_09″	1	24.61	23.13	23.88	76.56	0.21	1	0	0	0	0	0	0	0	0	0	0	0	0	0	0	0	0	0	0	0	0	0	0	0	0	0	0	0
T9129	sweep_net	2023	S1	2023_S1	2023-06-08	W004	April_June_2023	Kibwelonga	high	1018	agro_ISeBAF	Cucumis_sativus	1	S6⁰_52′_42″	E37⁰_40′_09″	10	24.61	23.13	23.88	76.56	0.21	3	0	0	0	0	0	0	0	0	0	0	0	0	0	0	0	0	0	0	0	0	0	0	0	0	0	0	1
T9130	sweep_net	2023	S1	2023_S1	2023-06-08	W004	April_June_2023	Kibwelonga	high	1018	agro_ISeBAF	Cucumis_sativus	2	S6⁰_52′_42″	E37⁰_40′_09″	60	24.61	23.13	23.88	76.56	0.21	3	0	0	0	0	0	0	0	0	1	0	0	0	0	0	0	0	0	0	0	0	0	0	0	0	0	0	0
T9131	sweep_net	2023	S1	2023_S1	2023-06-08	W004	April_June_2023	Kibwelonga	high	1018	agro_ISeBAF	Cucumis_sativus	3	S6⁰_52′_42″	E37⁰_40′_09″	75	24.61	23.13	23.88	76.56	0.21	2	0	0	0	0	0	0	0	0	0	0	0	0	0	0	0	0	0	0	0	0	0	0	0	0	0	0	0
T9135	sweep_net	2023	S1	2023_S1	2023-06-08	W004	April_June_2023	Kibwelonga	high	1018	agro_ISeBAF	Cucurbita_moschata	1	S6⁰_52′_42″	E37⁰_40′_09″	9	24.61	23.13	23.88	76.56	0.21	0	0	0	0	0	0	0	0	0	0	0	0	0	0	0	0	0	0	0	0	0	0	0	0	0	0	0	0
T9136	sweep_net	2023	S1	2023_S1	2023-06-08	W004	April_June_2023	Kibwelonga	high	1018	agro_ISeBAF	Cucurbita_moschata	2	S6⁰_52′_42″	E37⁰_40′_09″	6	24.61	23.13	23.88	76.56	0.21	0	0	0	0	0	0	0	0	0	0	0	0	0	0	0	0	0	0	0	0	0	0	0	0	0	0	0	0
T9137	sweep_net	2023	S1	2023_S1	2023-06-08	W004	April_June_2023	Kibwelonga	high	1018	agro_ISeBAF	Cucurbita_moschata	3	S6⁰_52′_42″	E37⁰_40′_09″	15	24.61	23.13	23.88	76.56	0.21	0	0	0	0	0	0	0	0	0	0	0	0	0	0	0	0	0	0	0	0	0	0	0	0	0	0	0	0
T7872	pan_trap	2023	S1	2023_S1	2023-05-18	W001	April_June_2023	Kibwelonga	high	1018	agro_ISeBAF	Citrullus_lanatus	1	S6⁰_52′_41″	E37⁰_40′_18″	17	24.13	23.65	23.89	68.86	1.74	0	0	0	0	0	0	0	0	0	0	0	0	0	0	0	0	0	0	0	0	0	0	0	0	0	0	0	0
T7873	pan_trap	2023	S1	2023_S1	2023-05-18	W001	April_June_2023	Kibwelonga	high	1018	agro_ISeBAF	Citrullus_lanatus	2	S6⁰_52′_41″	E37⁰_40′_18″	23	24.13	23.65	23.89	68.86	1.74	0	0	0	0	0	0	0	0	0	0	0	0	0	0	0	0	0	0	0	0	0	0	0	0	0	0	0	0
T7874	pan_trap	2023	S1	2023_S1	2023-05-18	W001	April_June_2023	Kibwelonga	high	1018	agro_ISeBAF	Citrullus_lanatus	3	S6⁰_52′_41″	E37⁰_40′_18″	40	24.13	23.65	23.89	68.86	1.74	0	0	0	0	0	0	0	0	0	0	0	0	0	0	0	0	0	0	0	0	0	0	0	0	0	0	0	0
T7869	pan_trap	2023	S1	2023_S1	2023-05-18	W001	April_June_2023	Kibwelonga	high	1018	agro_ISeBAF	Cucumis_sativus	1	S6⁰_52′_41″	E37⁰_40′_18″	44	24.13	23.65	23.89	68.86	1.74	0	0	0	0	0	0	0	0	0	0	0	0	0	0	0	0	0	0	0	0	0	0	0	0	0	0	0	0
T7870	pan_trap	2023	S1	2023_S1	2023-05-18	W001	April_June_2023	Kibwelonga	high	1018	agro_ISeBAF	Cucumis_sativus	2	S6⁰_52′_41″	E37⁰_40′_18″	54	24.13	23.65	23.89	68.86	1.74	0	0	0	0	0	0	0	0	0	0	0	0	0	0	0	0	0	0	0	0	0	0	0	0	0	0	0	0
T7871	pan_trap	2023	S1	2023_S1	2023-05-18	W001	April_June_2023	Kibwelonga	high	1018	agro_ISeBAF	Cucumis_sativus	3	S6⁰_52′_41″	E37⁰_40′_18″	30	24.13	23.65	23.89	68.86	1.74	0	0	0	0	0	0	0	0	0	0	0	0	0	0	0	0	0	0	0	0	0	0	0	0	0	0	0	0
T7875	pan_trap	2023	S1	2023_S1	2023-05-18	W001	April_June_2023	Kibwelonga	high	1018	agro_ISeBAF	Cucurbita_moschata	1	S6⁰_52′_41″	E37⁰_40′_18″	30	24.13	23.65	23.89	68.86	1.74	0	0	0	0	0	0	0	0	0	0	0	0	0	0	0	0	0	0	0	0	0	0	0	0	0	0	0	0
T7876	pan_trap	2023	S1	2023_S1	2023-05-18	W001	April_June_2023	Kibwelonga	high	1018	agro_ISeBAF	Cucurbita_moschata	2	S6⁰_52′_41″	E37⁰_40′_18″	38	24.13	23.65	23.89	68.86	1.74	0	0	0	0	0	0	0	0	0	0	0	0	0	0	0	0	0	0	0	0	0	0	0	0	0	0	0	0
T7877	pan_trap	2023	S1	2023_S1	2023-05-18	W001	April_June_2023	Kibwelonga	high	1018	agro_ISeBAF	Cucurbita_moschata	3	S6⁰_52′_41″	E37⁰_40′_18″	22	24.13	23.65	23.89	68.86	1.74	0	0	0	0	0	0	0	0	0	0	0	0	0	0	0	0	0	0	0	0	0	0	0	0	0	0	0	0
T8232	pan_trap	2023	S1	2023_S1	2023-05-25	W002	April_June_2023	Kibwelonga	high	1018	agro_ISeBAF	Citrullus_lanatus	1	S6⁰_52′_41″	E37⁰_40′_18″	16	26.13	24.64	25.39	73.05	3.12	0	0	0	0	0	0	0	0	0	0	0	0	0	0	0	0	0	0	0	0	0	0	0	0	0	0	0	0
T8233	pan_trap	2023	S1	2023_S1	2023-05-25	W002	April_June_2023	Kibwelonga	high	1018	agro_ISeBAF	Citrullus_lanatus	2	S6⁰_52′_41″	E37⁰_40′_18″	14	26.13	24.64	25.39	73.05	3.12	0	0	0	0	0	0	0	0	0	0	0	0	0	0	0	0	0	0	0	0	0	0	0	0	0	0	0	0
T8234	pan_trap	2023	S1	2023_S1	2023-05-25	W002	April_June_2023	Kibwelonga	high	1018	agro_ISeBAF	Citrullus_lanatus	3	S6⁰_52′_41″	E37⁰_40′_18″	2	26.13	24.64	25.39	73.05	3.12	0	0	0	0	0	0	0	0	0	0	0	0	0	0	0	0	0	0	0	0	0	0	0	0	0	0	0	0
T8229	pan_trap	2023	S1	2023_S1	2023-05-25	W002	April_June_2023	Kibwelonga	high	1018	agro_ISeBAF	Cucumis_sativus	1	S6⁰_52′_41″	E37⁰_40′_18″	21	26.13	24.64	25.39	73.05	3.12	0	0	0	0	0	0	0	0	0	0	0	0	0	0	0	0	0	0	0	0	0	0	0	0	0	0	0	0
T8230	pan_trap	2023	S1	2023_S1	2023-05-25	W002	April_June_2023	Kibwelonga	high	1018	agro_ISeBAF	Cucumis_sativus	2	S6⁰_52′_41″	E37⁰_40′_18″	47	26.13	24.64	25.39	73.05	3.12	0	0	0	0	0	0	0	0	0	0	0	0	0	0	0	0	0	0	0	0	0	0	0	0	0	0	0	0
T8231	pan_trap	2023	S1	2023_S1	2023-05-25	W002	April_June_2023	Kibwelonga	high	1018	agro_ISeBAF	Cucumis_sativus	3	S6⁰_52′_41″	E37⁰_40′_18″	21	26.13	24.64	25.39	73.05	3.12	0	0	0	0	0	0	0	0	0	0	0	0	0	0	0	0	0	0	0	0	0	0	0	0	0	0	0	0
T8235	pan_trap	2023	S1	2023_S1	2023-05-25	W002	April_June_2023	Kibwelonga	high	1018	agro_ISeBAF	Cucurbita_moschata	1	S6⁰_52′_41″	E37⁰_40′_18″	11	26.13	24.64	25.39	73.05	3.12	0	0	0	0	0	0	0	0	0	0	0	0	0	0	0	0	0	0	0	0	0	0	0	0	0	0	0	0
T8236	pan_trap	2023	S1	2023_S1	2023-05-25	W002	April_June_2023	Kibwelonga	high	1018	agro_ISeBAF	Cucurbita_moschata	2	S6⁰_52′_41″	E37⁰_40′_18″	6	26.13	24.64	25.39	73.05	3.12	0	0	0	0	0	0	0	0	0	0	0	0	0	0	0	0	0	0	0	0	0	0	0	0	0	0	0	0
T8237	pan_trap	2023	S1	2023_S1	2023-05-25	W002	April_June_2023	Kibwelonga	high	1018	agro_ISeBAF	Cucurbita_moschata	3	S6⁰_52′_41″	E37⁰_40′_18″	29	26.13	24.64	25.39	73.05	3.12	0	0	0	0	0	0	0	0	0	0	0	0	0	0	0	0	0	0	0	0	0	0	0	0	0	0	0	0
T8052	sweep_net	2023	S1	2023_S1	2023-05-18	W001	April_June_2023	Kibwelonga	high	1018	agro_ISeBAF	Citrullus_lanatus	1	S6⁰_52′_41″	E37⁰_40′_18″	17	24.13	23.65	23.89	68.86	1.74	0	0	0	0	0	0	0	0	0	0	0	0	0	0	0	0	0	0	0	0	0	0	0	0	0	0	0	0
T8053	sweep_net	2023	S1	2023_S1	2023-05-18	W001	April_June_2023	Kibwelonga	high	1018	agro_ISeBAF	Citrullus_lanatus	2	S6⁰_52′_41″	E37⁰_40′_18″	23	24.13	23.65	23.89	68.86	1.74	0	0	0	0	0	0	0	0	0	0	0	0	0	0	0	0	0	0	0	0	0	0	0	0	0	0	0	0
T8054	sweep_net	2023	S1	2023_S1	2023-05-18	W001	April_June_2023	Kibwelonga	high	1018	agro_ISeBAF	Citrullus_lanatus	3	S6⁰_52′_41″	E37⁰_40′_18″	40	24.13	23.65	23.89	68.86	1.74	0	0	0	0	0	0	0	0	0	0	0	0	0	0	0	0	0	0	0	0	0	0	0	0	0	0	0	0
T8049	sweep_net	2023	S1	2023_S1	2023-05-18	W001	April_June_2023	Kibwelonga	high	1018	agro_ISeBAF	Cucumis_sativus	1	S6⁰_52′_41″	E37⁰_40′_18″	44	24.13	23.65	23.89	68.86	1.74	0	0	0	0	0	0	0	0	0	0	0	0	0	0	0	0	0	0	0	0	0	0	0	0	0	0	0	0
T8050	sweep_net	2023	S1	2023_S1	2023-05-18	W001	April_June_2023	Kibwelonga	high	1018	agro_ISeBAF	Cucumis_sativus	2	S6⁰_52′_41″	E37⁰_40′_18″	54	24.13	23.65	23.89	68.86	1.74	0	0	0	0	0	0	0	0	0	0	0	0	0	0	0	0	0	0	0	0	0	0	0	0	0	0	0	0
T8051	sweep_net	2023	S1	2023_S1	2023-05-18	W001	April_June_2023	Kibwelonga	high	1018	agro_ISeBAF	Cucumis_sativus	3	S6⁰_52′_41″	E37⁰_40′_18″	30	24.13	23.65	23.89	68.86	1.74	0	0	0	0	0	0	0	0	0	0	0	0	0	0	0	0	0	0	0	0	0	0	0	0	0	0	0	0
T8055	sweep_net	2023	S1	2023_S1	2023-05-18	W001	April_June_2023	Kibwelonga	high	1018	agro_ISeBAF	Cucurbita_moschata	1	S6⁰_52′_41″	E37⁰_40′_18″	30	24.13	23.65	23.89	68.86	1.74	0	0	0	0	0	0	0	0	0	0	0	0	0	0	0	0	0	0	0	0	0	0	0	0	0	0	0	0
T8056	sweep_net	2023	S1	2023_S1	2023-05-18	W001	April_June_2023	Kibwelonga	high	1018	agro_ISeBAF	Cucurbita_moschata	2	S6⁰_52′_41″	E37⁰_40′_18″	38	24.13	23.65	23.89	68.86	1.74	0	0	0	0	0	0	0	0	0	0	0	0	0	0	0	0	0	0	0	0	0	0	0	0	0	0	0	0
T8057	sweep_net	2023	S1	2023_S1	2023-05-18	W001	April_June_2023	Kibwelonga	high	1018	agro_ISeBAF	Cucurbita_moschata	3	S6⁰_52′_41″	E37⁰_40′_18″	22	24.13	23.65	23.89	68.86	1.74	0	0	0	0	0	0	0	0	0	0	0	0	0	0	0	0	0	0	0	0	0	0	0	0	0	0	0	0
T9672	pan_trap	2023	S1	2023_S1	2023-06-22	W006	April_June_2023	Kibwelonga	high	1018	agro_ISeBAF	Citrullus_lanatus	1	S6⁰_53′_19″	E37⁰_40′_14″	3	24.63	23.13	24.65	78.97	0	0	0	0	0	0	0	0	0	0	0	0	0	0	0	0	0	0	0	0	0	0	0	0	0	0	0	0	0
T9673	pan_trap	2023	S1	2023_S1	2023-06-22	W006	April_June_2023	Kibwelonga	high	1018	agro_ISeBAF	Citrullus_lanatus	2	S6⁰_53′_19″	E37⁰_40′_14″	15	24.63	23.13	24.65	78.97	0	0	0	0	0	0	0	0	0	0	0	0	0	0	0	0	0	0	0	0	0	0	0	0	0	0	0	0	0
T9674	pan_trap	2023	S1	2023_S1	2023-06-22	W006	April_June_2023	Kibwelonga	high	1018	agro_ISeBAF	Citrullus_lanatus	3	S6⁰_53′_19″	E37⁰_40′_14″	3	24.63	23.13	24.65	78.97	0	0	0	0	0	0	0	0	0	0	0	0	0	0	0	0	0	0	0	0	0	0	0	0	0	0	0	0	0
T9669	pan_trap	2023	S1	2023_S1	2023-06-22	W006	April_June_2023	Kibwelonga	high	1018	agro_ISeBAF	Cucumis_sativus	1	S6⁰_53′_19″	E37⁰_40′_14″	15	24.63	23.13	24.65	78.97	0	0	0	0	0	0	0	0	0	0	0	0	0	0	0	0	0	0	0	0	0	0	0	0	0	0	0	0	0
T9670	pan_trap	2023	S1	2023_S1	2023-06-22	W006	April_June_2023	Kibwelonga	high	1018	agro_ISeBAF	Cucumis_sativus	2	S6⁰_53′_19″	E37⁰_40′_14″	7	24.63	23.13	24.65	78.97	0	0	0	0	0	0	0	0	0	0	0	0	0	0	0	0	0	0	0	0	0	0	0	0	0	0	0	0	0
T9671	pan_trap	2023	S1	2023_S1	2023-06-22	W006	April_June_2023	Kibwelonga	high	1018	agro_ISeBAF	Cucumis_sativus	3	S6⁰_53′_19″	E37⁰_40′_14″	8	24.63	23.13	24.65	78.97	0	0	0	0	0	0	0	0	0	0	0	0	0	0	0	0	0	0	0	0	0	0	0	0	0	0	0	0	0
T9675	pan_trap	2023	S1	2023_S1	2023-06-22	W006	April_June_2023	Kibwelonga	high	1018	agro_ISeBAF	Cucurbita_moschata	1	S6⁰_53′_19″	E37⁰_40′_14″	10	24.63	23.13	24.65	78.97	0	0	0	0	0	0	0	0	0	0	0	0	0	0	0	0	0	0	0	0	0	0	0	0	0	0	0	0	0
T9676	pan_trap	2023	S1	2023_S1	2023-06-22	W006	April_June_2023	Kibwelonga	high	1018	agro_ISeBAF	Cucurbita_moschata	2	S6⁰_53′_19″	E37⁰_40′_14″	13	24.63	23.13	24.65	78.97	0	0	0	0	0	0	0	0	0	0	0	0	0	0	0	0	0	0	0	0	0	0	0	0	0	0	0	0	0
T9677	pan_trap	2023	S1	2023_S1	2023-06-22	W006	April_June_2023	Kibwelonga	high	1018	agro_ISeBAF	Cucurbita_moschata	3	S6⁰_53′_19″	E37⁰_40′_14″	6	24.63	23.13	24.65	78.97	0	0	0	0	0	0	0	0	0	0	0	0	0	0	0	0	0	0	0	0	0	0	0	0	0	0	0	0	0
T10034	pan_trap	2023	S1	2023_S1	2023-06-29	W007	April_June_2023	Kibwelonga	high	1018	agro_ISeBAF	Citrullus_lanatus	1	S6⁰_53′_19″	E37⁰_40′_14″	15	25.64	23.63	24.81	75.39	0.7	1	0	0	0	0	0	0	0	0	0	0	0	0	0	0	0	0	0	0	0	0	0	0	1	0	0	0	0
T10032	pan_trap	2023	S1	2023_S1	2023-06-29	W007	April_June_2023	Kibwelonga	high	1018	agro_ISeBAF	Citrullus_lanatus	2	S6⁰_53′_19″	E37⁰_40′_14″	14	25.64	23.63	24.81	75.39	0.7	0	0	0	0	0	0	0	0	0	0	0	0	0	0	0	0	0	0	0	0	0	0	0	0	0	0	0	0
T10033	pan_trap	2023	S1	2023_S1	2023-06-29	W007	April_June_2023	Kibwelonga	high	1018	agro_ISeBAF	Citrullus_lanatus	3	S6⁰_53′_19″	E37⁰_40′_14″	0	25.64	23.63	24.81	75.39	0.7	1	0	0	0	0	0	0	0	0	0	0	0	0	0	0	0	0	0	0	0	1	0	0	0	0	0	0	0
T10031	pan_trap	2023	S1	2023_S1	2023-06-29	W007	April_June_2023	Kibwelonga	high	1018	agro_ISeBAF	Cucumis_sativus	1	S6⁰_53′_19″	E37⁰_40′_14″	32	25.64	23.63	24.81	75.39	0.7	1	0	0	0	0	0	0	0	0	0	0	0	0	0	0	0	0	0	1	0	0	0	0	0	0	0	0	0
T10029	pan_trap	2023	S1	2023_S1	2023-06-29	W007	April_June_2023	Kibwelonga	high	1018	agro_ISeBAF	Cucumis_sativus	2	S6⁰_53′_19″	E37⁰_40′_14″	0	25.64	23.63	24.81	75.39	0.7	0	0	0	0	0	0	0	0	0	0	0	0	0	0	0	0	0	0	0	0	0	0	0	0	0	0	0	0
T10030	pan_trap	2023	S1	2023_S1	2023-06-29	W007	April_June_2023	Kibwelonga	high	1018	agro_ISeBAF	Cucumis_sativus	3	S6⁰_53′_19″	E37⁰_40′_14″	39	25.64	23.63	24.81	75.39	0.7	0	0	0	0	0	0	0	0	0	0	0	0	0	0	0	0	0	0	0	0	0	0	0	0	0	0	0	0
T10037	pan_trap	2023	S1	2023_S1	2023-06-29	W007	April_June_2023	Kibwelonga	high	1018	agro_ISeBAF	Cucurbita_moschata	1	S6⁰_53′_19″	E37⁰_40′_14″	13	25.64	23.63	24.81	75.39	0.7	0	0	0	0	0	0	0	0	0	0	0	0	0	0	0	0	0	0	0	0	0	0	0	0	0	0	0	0
T10035	pan_trap	2023	S1	2023_S1	2023-06-29	W007	April_June_2023	Kibwelonga	high	1018	agro_ISeBAF	Cucurbita_moschata	2	S6⁰_53′_19″	E37⁰_40′_14″	10	25.64	23.63	24.81	75.39	0.7	0	0	0	0	0	0	0	0	0	0	0	0	0	0	0	0	0	0	0	0	0	0	0	0	0	0	0	0
T10036	pan_trap	2023	S1	2023_S1	2023-06-29	W007	April_June_2023	Kibwelonga	high	1018	agro_ISeBAF	Cucurbita_moschata	3	S6⁰_53′_19″	E37⁰_40′_14″	17	25.64	23.63	24.81	75.39	0.7	1	0	0	0	0	0	0	0	0	0	0	0	0	0	0	0	0	0	0	0	0	0	0	1	0	0	0	0
T9492	sweep_net	2023	S1	2023_S1	2023-06-15	W005	April_June_2023	Kibwelonga	high	1018	agro_ISeBAF	Citrullus_lanatus	1	S6⁰_53′_19″	E37⁰_40′_14″	2	26.13	23.64	24.76	67.58	0	0	0	0	0	0	0	0	0	0	0	0	0	0	0	0	0	0	0	0	0	0	0	0	0	0	0	0	0
T9493	sweep_net	2023	S1	2023_S1	2023-06-15	W005	April_June_2023	Kibwelonga	high	1018	agro_ISeBAF	Citrullus_lanatus	2	S6⁰_53′_19″	E37⁰_40′_14″	4	26.13	23.64	24.76	67.58	0	0	0	0	0	0	0	0	0	0	0	0	0	0	0	0	0	0	0	0	0	0	0	0	0	0	0	0	0
T9494	sweep_net	2023	S1	2023_S1	2023-06-15	W005	April_June_2023	Kibwelonga	high	1018	agro_ISeBAF	Citrullus_lanatus	3	S6⁰_53′_19″	E37⁰_40′_14″	9	26.13	23.64	24.76	67.58	0	1	0	0	0	0	0	0	0	0	0	0	0	0	0	0	0	0	0	0	0	0	0	0	0	0	0	0	0
T9489	sweep_net	2023	S1	2023_S1	2023-06-15	W005	April_June_2023	Kibwelonga	high	1018	agro_ISeBAF	Cucumis_sativus	1	S6⁰_53′_19″	E37⁰_40′_14″	18	26.13	23.64	24.76	67.58	0	6	0	0	0	0	0	0	0	0	0	0	0	0	0	0	0	0	0	0	0	0	0	0	0	0	0	0	0
T9490	sweep_net	2023	S1	2023_S1	2023-06-15	W005	April_June_2023	Kibwelonga	high	1018	agro_ISeBAF	Cucumis_sativus	2	S6⁰_53′_19″	E37⁰_40′_14″	16	26.13	23.64	24.76	67.58	0	4	0	0	0	0	0	0	0	0	0	0	0	0	0	0	0	0	0	0	0	0	0	0	1	0	0	0	0
T9491	sweep_net	2023	S1	2023_S1	2023-06-15	W005	April_June_2023	Kibwelonga	high	1018	agro_ISeBAF	Cucumis_sativus	3	S6⁰_53′_19″	E37⁰_40′_14″	7	26.13	23.64	24.76	67.58	0	3	0	0	0	0	0	0	0	0	0	0	0	0	1	0	0	0	0	0	0	0	0	0	0	0	0	0	0
T9495	sweep_net	2023	S1	2023_S1	2023-06-15	W005	April_June_2023	Kibwelonga	high	1018	agro_ISeBAF	Cucurbita_moschata	1	S6⁰_53′_19″	E37⁰_40′_14″	6	26.13	23.64	24.76	67.58	0	0	0	0	0	0	0	0	0	0	0	0	0	0	0	0	0	0	0	0	0	0	0	0	0	0	0	0	0
T9496	sweep_net	2023	S1	2023_S1	2023-06-15	W005	April_June_2023	Kibwelonga	high	1018	agro_ISeBAF	Cucurbita_moschata	2	S6⁰_53′_19″	E37⁰_40′_14″	28	26.13	23.64	24.76	67.58	0	0	0	0	0	0	0	0	0	0	0	0	0	0	0	0	0	0	0	0	0	0	0	0	0	0	0	0	0
T9497	sweep_net	2023	S1	2023_S1	2023-06-15	W005	April_June_2023	Kibwelonga	high	1018	agro_ISeBAF	Cucurbita_moschata	3	S6⁰_53′_19″	E37⁰_40′_14″	11	26.13	23.64	24.76	67.58	0	2	0	0	0	0	0	0	0	0	0	0	0	0	0	0	0	0	0	0	0	0	0	0	0	0	0	0	0
T9854	sweep_net	2023	S1	2023_S1	2023-06-22	W006	April_June_2023	Kibwelonga	high	1018	agro_ISeBAF	Citrullus_lanatus	1	S6⁰_53′_19″	E37⁰_40′_14″	3	24.63	23.13	24.65	78.97	0	1	0	0	0	0	0	0	0	0	0	0	0	0	0	0	0	0	0	0	0	0	0	0	0	0	0	0	0
T9852	sweep_net	2023	S1	2023_S1	2023-06-22	W006	April_June_2023	Kibwelonga	high	1018	agro_ISeBAF	Citrullus_lanatus	2	S6⁰_53′_19″	E37⁰_40′_14″	3	24.63	23.13	24.65	78.97	0	3	0	0	0	0	0	0	0	0	0	0	2	0	0	0	0	0	0	0	0	0	0	0	0	0	0	0	0
T9853	sweep_net	2023	S1	2023_S1	2023-06-22	W006	April_June_2023	Kibwelonga	high	1018	agro_ISeBAF	Citrullus_lanatus	3	S6⁰_53′_19″	E37⁰_40′_14″	15	24.63	23.13	24.65	78.97	0	0	0	0	0	0	0	0	0	0	0	0	0	0	0	0	0	0	0	0	0	0	0	0	0	0	0	0	0
T9851	sweep_net	2023	S1	2023_S1	2023-06-22	W006	April_June_2023	Kibwelonga	high	1018	agro_ISeBAF	Cucumis_sativus	1	S6⁰_53′_19″	E37⁰_40′_14″	8	24.63	23.13	24.65	78.97	0	3	0	0	0	0	0	0	0	0	0	0	1	0	0	0	0	1	0	0	0	0	0	0	0	0	0	0	0
T9849	sweep_net	2023	S1	2023_S1	2023-06-22	W006	April_June_2023	Kibwelonga	high	1018	agro_ISeBAF	Cucumis_sativus	2	S6⁰_53′_19″	E37⁰_40′_14″	15	24.63	23.13	24.65	78.97	0	1	0	0	0	0	0	0	0	0	0	0	0	0	0	0	0	0	0	0	0	0	0	0	0	0	0	0	0
T9850	sweep_net	2023	S1	2023_S1	2023-06-22	W006	April_June_2023	Kibwelonga	high	1018	agro_ISeBAF	Cucumis_sativus	3	S6⁰_53′_19″	E37⁰_40′_14″	7	24.63	23.13	24.65	78.97	0	1	0	0	0	0	0	0	0	0	0	0	0	0	0	0	0	0	0	0	0	0	0	0	0	0	0	0	0
T9857	sweep_net	2023	S1	2023_S1	2023-06-22	W006	April_June_2023	Kibwelonga	high	1018	agro_ISeBAF	Cucurbita_moschata	1	S6⁰_53′_19″	E37⁰_40′_14″	6	24.63	23.13	24.65	78.97	0	0	0	0	0	0	0	0	0	0	0	0	0	0	0	0	0	0	0	0	0	0	0	0	0	0	0	0	0
T9855	sweep_net	2023	S1	2023_S1	2023-06-22	W006	April_June_2023	Kibwelonga	high	1018	agro_ISeBAF	Cucurbita_moschata	2	S6⁰_53′_19″	E37⁰_40′_14″	10	24.63	23.13	24.65	78.97	0	0	0	0	0	0	0	0	0	0	0	0	0	0	0	0	0	0	0	0	0	0	0	0	0	0	0	0	0
T9856	sweep_net	2023	S1	2023_S1	2023-06-22	W006	April_June_2023	Kibwelonga	high	1018	agro_ISeBAF	Cucurbita_moschata	3	S6⁰_53′_19″	E37⁰_40′_14″	13	24.63	23.13	24.65	78.97	0	1	0	0	0	0	0	0	0	0	0	0	0	0	0	0	0	0	0	0	0	0	0	0	0	0	0	0	0
T7217	pan_trap	2022	S2	2022_S2	2022-10-24	W007	Sept_Nov_2022	Kidokwe	high	980	conventional	Citrullus_lanatus	1	S6⁰_47′_25″	E37⁰_38′_10″	13	28.63	16.63	22.65	70.4727	0	0	0	0	0	0	0	0	0	0	0	0	0	0	0	0	0	0	0	0	0	0	0	0	0	0	0	0	0
T7215	pan_trap	2022	S2	2022_S2	2022-10-24	W007	Sept_Nov_2022	Kidokwe	high	980	conventional	Citrullus_lanatus	2	S6⁰_47′_25″	E37⁰_38′_10″	0	28.63	16.63	22.65	70.4727	0	0	0	0	0	0	0	0	0	0	0	0	0	0	0	0	0	0	0	0	0	0	0	0	0	0	0	0	0
T7216	pan_trap	2022	S2	2022_S2	2022-10-24	W007	Sept_Nov_2022	Kidokwe	high	980	conventional	Citrullus_lanatus	3	S6⁰_47′_25″	E37⁰_38′_10″	13	28.63	16.63	22.65	70.4727	0	0	0	0	0	0	0	0	0	0	0	0	0	0	0	0	0	0	0	0	0	0	0	0	0	0	0	0	0
T7214	pan_trap	2022	S2	2022_S2	2022-10-24	W007	Sept_Nov_2022	Kidokwe	high	980	conventional	Cucumis_sativus	1	S6⁰_47′_25″	E37⁰_38′_10″	1	28.63	16.63	22.65	70.4727	0	0	0	0	0	0	0	0	0	0	0	0	0	0	0	0	0	0	0	0	0	0	0	0	0	0	0	0	0
T7212	pan_trap	2022	S2	2022_S2	2022-10-24	W007	Sept_Nov_2022	Kidokwe	high	980	conventional	Cucumis_sativus	2	S6⁰_47′_25″	E37⁰_38′_10″	0	28.63	16.63	22.65	70.4727	0	0	0	0	0	0	0	0	0	0	0	0	0	0	0	0	0	0	0	0	0	0	0	0	0	0	0	0	0
T7213	pan_trap	2022	S2	2022_S2	2022-10-24	W007	Sept_Nov_2022	Kidokwe	high	980	conventional	Cucumis_sativus	3	S6⁰_47′_25″	E37⁰_38′_10″	0	28.63	16.63	22.65	70.4727	0	0	0	0	0	0	0	0	0	0	0	0	0	0	0	0	0	0	0	0	0	0	0	0	0	0	0	0	0
T7220	pan_trap	2022	S2	2022_S2	2022-10-24	W007	Sept_Nov_2022	Kidokwe	high	980	conventional	Cucurbita_moschata	1	S6⁰_47′_25″	E37⁰_38′_10″	0	28.63	16.63	22.65	70.4727	0	0	0	0	0	0	0	0	0	0	0	0	0	0	0	0	0	0	0	0	0	0	0	0	0	0	0	0	0
T7218	pan_trap	2022	S2	2022_S2	2022-10-24	W007	Sept_Nov_2022	Kidokwe	high	980	conventional	Cucurbita_moschata	2	S6⁰_47′_25″	E37⁰_38′_10″	1	28.63	16.63	22.65	70.4727	0	0	0	0	0	0	0	0	0	0	0	0	0	0	0	0	0	0	0	0	0	0	0	0	0	0	0	0	0
T7219	pan_trap	2022	S2	2022_S2	2022-10-24	W007	Sept_Nov_2022	Kidokwe	high	980	conventional	Cucurbita_moschata	3	S6⁰_47′_25″	E37⁰_38′_10″	0	28.63	16.63	22.65	70.4727	0	0	0	0	0	0	0	0	0	0	0	0	0	0	0	0	0	0	0	0	0	0	0	0	0	0	0	0	0
T7575	pan_trap	2022	S2	2022_S2	2022-10-31	W008	Sept_Nov_2022	Kidokwe	high	980	conventional	Citrullus_lanatus	1	S6⁰_47′_25″	E37⁰_38′_10″	0	30.13	17.63	23.18	67.5656	0	0	0	0	0	0	0	0	0	0	0	0	0	0	0	0	0	0	0	0	0	0	0	0	0	0	0	0	0
T7576	pan_trap	2022	S2	2022_S2	2022-10-31	W008	Sept_Nov_2022	Kidokwe	high	980	conventional	Citrullus_lanatus	2	S6⁰_47′_25″	E37⁰_38′_10″	0	30.13	17.63	23.18	67.5656	0	0	0	0	0	0	0	0	0	0	0	0	0	0	0	0	0	0	0	0	0	0	0	0	0	0	0	0	0
T7577	pan_trap	2022	S2	2022_S2	2022-10-31	W008	Sept_Nov_2022	Kidokwe	high	980	conventional	Citrullus_lanatus	3	S6⁰_47′_25″	E37⁰_38′_10″	7	30.13	17.63	23.18	67.5656	0	0	0	0	0	0	0	0	0	0	0	0	0	0	0	0	0	0	0	0	0	0	0	0	0	0	0	0	0
T7572	pan_trap	2022	S2	2022_S2	2022-10-31	W008	Sept_Nov_2022	Kidokwe	high	980	conventional	Cucumis_sativus	1	S6⁰_47′_25″	E37⁰_38′_10″	0	30.13	17.63	23.18	67.5656	0	0	0	0	0	0	0	0	0	0	0	0	0	0	0	0	0	0	0	0	0	0	0	0	0	0	0	0	0
T7573	pan_trap	2022	S2	2022_S2	2022-10-31	W008	Sept_Nov_2022	Kidokwe	high	980	conventional	Cucumis_sativus	2	S6⁰_47′_25″	E37⁰_38′_10″	0	30.13	17.63	23.18	67.5656	0	0	0	0	0	0	0	0	0	0	0	0	0	0	0	0	0	0	0	0	0	0	0	0	0	0	0	0	0
T7574	pan_trap	2022	S2	2022_S2	2022-10-31	W008	Sept_Nov_2022	Kidokwe	high	980	conventional	Cucumis_sativus	3	S6⁰_47′_25″	E37⁰_38′_10″	0	30.13	17.63	23.18	67.5656	0	0	0	0	0	0	0	0	0	0	0	0	0	0	0	0	0	0	0	0	0	0	0	0	0	0	0	0	0
T7578	pan_trap	2022	S2	2022_S2	2022-10-31	W008	Sept_Nov_2022	Kidokwe	high	980	conventional	Cucurbita_moschata	1	S6⁰_47′_25″	E37⁰_38′_10″	0	30.13	17.63	23.18	67.5656	0	0	0	0	0	0	0	0	0	0	0	0	0	0	0	0	0	0	0	0	0	0	0	0	0	0	0	0	0
T7579	pan_trap	2022	S2	2022_S2	2022-10-31	W008	Sept_Nov_2022	Kidokwe	high	980	conventional	Cucurbita_moschata	2	S6⁰_47′_25″	E37⁰_38′_10″	0	30.13	17.63	23.18	67.5656	0	0	0	0	0	0	0	0	0	0	0	0	0	0	0	0	0	0	0	0	0	0	0	0	0	0	0	0	0
T7580	pan_trap	2022	S2	2022_S2	2022-10-31	W008	Sept_Nov_2022	Kidokwe	high	980	conventional	Cucurbita_moschata	3	S6⁰_47′_25″	E37⁰_38′_10″	0	30.13	17.63	23.18	67.5656	0	0	0	0	0	0	0	0	0	0	0	0	0	0	0	0	0	0	0	0	0	0	0	0	0	0	0	0	0
T7395	sweep_net	2022	S2	2022_S2	2022-10-24	W007	Sept_Nov_2022	Kidokwe	high	980	conventional	Citrullus_lanatus	1	S6⁰_47′_25″	E37⁰_38′_10″	0	28.63	16..63	22.65	70.4727	0	1	0	0	0	0	0	0	0	0	0	0	0	0	0	0	0	0	0	0	0	1	0	0	0	0	0	0	0
T7396	sweep_net	2022	S2	2022_S2	2022-10-24	W007	Sept_Nov_2022	Kidokwe	high	980	conventional	Citrullus_lanatus	2	S6⁰_47′_25″	E37⁰_38′_10″	13	28.63	16..63	22.65	70.4727	0	0	0	0	0	0	0	0	0	0	0	0	0	0	0	0	0	0	0	0	0	0	0	0	0	0	0	0	0
[truncated: 9,772 more rows]
[truncated: 28 more columns]
