# Supplementary material for: The impact of family farming on Afrotropical flower fly communities (Diptera, Syrphidae): A case study in Tanzania
Source: PLoS One. 2025 Jul 1;20(7):e0327126. doi: 10.1371/journal.pone.0327126 (PMC12212540; doi:10.1371/journal.pone.0327126)
Supplement: S4 Table — (CSV) [file pone.0327126.s006.csv]

	trapping	year	season_1_4	season_nested_in_year	range_months	altitude	altitude_masl	management	crop	field	replicate	Max_temperature_corrected20240502	Min_temperature_corrected20240502	Mean_temperature_corrected20240502	Relative_humidity_corrected20240502	Mean_rainfall_corrected20240502	Number_of_flower_corrected20240502	Toxomerus_floralis_freq	Paragus_borbonicus_freq	Ischiodon_aegyptius_freq	total_catch_RAW	Toxomerus_floralis_RAW	Paragus_borbonicus_RAW	Ischiodon_aegyptius_RAW	Number_of_flower_corrected20240502_RAW	H	simp	invsimp	richness_S	eveness_J	sqrt_Number_of_flower_corrected20240502	sqrt_Toxomerus_floralis_freq	sqrt_Paragus_borbonicus_freq	sqrt_Ischiodon_aegyptius_freq	sqrt_total_catch_RAW	sqrt_Toxomerus_floralis_RAW	sqrt_Paragus_borbonicus_RAW	sqrt_Ischiodon_aegyptius_RAW	sqrt_Number_of_flower_corrected20240502_RAW	sqrt_H	sqrt_simp	sqrt_invsimp	sqrt_richness_S	sqrt_eveness_J	fourthrt_Number_of_flower_corrected20240502	fourthrt_Toxomerus_floralis_freq	fourthrt_Paragus_borbonicus_freq	fourthrt_Ischiodon_aegyptius_freq	fourthrt_total_catch_RAW
1	pan_trap	2022	2022_S1	S1	April_June_2022	low	526	conventional	Citrullus_lanatus	Crop_museum	1	30.11	17.4225	23.3775	85.69125	2.1375	315	0	0	0	6	0	0	0	315	0.450561209	0.277777778	1.384615385	2	0.650022422	17.74823935	0	0	0	2.449489743	0	0	0	17.74823935	0.671238563	0.527046277	1.176696811	1.414213562	0.80623968	4.212865931	0	0	0	1.56508458
2	sweep_net	2022	2022_S1	S1	April_June_2022	low	526	conventional	Citrullus_lanatus	Crop_museum	1	30.11	17.4225	23.3775	85.69125	2.1375	315.33333	0.785714286	0.071428571	0.035714286	28	22	2	1	315.33333	0.804507271	0.369897959	1.587044534	5	0.499868473	17.75762738	0.88640526	0.267261242	0.188982237	5.291502622	4.69041576	1.414213562	1	17.75762738	0.896943293	0.60819237	1.259779558	2.236067977	0.707013771	4.213979992	0.941490977	0.516973154	0.434720872	2.300326634
3	pan_trap	2023	2023_S1	S1	April_June_2023	low	526	conventional	Citrullus_lanatus	Crop_museum	1	24.9425	22.43	23.83625	74.45125	1.23875	137	0	0	0	0	0	0	0	137	0	1	Inf	0	0	11.70469991	0	0	0	0	0	0	0	11.70469991	0	1	Inf	0	0	3.421213222	0	0	0	0
4	sweep_net	2023	2023_S1	S1	April_June_2023	low	526	conventional	Citrullus_lanatus	Crop_museum	1	24.9425	22.43	23.83625	74.45125	1.23875	137	0.666666667	0.095238095	0.047619048	21	14	2	1	137	1.15312285	0.530612245	2.130434783	6	0.643570116	11.70469991	0.816496581	0.3086067	0.21821789	4.582575695	3.741657387	1.414213562	1	11.70469991	1.073835579	0.728431359	1.459600898	2.449489743	0.80222822	3.421213222	0.903602004	0.555523807	0.467137978	2.140695143
5	pan_trap	2022	2022_S2	S2	Sept_Nov_2022	low	526	conventional	Citrullus_lanatus	Crop_museum	1	31.28125	15.16	24.1425	64.795	0.1375	55	0	0	0	14	0	0	0	55	0.257318641	0.132653061	1.152941176	2	0.371232327	7.416198487	0	0	0	3.741657387	0	0	0	7.416198487	0.507265848	0.36421568	1.073750984	1.414213562	0.609288377	2.723269815	0	0	0	1.93433642
6	sweep_net	2022	2022_S2	S2	Sept_Nov_2022	low	526	conventional	Citrullus_lanatus	Crop_museum	1	31.28125	15.2975	24.1425	65.025	0.0375	55	0.117647059	0	0.411764706	17	2	0	7	55	1.674990013	0.761245675	4.188405797	7	0.860774591	7.416198487	0.34299717	0	0.641688948	4.123105626	1.414213562	0	2.645751311	7.416198487	1.294214052	0.87249394	2.046559502	2.645751311	0.927779387	2.723269815	0.585659603	0	0.801054897	2.030543185
7	pan_trap	2023	2023_S2	S2	Sept_Nov_2023	low	526	conventional	Citrullus_lanatus	Crop_museum	1	26.54	24.555	25.53	66.935	1.87875	116	0	0	0	3	0	0	0	116	0	0	1	1	0	10.77032961	0	0	0	1.732050808	0	0	0	10.77032961	0	0	1	1	0	3.281818035	0	0	0	1.316074013
8	sweep_net	2023	2023_S2	S2	Sept_Nov_2023	low	526	conventional	Citrullus_lanatus	Crop_museum	1	26.54	24.555	25.53	66.935	1.87875	116	0	0	0.6875	16	0	0	11	116	1.037392325	0.5	2	5	0.644568092	10.77032961	0	0	0.829156198	4	0	0	3.31662479	10.77032961	1.018524582	0.707106781	1.414213562	2.236067977	0.802849981	3.281818035	0	0	0.910580143	2
9	pan_trap	2022	2022_S1	S1	April_June_2022	low	526	conventional	Cucumis_sativus	Crop_museum	1	30.11	17.4225	23.3775	85.69125	2.1375	855	0.5	0	0	2	1	0	0	855	0.693147181	0.5	2	2	1	29.24038303	0.707106781	0	0	1.414213562	1	0	0	29.24038303	0.832554611	0.707106781	1.414213562	1.414213562	1	5.407437751	0.840896415	0	0	1.189207115
10	sweep_net	2022	2022_S1	S1	April_June_2022	low	526	conventional	Cucumis_sativus	Crop_museum	1	30.11	17.4225	23.3775	85.69125	2.1375	855	0.8	0.12	0.04	25	20	3	1	855	0.690456531	0.3424	1.520681265	4	0.498059107	29.24038303	0.894427191	0.346410162	0.2	5	4.472135955	1.732050808	1	29.24038303	0.83093714	0.585149554	1.233159059	2	0.705733028	5.407437751	0.945741609	0.588566191	0.447213595	2.236067977
11	pan_trap	2023	2023_S1	S1	April_June_2023	low	526	conventional	Cucumis_sativus	Crop_museum	1	24.9425	22.43	23.83625	74.45125	1.23875	232	0	0	0	1	0	0	0	232	0	0	1	1	0	15.23154621	0	0	0	1	0	0	0	15.23154621	0	0	1	1	0	3.902761357	0	0	0	1
12	sweep_net	2023	2023_S1	S1	April_June_2023	low	526	conventional	Cucumis_sativus	Crop_museum	1	24.9425	22.43	23.83625	74.45125	1.23875	232	0.625	0.25	0	8	5	2	0	232	0.900256051	0.53125	2.133333333	3	0.819448372	15.23154621	0.790569415	0.5	0	2.828427125	2.236067977	1.414213562	0	15.23154621	0.948818239	0.728868987	1.460593487	1.732050808	0.905233877	3.902761357	0.889139705	0.707106781	0	1.681792831
13	pan_trap	2022	2022_S2	S2	Sept_Nov_2022	low	526	conventional	Cucumis_sativus	Crop_museum	1	31.28125	15.16	24.1425	64.795	0.1375	52	0	0	0	3	0	0	0	52	0.636514168	0.444444444	1.8	2	0.918295834	7.211102551	0	0	0	1.732050808	0	0	0	7.211102551	0.797818381	0.666666667	1.341640786	1.414213562	0.958277535	2.685349614	0	0	0	1.316074013
14	sweep_net	2022	2022_S2	S2	Sept_Nov_2022	low	526	conventional	Cucumis_sativus	Crop_museum	1	31.28125	15.2975	24.1425	65.025	0.0375	52	0	0	0.666666667	12	0	0	8	52	0.867563228	0.5	2	3	0.789690082	7.211102551	0	0	0.816496581	3.464101615	0	0	2.828427125	7.211102551	0.931430743	0.707106781	1.414213562	1.732050808	0.888645082	2.685349614	0	0	0.903602004	1.861209718
15	pan_trap	2023	2023_S2	S2	Sept_Nov_2023	low	526	conventional	Cucumis_sativus	Crop_museum	1	26.54	24.555	25.53	66.935	1.87875	224	0	0	0	1	0	0	0	224	0	0	1	1	0	14.96662955	0	0	0	1	0	0	0	14.96662955	0	0	1	1	0	3.868672841	0	0	0	1
16	sweep_net	2023	2023_S2	S2	Sept_Nov_2023	low	526	conventional	Cucumis_sativus	Crop_museum	1	26.54	24.555	25.53	66.935	1.87875	224	0	0.090909091	0.636363636	11	0	1	7	224	1.159588814	0.561983471	2.283018868	5	0.72049304	14.96662955	0	0.301511345	0.797724035	3.31662479	0	1	2.645751311	14.96662955	1.076842056	0.749655568	1.510966203	2.236067977	0.848818614	3.868672841	0	0.549100487	0.893153982	1.821160287
17	pan_trap	2022	2022_S1	S1	April_June_2022	low	526	conventional	Cucurbita_moschata	Crop_museum	1	30.11	17.4225	23.3775	85.69125	2.1375	228	0.5	0	0	2	1	0	0	228	0.693147181	0.5	2	2	1	15.09966887	0.707106781	0	0	1.414213562	1	0	0	15.09966887	0.832554611	0.707106781	1.414213562	1.414213562	1	3.885829238	0.840896415	0	0	1.189207115
18	sweep_net	2022	2022_S1	S1	April_June_2022	low	526	conventional	Cucurbita_moschata	Crop_museum	1	30.11	17.4225	23.3775	85.69125	2.1375	228.33333	0.666666667	0.104166667	0	48	32	5	0	228.33333	1.100427425	0.524305556	2.102189781	6	0.61416024	15.1107025	0.816496581	0.322748612	0	6.92820323	5.656854249	2.236067977	0	15.1107025	1.049012595	0.724089467	1.449893024	2.449489743	0.783683762	3.887248706	0.903602004	0.568109683	0	2.632148026
19	pan_trap	2023	2023_S1	S1	April_June_2023	low	526	conventional	Cucurbita_moschata	Crop_museum	1	24.9425	22.43	23.83625	74.45125	1.23875	93	0	0	0	2	0	0	0	93	0.693147181	0.5	2	2	1	9.643650761	0	0	0	1.414213562	0	0	0	9.643650761	0.832554611	0.707106781	1.414213562	1.414213562	1	3.105422799	0	0	0	1.189207115
20	sweep_net	2023	2023_S1	S1	April_June_2023	low	526	conventional	Cucurbita_moschata	Crop_museum	1	24.9425	22.43	23.83625	74.45125	1.23875	93	0.6875	0.125	0	16	11	2	0	93	1.037392325	0.5	2	5	0.644568092	9.643650761	0.829156198	0.353553391	0	4	3.31662479	1.414213562	0	9.643650761	1.018524582	0.707106781	1.414213562	2.236067977	0.802849981	3.105422799	0.910580143	0.594603558	0	2
21	pan_trap	2022	2022_S2	S2	Sept_Nov_2022	low	526	conventional	Cucurbita_moschata	Crop_museum	1	31.28125	15.16	24.1425	64.795	0.1375	88	0	0	0	5	0	0	0	88	0.500402424	0.32	1.470588235	2	0.721928095	9.38083152	0	0	0	2.236067977	0	0	0	9.38083152	0.70739128	0.565685425	1.212678125	1.414213562	0.849663519	3.062814314	0	0	0	1.495348781
22	sweep_net	2022	2022_S2	S2	Sept_Nov_2022	low	526	conventional	Cucurbita_moschata	Crop_museum	1	31.28125	15.2975	24.1425	65.025	0.0375	88	0.038461538	0.038461538	0.538461538	26	1	1	14	88	1.42092035	0.656804734	2.913793103	7	0.730208612	9.38083152	0.196116135	0.196116135	0.733799386	5.099019514	1	1	3.741657387	9.38083152	1.192023636	0.810434904	1.706983627	2.645751311	0.854522447	3.062814314	0.442850014	0.442850014	0.856620911	2.258100864
23	pan_trap	2023	2023_S2	S2	Sept_Nov_2023	low	526	conventional	Cucurbita_moschata	Crop_museum	1	26.54	24.555	25.53	66.935	1.87875	125	0	0	0	0	0	0	0	125	0	1	Inf	0	0	11.18033989	0	0	0	0	0	0	0	11.18033989	0	1	Inf	0	0	3.343701525	0	0	0	0
24	sweep_net	2023	2023_S2	S2	Sept_Nov_2023	low	526	conventional	Cucurbita_moschata	Crop_museum	1	26.54	24.555	25.53	66.935	1.87875	125	0.272727273	0.272727273	0.272727273	11	3	3	3	125	1.499030673	0.760330579	4.172413793	5	0.931400125	11.18033989	0.522232968	0.522232968	0.522232968	3.31662479	1.732050808	1.732050808	1.732050808	11.18033989	1.224349081	0.871969368	2.04264872	2.236067977	0.965090734	3.343701525	0.722656881	0.722656881	0.722656881	1.821160287
25	pan_trap	2022	2022_S1	S1	April_June_2022	low	513	conventional	Citrullus_lanatus	Hort_Unit	1	30.11	17.4225	23.3775	85.69125	2.1375	335	0	0	0	0	0	0	0	335	0	1	Inf	0	0	18.30300522	0	0	0	0	0	0	0	18.30300522	0	1	Inf	0	0	4.278201166	0	0	0	0
26	sweep_net	2022	2022_S1	S1	April_June_2022	low	513	conventional	Citrullus_lanatus	Hort_Unit	1	30.11	17.4225	23.3775	85.69125	2.1375	335	0.608695652	0	0.043478261	23	14	0	1	335	1.227743154	0.586011342	2.415525114	6	0.685216501	18.30300522	0.780189498	0	0.208514414	4.795831523	3.741657387	0	1	18.30300522	1.108035719	0.765513777	1.55419597	2.449489743	0.827778051	4.278201166	0.883283362	0	0.456633785	2.189938703
27	pan_trap	2023	2023_S1	S1	April_June_2023	low	513	conventional	Citrullus_lanatus	Hort_Unit	1	24.9425	22.43	23.83625	74.45125	1.23875	101	0	0	0	0	0	0	0	101	0	1	Inf	0	0	10.04987562	0	0	0	0	0	0	0	10.04987562	0	1	Inf	0	0	3.17015388	0	0	0	0
28	sweep_net	2023	2023_S1	S1	April_June_2023	low	513	conventional	Citrullus_lanatus	Hort_Unit	1	24.9425	22.43	23.83625	74.45125	1.23875	101	0.952380952	0	0	21	20	0	0	101	0.191444082	0.090702948	1.099750623	2	0.276195428	10.04987562	0.975900073	0	0	4.582575695	4.472135955	0	0	10.04987562	0.437543234	0.301169301	1.048689956	1.414213562	0.525542984	3.17015388	0.987876547	0	0	2.140695143
29	pan_trap	2022	2022_S2	S2	Sept_Nov_2022	low	513	conventional	Citrullus_lanatus	Hort_Unit	1	31.28125	15.16	24.1425	64.795	0.1375	33	0	0	0	0	0	0	0	33	0	1	Inf	0	0	5.744562647	0	0	0	0	0	0	0	5.744562647	0	1	Inf	0	0	2.396781727	0	0	0	0
30	sweep_net	2022	2022_S2	S2	Sept_Nov_2022	low	513	conventional	Citrullus_lanatus	Hort_Unit	1	31.28125	15.2975	24.1425	65.025	0.0375	33	0	0.2	0.2	5	0	1	1	33	1.609437912	0.8	5	5	1	5.744562647	0	0.447213595	0.447213595	2.236067977	0	1	1	5.744562647	1.268636241	0.894427191	2.236067977	2.236067977	1	2.396781727	0	0.668740305	0.668740305	1.495348781
31	pan_trap	2023	2023_S2	S2	Sept_Nov_2023	low	513	conventional	Citrullus_lanatus	Hort_Unit	1	26.54	24.555	25.53	66.935	1.87875	119	0	0	0	1	0	0	0	119	0	0	1	1	0	10.90871211	0	0	0	1	0	0	0	10.90871211	0	0	1	1	0	3.302833952	0	0	0	1
32	sweep_net	2023	2023_S2	S2	Sept_Nov_2023	low	513	conventional	Citrullus_lanatus	Hort_Unit	1	26.54	24.555	25.53	66.935	1.87875	119	0.533333333	0.133333333	0	15	8	2	0	119	1.136916592	0.622222222	2.647058824	4	0.820111964	10.90871211	0.730296743	0.365148372	0	3.872983346	2.828427125	1.414213562	0	10.90871211	1.066262909	0.788810638	1.626978434	2	0.905600334	3.302833952	0.854574013	0.604275079	0	1.967989671
33	pan_trap	2022	2022_S1	S1	April_June_2022	low	513	conventional	Cucumis_sativus	Hort_Unit	1	30.11	17.4225	23.3775	85.69125	2.1375	257	0	0	0	0	0	0	0	257	0	1	Inf	0	0	16.03121954	0	0	0	0	0	0	0	16.03121954	0	1	Inf	0	0	4.003900541	0	0	0	0
34	sweep_net	2022	2022_S1	S1	April_June_2022	low	513	conventional	Cucumis_sativus	Hort_Unit	1	30.11	17.4225	23.3775	85.69125	2.1375	257.66667	0.689655172	0.068965517	0	29	20	2	0	257.66667	1.092017518	0.501783591	2.007159905	6	0.609466581	16.05199894	0.830454799	0.262612866	0	5.385164807	4.472135955	1.414213562	0	16.05199894	1.04499642	0.708366848	1.416742709	2.449489743	0.780683406	4.006494595	0.911292927	0.512457672	0	2.320595787
35	pan_trap	2023	2023_S1	S1	April_June_2023	low	513	conventional	Cucumis_sativus	Hort_Unit	1	24.9425	22.43	23.83625	74.45125	1.23875	327	0	0	0	0	0	0	0	327	0	1	Inf	0	0	18.08314132	0	0	0	0	0	0	0	18.08314132	0	1	Inf	0	0	4.252427697	0	0	0	0
36	sweep_net	2023	2023_S1	S1	April_June_2023	low	513	conventional	Cucumis_sativus	Hort_Unit	1	24.9425	22.43	23.83625	74.45125	1.23875	327	0.575757576	0.151515152	0.03030303	33	19	5	1	327	1.144601464	0.598714417	2.491990847	5	0.711180876	18.08314132	0.758786911	0.389249472	0.174077656	5.744562647	4.358898944	2.236067977	1	18.08314132	1.069860488	0.773766384	1.578604082	2.236067977	0.843315407	4.252427697	0.871083756	0.623898607	0.417226145	2.396781727
37	pan_trap	2022	2022_S2	S2	Sept_Nov_2022	low	513	conventional	Cucumis_sativus	Hort_Unit	1	31.28125	15.16	24.1425	64.795	0.1375	61	0	0	0	0	0	0	0	61	0	1	Inf	0	0	7.810249676	0	0	0	0	0	0	0	7.810249676	0	1	Inf	0	0	2.794682393	0	0	0	0
38	sweep_net	2022	2022_S2	S2	Sept_Nov_2022	low	513	conventional	Cucumis_sativus	Hort_Unit	1	31.28125	15.2975	24.1425	65.025	0.0375	61	0	0	0.5	2	0	0	1	61	0.693147181	0.5	2	2	1	7.810249676	0	0	0.707106781	1.414213562	0	0	1	7.810249676	0.832554611	0.707106781	1.414213562	1.414213562	1	2.794682393	0	0	0.840896415	1.189207115
39	pan_trap	2023	2023_S2	S2	Sept_Nov_2023	low	513	conventional	Cucumis_sativus	Hort_Unit	1	26.54	24.555	25.53	66.935	1.87875	325	0	0	0	1	0	0	0	325	0	0	1	1	0	18.02775638	0	0	0	1	0	0	0	18.02775638	0	0	1	1	0	4.245910547	0	0	0	1
40	sweep_net	2023	2023_S2	S2	Sept_Nov_2023	low	513	conventional	Cucumis_sativus	Hort_Unit	1	26.54	24.555	25.53	66.935	1.87875	325	0.272727273	0.181818182	0.272727273	11	3	2	3	325	1.373003913	0.743801653	3.903225806	4	0.990412968	18.02775638	0.522232968	0.426401433	0.522232968	3.31662479	1.732050808	1.414213562	1.732050808	18.02775638	1.171752496	0.862439362	1.975658322	2	0.99519494	4.245910547	0.722656881	0.652994206	0.722656881	1.821160287
41	pan_trap	2022	2022_S1	S1	April_June_2022	low	513	conventional	Cucurbita_moschata	Hort_Unit	1	30.11	17.4225	23.3775	85.69125	2.1375	114	0	0	0	0	0	0	0	114	0	1	Inf	0	0	10.67707825	0	0	0	0	0	0	0	10.67707825	0	1	Inf	0	0	3.267579877	0	0	0	0
42	sweep_net	2022	2022_S1	S1	April_June_2022	low	513	conventional	Cucurbita_moschata	Hort_Unit	1	30.11	17.4225	23.3775	85.69125	2.1375	114	0.85	0.05	0	20	17	1	0	114	0.587500931	0.27	1.369863014	4	0.42379234	10.67707825	0.921954446	0.223606798	0	4.472135955	4.123105626	1	0	10.67707825	0.766486093	0.519615242	1.170411472	2	0.650993349	3.267579877	0.960184589	0.472870805	0	2.114742527
43	pan_trap	2023	2023_S1	S1	April_June_2023	low	513	conventional	Cucurbita_moschata	Hort_Unit	1	24.9425	22.43	23.83625	74.45125	1.23875	110	0	0	0	0	0	0	0	110	0	1	Inf	0	0	10.48808848	0	0	0	0	0	0	0	10.48808848	0	1	Inf	0	0	3.23853184	0	0	0	0
44	sweep_net	2023	2023_S1	S1	April_June_2023	low	513	conventional	Cucurbita_moschata	Hort_Unit	1	24.9425	22.43	23.83625	74.45125	1.23875	110	0.8	0	0	5	4	0	0	110	0.500402424	0.32	1.470588235	2	0.721928095	10.48808848	0.894427191	0	0	2.236067977	2	0	0	10.48808848	0.70739128	0.565685425	1.212678125	1.414213562	0.849663519	3.23853184	0.945741609	0	0	1.495348781
45	pan_trap	2022	2022_S2	S2	Sept_Nov_2022	low	513	conventional	Cucurbita_moschata	Hort_Unit	1	31.28125	15.16	24.1425	64.795	0.1375	34	0	0	0	2	0	0	0	34	0.693147181	0.5	2	2	1	5.830951895	0	0	0	1.414213562	0	0	0	5.830951895	0.832554611	0.707106781	1.414213562	1.414213562	1	2.414736403	0	0	0	1.189207115
46	sweep_net	2022	2022_S2	S2	Sept_Nov_2022	low	513	conventional	Cucurbita_moschata	Hort_Unit	1	31.28125	15.2975	24.1425	65.025	0.0375	34	0	0.333333333	0.333333333	6	0	2	2	34	1.098612289	0.666666667	3	3	1	5.830951895	0	0.577350269	0.577350269	2.449489743	0	1.414213562	1.414213562	5.830951895	1.048147074	0.816496581	1.732050808	1.732050808	1	2.414736403	0	0.759835686	0.759835686	1.56508458
47	pan_trap	2023	2023_S2	S2	Sept_Nov_2023	low	513	conventional	Cucurbita_moschata	Hort_Unit	1	26.54	24.555	25.53	66.935	1.87875	112	0	0	0	2	0	0	0	112	0	0	1	1	0	10.58300524	0	0	0	1.414213562	0	0	0	10.58300524	0	0	1	1	0	3.253153123	0	0	0	1.189207115
48	sweep_net	2023	2023_S2	S2	Sept_Nov_2023	low	513	conventional	Cucurbita_moschata	Hort_Unit	1	26.54	24.555	25.53	66.935	1.87875	112	0.375	0.125	0.125	8	3	1	1	112	1.494175138	0.75	4	5	0.928383212	10.58300524	0.612372436	0.353553391	0.353553391	2.828427125	1.732050808	1	1	10.58300524	1.222364568	0.866025404	2	2.236067977	0.963526446	3.253153123	0.78254229	0.594603558	0.594603558	1.681792831
49	pan_trap	2022	2022_S1	S1	April_June_2022	high	1018	agro_ISeBAF	Citrullus_lanatus	Kibwelonga	1	27.13625	18.4425	21.92375	83.23875	2.16875	101	0.5	0	0	2	1	0	0	101	0.693147181	0.5	2	2	1	10.04987562	0.707106781	0	0	1.414213562	1	0	0	10.04987562	0.832554611	0.707106781	1.414213562	1.414213562	1	3.17015388	0.840896415	0	0	1.189207115
50	sweep_net	2022	2022_S1	S1	April_June_2022	high	1018	agro_ISeBAF	Citrullus_lanatus	Kibwelonga	1	27.13625	18.4425	21.92375	83.23875	2.21875	94	0.111111111	0.666666667	0	9	1	6	0	94	1.002718265	0.518518519	2.076923077	4	0.723308334	9.695359715	0.333333333	0.816496581	0	3	1	2.449489743	0	9.695359715	1.00135821	0.7200823	1.441153384	2	0.850475358	3.113737258	0.577350269	0.903602004	0	1.732050808
51	pan_trap	2023	2023_S1	S1	April_June_2023	high	1018	agro_ISeBAF	Citrullus_lanatus	Kibwelonga	1	25.06625	23.26125	24.4825	74.23125	1.4975	80	0	0	0	1	0	0	0	80	0	0	1	1	0	8.94427191	0	0	0	1	0	0	0	8.94427191	0	0	1	1	0	2.990697562	0	0	0	1
52	sweep_net	2023	2023_S1	S1	April_June_2023	high	1018	agro_ISeBAF	Citrullus_lanatus	Kibwelonga	1	25.06625	23.26125	24.4825	74.23125	1.4975	79	0	0	0	2	0	0	0	79	0.693147181	0.5	2	2	1	8.888194417	0	0	0	1.414213562	0	0	0	8.888194417	0.832554611	0.707106781	1.414213562	1.414213562	1	2.981307501	0	0	0	1.189207115
53	pan_trap	2022	2022_S2	S2	Sept_Nov_2022	high	1018	agro_ISeBAF	Citrullus_lanatus	Kibwelonga	1	27.32125	16.2525	21.4475	71.49240841	0.32	93	0	0	0	1	0	0	0	93	0	0	1	1	0	9.643650761	0	0	0	1	0	0	0	9.643650761	0	0	1	1	0	3.105422799	0	0	0	1
54	sweep_net	2022	2022_S2	S2	Sept_Nov_2022	high	1018	agro_ISeBAF	Citrullus_lanatus	Kibwelonga	1	27.32125	14.17375	21.4475	71.49240841	0.32	86	0	0	0	5	0	0	0	86	1.33217904	0.72	3.571428571	4	0.960964047	9.273618495	0	0	0	2.236067977	0	0	0	9.273618495	1.154200607	0.848528137	1.889822365	2	0.980287737	3.045261646	0	0	0	1.495348781
55	pan_trap	2023	2023_S2	S2	Sept_Nov_2023	high	1018	agro_ISeBAF	Citrullus_lanatus	Kibwelonga	1	24.3825	19.565	21.9275	75.35875	2.4475	78	0	0	0	4	0	0	0	78	0.562335145	0.375	1.6	2	0.811278124	8.831760866	0	0	0	2	0	0	0	8.831760866	0.749890088	0.612372436	1.264911064	1.414213562	0.900709789	2.971827866	0	0	0	1.414213562
56	sweep_net	2023	2023_S2	S2	Sept_Nov_2023	high	1018	agro_ISeBAF	Citrullus_lanatus	Kibwelonga	1	24.3825	19.565	21.9275	74.7125	2.4475	92	0.428571429	0.071428571	0	28	12	2	0	92	1.920670927	0.772959184	4.404494382	11	0.80098199	9.591663047	0.654653671	0.267261242	0	5.291502622	3.464101615	1.414213562	0	9.591663047	1.385882725	0.879180973	2.098688729	3.31662479	0.894975972	3.097041015	0.809106712	0.516973154	0	2.300326634
57	pan_trap	2022	2022_S1	S1	April_June_2022	high	1018	agro_ISeBAF	Cucumis_sativus	Kibwelonga	1	27.13625	18.4425	21.92375	83.23875	2.16875	170	0	0	0	1	0	0	0	170	0	0	1	1	0	13.03840481	0	0	0	1	0	0	0	13.03840481	0	0	1	1	0	3.610873137	0	0	0	1
58	sweep_net	2022	2022_S1	S1	April_June_2022	high	1018	agro_ISeBAF	Cucumis_sativus	Kibwelonga	1	27.13625	18.4425	21.92375	83.23875	2.21875	174	0	0.625	0	8	0	5	0	174	1.073542846	0.5625	2.285714286	4	0.77439747	13.19090596	0	0.790569415	0	2.828427125	0	2.236067977	0	13.19090596	1.036119128	0.75	1.511857892	2	0.879998563	3.631928683	0	0.889139705	0	1.681792831
59	pan_trap	2023	2023_S1	S1	April_June_2023	high	1018	agro_ISeBAF	Cucumis_sativus	Kibwelonga	1	25.06625	23.26125	24.4825	74.23125	1.4975	193	0	0	0	3	0	0	0	193	1.098612289	0.666666667	3	3	1	13.89244399	0	0	0	1.732050808	0	0	0	13.89244399	1.048147074	0.816496581	1.732050808	1.732050808	1	3.727256899	0	0	0	1.316074013
60	sweep_net	2023	2023_S1	S1	April_June_2023	high	1018	agro_ISeBAF	Cucumis_sativus	Kibwelonga	1	25.06625	23.26125	24.4825	74.23125	1.4975	154	0.076923077	0.076923077	0.076923077	13	1	1	1	154	1.884871334	0.816568047	5.451612903	8	0.906431509	12.40967365	0.277350098	0.277350098	0.277350098	3.605551275	1	1	1	12.40967365	1.372906163	0.903641548	2.334868926	2.828427125	0.952066966	3.52273667	0.526640388	0.526640388	0.526640388	1.898828922
61	pan_trap	2022	2022_S2	S2	Sept_Nov_2022	high	1018	agro_ISeBAF	Cucumis_sativus	Kibwelonga	1	27.32125	16.2525	21.4475	71.49240841	0.32	53	0	0	0	4	0	0	0	53	1.386294361	0.75	4	4	1	7.280109889	0	0	0	2	0	0	0	7.280109889	1.177410023	0.866025404	2	2	1	2.698167876	0	0	0	1.414213562
62	sweep_net	2022	2022_S2	S2	Sept_Nov_2022	high	1018	agro_ISeBAF	Cucumis_sativus	Kibwelonga	1	27.32125	14.17375	21.4475	71.49240841	0.32	53	0	0.5	0.25	4	0	2	1	53	1.039720771	0.625	2.666666667	3	0.94639463	7.280109889	0	0.707106781	0.5	2	0	1.414213562	1	7.280109889	1.01966699	0.790569415	1.632993162	1.732050808	0.972828161	2.698167876	0	0.840896415	0.707106781	1.414213562
63	pan_trap	2023	2023_S2	S2	Sept_Nov_2023	high	1018	agro_ISeBAF	Cucumis_sativus	Kibwelonga	1	24.3825	19.565	21.9275	75.35875	2.4475	177	0	0	0	2	0	0	0	177	0.693147181	0.5	2	2	1	13.3041347	0	0	0	1.414213562	0	0	0	13.3041347	0.832554611	0.707106781	1.414213562	1.414213562	1	3.647483337	0	0	0	1.189207115
64	sweep_net	2023	2023_S2	S2	Sept_Nov_2023	high	1018	agro_ISeBAF	Cucumis_sativus	Kibwelonga	1	24.3825	19.565	21.9275	74.7125	2.4475	179	0.393939394	0.090909091	0	33	13	3	0	179	1.966109921	0.795224977	4.883408072	11	0.819931522	13.37908816	0.627645914	0.301511345	0	5.744562647	3.605551275	1.732050808	0	13.37908816	1.402180417	0.891753877	2.20984345	3.31662479	0.905500703	3.657743589	0.792241071	0.549100487	0	2.396781727
65	pan_trap	2022	2022_S1	S1	April_June_2022	high	1018	agro_ISeBAF	Cucurbita_moschata	Kibwelonga	1	27.13625	18.4425	21.92375	83.23875	2.16875	83	0	0	0	7	0	0	0	83	0.682908105	0.489795918	1.96	2	0.985228136	9.110433579	0	0	0	2.645751311	0	0	0	9.110433579	0.826382541	0.699854212	1.4	1.414213562	0.992586589	3.018349479	0	0	0	1.626576562
66	sweep_net	2022	2022_S1	S1	April_June_2022	high	1018	agro_ISeBAF	Cucurbita_moschata	Kibwelonga	1	27.13625	18.4425	21.92375	83.23875	2.21875	82	0	0.428571429	0.428571429	7	0	3	3	82	1.004242473	0.612244898	2.578947368	3	0.914100892	9.055385138	0	0.654653671	0.654653671	2.645751311	0	1.732050808	1.732050808	9.055385138	1.002118991	0.782460796	1.605910137	1.732050808	0.956086237	3.009216698	0	0.809106712	0.809106712	1.626576562
67	pan_trap	2023	2023_S1	S1	April_June_2023	high	1018	agro_ISeBAF	Cucurbita_moschata	Kibwelonga	1	25.06625	23.26125	24.4825	74.23125	1.4975	107	0	0	0	0	0	0	0	107	0	1	Inf	0	0	10.34408043	0	0	0	0	0	0	0	10.34408043	0	1	Inf	0	0	3.216221453	0	0	0	0
68	sweep_net	2023	2023_S1	S1	April_June_2023	high	1018	agro_ISeBAF	Cucurbita_moschata	Kibwelonga	1	25.06625	23.26125	24.4825	74.23125	1.4975	100	0.571428571	0.142857143	0	7	4	1	0	100	1.153741943	0.612244898	2.578947368	4	0.83224889	10	0.755928946	0.377964473	0	2.645751311	2	1	0	10	1.074123802	0.782460796	1.605910137	2	0.912276762	3.16227766	0.869441744	0.614788153	0	1.626576562
69	pan_trap	2022	2022_S2	S2	Sept_Nov_2022	high	1018	agro_ISeBAF	Cucurbita_moschata	Kibwelonga	1	27.32125	16.2525	21.4475	71.49240841	0.32	70	0	0	0	1	0	0	0	70	0	0	1	1	0	8.366600265	0	0	0	1	0	0	0	8.366600265	0	0	1	1	0	2.892507609	0	0	0	1
70	sweep_net	2022	2022_S2	S2	Sept_Nov_2022	high	1018	agro_ISeBAF	Cucurbita_moschata	Kibwelonga	1	27.32125	14.17375	21.4475	71.49240841	0.32	71	0	0.25	0	4	0	1	0	71	1.386294361	0.75	4	4	1	8.426149773	0	0.5	0	2	0	1	0	8.426149773	1.177410023	0.866025404	2	2	1	2.902783108	0	0.707106781	0	1.414213562
71	pan_trap	2023	2023_S2	S2	Sept_Nov_2023	high	1018	agro_ISeBAF	Cucurbita_moschata	Kibwelonga	1	24.3825	19.565	21.9275	75.35875	2.4475	91	0	0	0	1	0	0	0	91	0	0	1	1	0	9.539392014	0	0	0	1	0	0	0	9.539392014	0	0	1	1	0	3.088590619	0	0	0	1
72	sweep_net	2023	2023_S2	S2	Sept_Nov_2023	high	1018	agro_ISeBAF	Cucurbita_moschata	Kibwelonga	1	24.3825	19.565	21.9275	74.7125	2.4475	90	0.1875	0.375	0	16	3	6	0	90	1.688699313	0.7734375	4.413793103	7	0.867819778	9.486832981	0.433012702	0.612372436	0	4	1.732050808	2.449489743	0	9.486832981	1.299499639	0.879452955	2.100902926	2.645751311	0.93156845	3.080070288	0.658037006	0.78254229	0	2
73	pan_trap	2022	2022_S1	S1	April_June_2022	high	980	conventional	Citrullus_lanatus	Kidokwe	1	27.6325	18.19	22.12375	83.6475	2.1675	368	0	0	0	1	0	0	0	368	0	0	1	1	0	19.18332609	0	0	0	1	0	0	0	19.18332609	0	0	1	1	0	4.379877406	0	0	0	1
74	sweep_net	2022	2022_S1	S1	April_June_2022	high	980	conventional	Citrullus_lanatus	Kidokwe	1	27.13625	18.4425	21.92375	83.23875	2.21875	371	0.526315789	0.105263158	0.210526316	19	10	2	4	371	1.367737783	0.659279778	2.93495935	6	0.763348991	19.26136028	0.72547625	0.324442842	0.458831468	4.358898944	3.16227766	1.414213562	2	19.26136028	1.16950322	0.811960454	1.713172306	2.449489743	0.873698455	4.388776627	0.851748936	0.569598843	0.677370997	2.08779763
75	pan_trap	2023	2023_S1	S1	April_June_2023	high	980	conventional	Citrullus_lanatus	Kidokwe	1	25.06625	23.26125	24.4825	74.23125	1.4975	139	0	0	0	0	0	0	0	139	0	1	Inf	0	0	11.78982612	0	0	0	0	0	0	0	11.78982612	0	1	Inf	0	0	3.433631623	0	0	0	0
76	sweep_net	2023	2023_S1	S1	April_June_2023	high	980	conventional	Citrullus_lanatus	Kidokwe	1	25.06625	23.26125	24.4825	74.23125	1.4975	140	0.642857143	0	0	14	9	0	0	140	0.892117871	0.520408163	2.085106383	3	0.812040681	11.83215957	0.801783726	0	0	3.741657387	3	0	0	11.83215957	0.944519916	0.72139321	1.443989745	1.732050808	0.901132998	3.439790628	0.895423769	0	0	1.93433642
77	pan_trap	2022	2022_S2	S2	Sept_Nov_2022	high	980	conventional	Citrullus_lanatus	Kidokwe	1	27.32125	16.2525	21.4475	71.49240841	0.32	56	0	0	0	0	0	0	0	56	0	1	Inf	0	0	7.483314774	0	0	0	0	0	0	0	7.483314774	0	1	Inf	0	0	2.7355648	0	0	0	0
78	sweep_net	2022	2022_S2	S2	Sept_Nov_2022	high	980	conventional	Citrullus_lanatus	Kidokwe	1	27.32125	14.17375	21.4475	71.49240841	0.32	59	0.25	0	0.5	8	2	0	4	59	1.213007566	0.65625	2.909090909	4	0.875	7.681145748	0.5	0	0.707106781	2.828427125	1.414213562	0	2	7.681145748	1.101366227	0.810092587	1.705605731	2	0.935414347	2.771488002	0.707106781	0	0.840896415	1.681792831
79	pan_trap	2023	2023_S2	S2	Sept_Nov_2023	high	980	conventional	Citrullus_lanatus	Kidokwe	1	24.3825	19.565	21.9275	75.35875	2.4475	133	0	0	0	0	0	0	0	133	0	1	Inf	0	0	11.53256259	0	0	0	0	0	0	0	11.53256259	0	1	Inf	0	0	3.39596269	0	0	0	0
80	sweep_net	2023	2023_S2	S2	Sept_Nov_2023	high	980	conventional	Citrullus_lanatus	Kidokwe	1	24.3825	19.565	21.9275	74.7125	2.4475	115	0.52	0.16	0	25	13	4	0	115	1.552391512	0.6848	3.172588832	8	0.746542512	10.72380529	0.721110255	0.4	0	5	3.605551275	2	0	10.72380529	1.245950044	0.827526435	1.78117625	2.828427125	0.864026916	3.274722171	0.849182109	0.632455532	0	2.236067977
81	pan_trap	2022	2022_S1	S1	April_June_2022	high	980	conventional	Cucumis_sativus	Kidokwe	1	27.6325	18.19	22.12375	83.6475	2.1675	378	0	0	0	0	0	0	0	378	0	1	Inf	0	0	19.4422221	0	0	0	0	0	0	0	19.4422221	0	1	Inf	0	0	4.409333521	0	0	0	0
82	sweep_net	2022	2022_S1	S1	April_June_2022	high	980	conventional	Cucumis_sativus	Kidokwe	1	27.13625	18.4425	21.92375	83.23875	2.21875	401	0.222222222	0	0.444444444	18	4	0	8	401	1.397991702	0.709876543	3.446808511	5	0.868621083	20.02498439	0.471404521	0	0.666666667	4.242640687	2	0	2.828427125	20.02498439	1.182366991	0.842541716	1.856558243	2.236067977	0.931998435	4.474928423	0.686589048	0	0.816496581	2.059767144
83	pan_trap	2023	2023_S1	S1	April_June_2023	high	980	conventional	Cucumis_sativus	Kidokwe	1	25.06625	23.26125	24.4825	74.23125	1.4975	250	0	0	0	0	0	0	0	250	0	1	Inf	0	0	15.8113883	0	0	0	0	0	0	0	15.8113883	0	1	Inf	0	0	3.976353644	0	0	0	0
84	sweep_net	2023	2023_S1	S1	April_June_2023	high	980	conventional	Cucumis_sativus	Kidokwe	1	25.06625	23.26125	24.4825	74.23125	1.4975	254	0.153846154	0.115384615	0.038461538	26	4	3	1	254	1.915403055	0.819526627	5.540983607	9	0.871737498	15.93737745	0.39223227	0.33968311	0.196116135	5.099019514	2	1.732050808	1	15.93737745	1.383980872	0.9052771	2.353929397	3	0.933668837	3.992164507	0.626284496	0.582823395	0.442850014	2.258100864
85	pan_trap	2022	2022_S2	S2	Sept_Nov_2022	high	980	conventional	Cucumis_sativus	Kidokwe	1	27.32125	16.2525	21.4475	71.49240841	0.32	99	0	0	1	1	0	0	1	99	0	0	1	1	0	9.949874371	0	0	1	1	0	0	1	9.949874371	0	0	1	1	0	3.154342146	0	0	1	1
86	sweep_net	2022	2022_S2	S2	Sept_Nov_2022	high	980	conventional	Cucumis_sativus	Kidokwe	1	27.32125	14.17375	21.4475	71.49240841	0.32	95	0	0	0.333333333	3	0	0	1	95	0.636514168	0.444444444	1.8	2	0.918295834	9.746794345	0	0	0.577350269	1.732050808	0	0	1	9.746794345	0.797818381	0.666666667	1.341640786	1.414213562	0.958277535	3.121985641	0	0	0.759835686	1.316074013
87	pan_trap	2023	2023_S2	S2	Sept_Nov_2023	high	980	conventional	Cucumis_sativus	Kidokwe	1	24.3825	19.565	21.9275	75.35875	2.4475	251	0	0	0	2	0	0	0	251	0.693147181	0.5	2	2	1	15.84297952	0	0	0	1.414213562	0	0	0	15.84297952	0.832554611	0.707106781	1.414213562	1.414213562	1	3.980324047	0	0	0	1.189207115
88	sweep_net	2023	2023_S2	S2	Sept_Nov_2023	high	980	conventional	Cucumis_sativus	Kidokwe	1	24.3825	19.565	21.9275	74.7125	2.4475	261	0.791666667	0	0	24	19	0	0	261	0.709713102	0.354166667	1.548387097	4	0.511949787	16.15549442	0.889756521	0	0	4.898979486	4.358898944	0	0	16.15549442	0.842444718	0.595119036	1.244342034	2	0.715506664	4.019389807	0.943269061	0	0	2.213363839
89	pan_trap	2022	2022_S1	S1	April_June_2022	high	980	conventional	Cucurbita_moschata	Kidokwe	1	27.6325	18.19	22.12375	83.6475	2.1675	102	0	0	0	1	0	0	0	102	0	0	1	1	0	10.09950494	0	0	0	1	0	0	0	10.09950494	0	0	1	1	0	3.177971828	0	0	0	1
90	sweep_net	2022	2022_S1	S1	April_June_2022	high	980	conventional	Cucurbita_moschata	Kidokwe	1	27.13625	18.4425	21.92375	83.23875	2.21875	142	0.5	0.125	0.25	8	4	1	2	142	1.213007566	0.65625	2.909090909	4	0.875	11.91637529	0.707106781	0.353553391	0.5	2.828427125	2	1	1.414213562	11.91637529	1.101366227	0.810092587	1.705605731	2	0.935414347	3.452010326	0.840896415	0.594603558	0.707106781	1.681792831
91	pan_trap	2023	2023_S1	S1	April_June_2023	high	980	conventional	Cucurbita_moschata	Kidokwe	1	25.3125	23.44625	24.695	73.82	1.53125	99	0	0	0	0	0	0	0	99	0	1	Inf	0	0	9.949874371	0	0	0	0	0	0	0	9.949874371	0	1	Inf	0	0	3.154342146	0	0	0	0
92	sweep_net	2023	2023_S1	S1	April_June_2023	high	980	conventional	Cucurbita_moschata	Kidokwe	1	25.43875	23.50875	24.715	73.3725	1.61875	89	0.416666667	0.333333333	0	12	5	4	0	89	1.077556327	0.652777778	2.88	3	0.980834038	9.433981132	0.645497224	0.577350269	0	3.464101615	2.236067977	2	0	9.433981132	1.038054106	0.807946643	1.697056275	1.732050808	0.990370657	3.071478656	0.803428419	0.759835686	0	1.861209718
93	pan_trap	2022	2022_S2	S2	Sept_Nov_2022	high	980	conventional	Cucurbita_moschata	Kidokwe	1	27.32125	16.2525	21.4475	71.49240841	0.32	63	0	0	0	1	0	0	0	63	0	0	1	1	0	7.937253933	0	0	0	1	0	0	0	7.937253933	0	0	1	1	0	2.817313247	0	0	0	1
94	sweep_net	2022	2022_S2	S2	Sept_Nov_2022	high	980	conventional	Cucurbita_moschata	Kidokwe	1	27.32125	14.17375	21.4475	71.49240841	0.32	51	0	0.25	0.125	8	0	2	1	51	1.732867951	0.8125	5.333333333	6	0.967132018	7.141428429	0	0.5	0.353553391	2.828427125	0	1.414213562	1	7.141428429	1.316384424	0.901387819	2.309401077	2.449489743	0.983428705	2.672345118	0	0.707106781	0.594603558	1.681792831
95	pan_trap	2023	2023_S2	S2	Sept_Nov_2023	high	980	conventional	Cucurbita_moschata	Kidokwe	1	24.3825	19.565	21.9275	75.35875	2.4475	85	0	0	0	0	0	0	0	85	0	1	Inf	0	0	9.219544457	0	0	0	0	0	0	0	9.219544457	0	1	Inf	0	0	3.036370277	0	0	0	0
96	sweep_net	2023	2023_S2	S2	Sept_Nov_2023	high	980	conventional	Cucurbita_moschata	Kidokwe	1	24.3825	19.565	21.9275	74.7125	2.4475	107	0.47826087	0.130434783	0	23	11	3	0	107	1.495499676	0.699432892	3.327044025	7	0.768534804	10.34408043	0.691564075	0.361157559	0	4.795831523	3.31662479	1.732050808	0	10.34408043	1.222906242	0.836321046	1.824018647	2.645751311	0.876661168	3.216221453	0.831603316	0.600963859	0	2.189938703
97	pan_trap	2022	2022_S1	S1	April_June_2022	high	950	agro_ISeBAF	Citrullus_lanatus	Kilangalanga	1	27.13625	18.4425	21.92375	83.23875	2.16875	122	0	0	0	0	0	0	0	122	0	1	Inf	0	0	11.04536102	0	0	0	0	0	0	0	11.04536102	0	1	Inf	0	0	3.323456186	0	0	0	0
98	sweep_net	2022	2022_S1	S1	April_June_2022	high	950	agro_ISeBAF	Citrullus_lanatus	Kilangalanga	1	27.13625	18.4425	21.92375	83.23875	2.21875	132	0	0.333333333	0.333333333	6	0	2	2	132	1.329661349	0.722222222	3.6	4	0.959147917	11.48912529	0	0.577350269	0.577350269	2.449489743	0	1.414213562	1.414213562	11.48912529	1.153109426	0.849836586	1.897366596	2	0.979360974	3.389561224	0	0.759835686	0.759835686	1.56508458
99	pan_trap	2023	2023_S1	S1	April_June_2023	high	950	agro_ISeBAF	Citrullus_lanatus	Kilangalanga	1	25.06625	23.26125	24.4825	74.23125	1.4975	67	0	0	0	0	0	0	0	67	0	1	Inf	0	0	8.185352772	0	0	0	0	0	0	0	8.185352772	0	1	Inf	0	0	2.861005553	0	0	0	0
100	sweep_net	2023	2023_S1	S1	April_June_2023	high	950	agro_ISeBAF	Citrullus_lanatus	Kilangalanga	1	25.06625	23.26125	24.4825	74.23125	1.4975	70	0.272727273	0.363636364	0.090909091	11	3	4	1	70	1.594166699	0.760330579	4.172413793	6	0.889721375	8.366600265	0.522232968	0.603022689	0.301511345	3.31662479	1.732050808	2	1	8.366600265	1.262603144	0.871969368	2.04264872	2.449489743	0.943250431	2.892507609	0.722656881	0.776545356	0.549100487	1.821160287
101	pan_trap	2022	2022_S2	S2	Sept_Nov_2022	high	950	agro_ISeBAF	Citrullus_lanatus	Kilangalanga	1	27.32125	16.2525	21.4475	71.49240841	0.32	29	0	0	0	0	0	0	0	29	0	1	Inf	0	0	5.385164807	0	0	0	0	0	0	0	5.385164807	0	1	Inf	0	0	2.320595787	0	0	0	0
102	sweep_net	2022	2022_S2	S2	Sept_Nov_2022	high	950	agro_ISeBAF	Citrullus_lanatus	Kilangalanga	1	27.32125	14.17375	21.4475	71.49240841	0.32	24	0	0.285714286	0.428571429	7	0	2	3	24	1.078992208	0.653061224	2.882352941	3	0.982141033	4.898979486	0	0.534522484	0.654653671	2.645751311	0	1.414213562	1.732050808	4.898979486	1.038745497	0.808122036	1.697749375	1.732050808	0.991030289	2.213363839	0	0.731110446	0.809106712	1.626576562
103	pan_trap	2023	2023_S2	S2	Sept_Nov_2023	high	950	agro_ISeBAF	Citrullus_lanatus	Kilangalanga	1	24.3825	19.565	21.9275	75.35875	2.4475	79	0	0	0	4	0	0	0	79	1.039720771	0.625	2.666666667	3	0.94639463	8.888194417	0	0	0	2	0	0	0	8.888194417	1.01966699	0.790569415	1.632993162	1.732050808	0.972828161	2.981307501	0	0	0	1.414213562
104	sweep_net	2023	2023_S2	S2	Sept_Nov_2023	high	950	agro_ISeBAF	Citrullus_lanatus	Kilangalanga	1	24.3825	19.565	21.9275	74.7125	2.4475	71	0.2	0.2	0	20	4	4	0	71	2.094640939	0.855	6.896551724	10	0.909691001	8.426149773	0.447213595	0.447213595	0	4.472135955	2	2	0	8.426149773	1.447287442	0.9246621	2.626128657	3.16227766	0.953777228	2.902783108	0.668740305	0.668740305	0	2.114742527
105	pan_trap	2022	2022_S1	S1	April_June_2022	high	950	agro_ISeBAF	Cucumis_sativus	Kilangalanga	1	27.13625	18.4425	21.92375	83.23875	2.16875	328	0	0	0	0	0	0	0	328	0	1	Inf	0	0	18.11077028	0	0	0	0	0	0	0	18.11077028	0	1	Inf	0	0	4.255675067	0	0	0	0
106	sweep_net	2022	2022_S1	S1	April_June_2022	high	950	agro_ISeBAF	Cucumis_sativus	Kilangalanga	1	27.13625	18.4425	21.92375	83.23875	2.21875	341	0	0.666666667	0.333333333	3	0	2	1	341	0.636514168	0.444444444	1.8	2	0.918295834	18.46618531	0	0.816496581	0.577350269	1.732050808	0	1.414213562	1	18.46618531	0.797818381	0.666666667	1.341640786	1.414213562	0.958277535	4.297229958	0	0.903602004	0.759835686	1.316074013
107	pan_trap	2023	2023_S1	S1	April_June_2023	high	950	agro_ISeBAF	Cucumis_sativus	Kilangalanga	1	25.06625	23.26125	24.4825	74.23125	1.4975	254	0.25	0	0	4	1	0	0	254	1.386294361	0.75	4	4	1	15.93737745	0.5	0	0	2	1	0	0	15.93737745	1.177410023	0.866025404	2	2	1	3.992164507	0.707106781	0	0	1.414213562
108	sweep_net	2023	2023_S1	S1	April_June_2023	high	950	agro_ISeBAF	Cucumis_sativus	Kilangalanga	1	25.06625	23.26125	24.4825	74.23125	1.4975	259	0	0.166666667	0.5	6	0	1	3	259	1.242453325	0.666666667	3	4	0.896240625	16.09347694	0	0.40824829	0.707106781	2.449489743	0	1	1.732050808	16.09347694	1.114653904	0.816496581	1.732050808	2	0.94669986	4.011667601	0	0.638943104	0.840896415	1.56508458
109	pan_trap	2022	2022_S2	S2	Sept_Nov_2022	high	950	agro_ISeBAF	Cucumis_sativus	Kilangalanga	1	27.32125	16.2525	21.4475	71.49240841	0.32	61	0	0	0	6	0	0	0	61	1.098612289	0.666666667	3	3	1	7.810249676	0	0	0	2.449489743	0	0	0	7.810249676	1.048147074	0.816496581	1.732050808	1.732050808	1	2.794682393	0	0	0	1.56508458
110	sweep_net	2022	2022_S2	S2	Sept_Nov_2022	high	950	agro_ISeBAF	Cucumis_sativus	Kilangalanga	1	27.32125	14.17375	21.4475	71.49240841	0.32	61	0.142857143	0.142857143	0.142857143	7	1	1	1	61	1.475076311	0.734693878	3.769230769	5	0.916516443	7.810249676	0.377964473	0.377964473	0.377964473	2.645751311	1	1	1	7.810249676	1.214527197	0.857142857	1.941450687	2.236067977	0.957348653	2.794682393	0.614788153	0.614788153	0.614788153	1.626576562
111	pan_trap	2023	2023_S2	S2	Sept_Nov_2023	high	950	agro_ISeBAF	Cucumis_sativus	Kilangalanga	1	24.3825	19.565	21.9275	75.35875	2.4475	252	0	0	0	0	0	0	0	252	0	1	Inf	0	0	15.87450787	0	0	0	0	0	0	0	15.87450787	0	1	Inf	0	0	3.984282604	0	0	0	0
112	sweep_net	2023	2023_S2	S2	Sept_Nov_2023	high	950	agro_ISeBAF	Cucumis_sativus	Kilangalanga	1	24.3825	19.565	21.9275	74.7125	2.4475	263	0.45	0.25	0	20	9	5	0	263	1.535307018	0.715	3.50877193	7	0.788991731	16.21727474	0.670820393	0.5	0	4.472135955	3	2.236067977	0	16.21727474	1.239075065	0.845576726	1.873171623	2.645751311	0.888252065	4.02706776	0.819036259	0.707106781	0	2.114742527
113	pan_trap	2022	2022_S1	S1	April_June_2022	high	950	agro_ISeBAF	Cucurbita_moschata	Kilangalanga	1	27.13625	18.4425	21.92375	83.23875	2.16875	102	0	0	0	0	0	0	0	102	0	1	Inf	0	0	10.09950494	0	0	0	0	0	0	0	10.09950494	0	1	Inf	0	0	3.177971828	0	0	0	0
114	sweep_net	2022	2022_S1	S1	April_June_2022	high	950	agro_ISeBAF	Cucurbita_moschata	Kilangalanga	1	27.13625	18.4425	21.92375	83.23875	2.21875	96	0	0.25	0.75	4	0	1	3	96	0.562335145	0.375	1.6	2	0.811278124	9.797958971	0	0.5	0.866025404	2	0	1	1.732050808	9.797958971	0.749890088	0.612372436	1.264911064	1.414213562	0.900709789	3.13016916	0	0.707106781	0.930604859	1.414213562
115	pan_trap	2023	2023_S1	S1	April_June_2023	high	950	agro_ISeBAF	Cucurbita_moschata	Kilangalanga	1	25.06625	23.26125	24.4825	74.23125	1.4975	87	0.5	0	0.25	4	2	0	1	87	1.039720771	0.625	2.666666667	3	0.94639463	9.327379053	0.707106781	0	0.5	2	1.414213562	0	1	9.327379053	1.01966699	0.790569415	1.632993162	1.732050808	0.972828161	3.05407581	0.840896415	0	0.707106781	1.414213562
116	sweep_net	2023	2023_S1	S1	April_June_2023	high	950	agro_ISeBAF	Cucurbita_moschata	Kilangalanga	1	25.06625	23.26125	24.4825	74.23125	1.4975	84	0.142857143	0.285714286	0	7	1	2	0	84	1.747868097	0.816326531	5.444444444	6	0.975503759	9.16515139	0.377964473	0.534522484	0	2.645751311	1	1.414213562	0	9.16515139	1.322069627	0.903507903	2.333333333	2.449489743	0.987675938	3.027400104	0.614788153	0.731110446	0	1.626576562
117	pan_trap	2022	2022_S2	S2	Sept_Nov_2022	high	950	agro_ISeBAF	Cucurbita_moschata	Kilangalanga	1	27.32125	16.2525	21.4475	71.49240841	0.32	10	0	0	0	0	0	0	0	10	0	1	Inf	0	0	3.16227766	0	0	0	0	0	0	0	3.16227766	0	1	Inf	0	0	1.77827941	0	0	0	0
118	sweep_net	2022	2022_S2	S2	Sept_Nov_2022	high	950	agro_ISeBAF	Cucurbita_moschata	Kilangalanga	1	27.32125	14.17375	21.4475	71.49240841	0.32	16	0	0.428571429	0.285714286	7	0	3	2	16	1.078992208	0.653061224	2.882352941	3	0.982141033	4	0	0.654653671	0.534522484	2.645751311	0	1.732050808	1.414213562	4	1.038745497	0.808122036	1.697749375	1.732050808	0.991030289	2	0	0.809106712	0.731110446	1.626576562
119	pan_trap	2023	2023_S2	S2	Sept_Nov_2023	high	950	agro_ISeBAF	Cucurbita_moschata	Kilangalanga	1	24.3825	19.565	21.9275	75.35875	2.4475	108	0	0	0	0	0	0	0	108	0	1	Inf	0	0	10.39230485	0	0	0	0	0	0	0	10.39230485	0	1	Inf	0	0	3.223709795	0	0	0	0
120	sweep_net	2023	2023_S2	S2	Sept_Nov_2023	high	950	agro_ISeBAF	Cucurbita_moschata	Kilangalanga	1	24.3825	19.565	21.9275	74.7125	2.4475	117	0.153846154	0.461538462	0	13	2	6	0	117	1.631345421	0.733727811	3.755555556	7	0.838345708	10.81665383	0.39223227	0.67936622	0	3.605551275	1.414213562	2.449489743	0	10.81665383	1.277241332	0.856579133	1.93792558	2.645751311	0.915612204	3.288868168	0.626284496	0.82423675	0	1.898828922
121	pan_trap	2022	2022_S1	S1	April_June_2022	low	543	agro_ISeBAF	Citrullus_lanatus	Kinyenze_A	1	30.11	17.4225	23.3775	85.69125	2.1375	255	1	0	0	2	2	0	0	255	0	0	1	1	0	15.96871942	1	0	0	1.414213562	1.414213562	0	0	15.96871942	0	0	1	1	0	3.996088015	1	0	0	1.189207115
122	sweep_net	2022	2022_S1	S1	April_June_2022	low	543	agro_ISeBAF	Citrullus_lanatus	Kinyenze_A	1	30.11	17.4225	23.3775	85.69125	2.1375	254	0.787878788	0.181818182	0	33	26	6	0	254	0.603747961	0.345270891	1.527349229	3	0.549555077	15.93737745	0.887625365	0.426401433	0	5.744562647	5.099019514	2.449489743	0	15.93737745	0.777012202	0.587597558	1.235859712	1.732050808	0.741319821	3.992164507	0.942138718	0.652994206	0	2.396781727
123	pan_trap	2023	2023_S1	S1	April_June_2023	low	543	agro_ISeBAF	Citrullus_lanatus	Kinyenze_A	1	24.9425	22.43	23.83625	74.45125	1.23875	131	0	0	0	0	0	0	0	131	0	1	Inf	0	0	11.44552314	0	0	0	0	0	0	0	11.44552314	0	1	Inf	0	0	3.383123282	0	0	0	0
124	sweep_net	2023	2023_S1	S1	April_June_2023	low	543	agro_ISeBAF	Citrullus_lanatus	Kinyenze_A	1	24.9425	22.43	23.83625	74.45125	1.23875	131	0.916666667	0.0625	0	48	44	3	0	131	0.333697245	0.155381944	1.183967112	3	0.303744322	11.44552314	0.957427108	0.25	0	6.92820323	6.633249581	1.732050808	0	11.44552314	0.57766534	0.394185165	1.088102528	1.732050808	0.551130041	3.383123282	0.978482043	0.5	0	2.632148026
125	pan_trap	2022	2022_S2	S2	Sept_Nov_2022	low	543	agro_ISeBAF	Citrullus_lanatus	Kinyenze_A	1	31.28125	15.16	24.1425	64.795	0.1375	97	0	0	0	0	0	0	0	97	0	1	Inf	0	0	9.848857802	0	0	0	0	0	0	0	9.848857802	0	1	Inf	0	0	3.138288993	0	0	0	0
126	sweep_net	2022	2022_S2	S2	Sept_Nov_2022	low	543	agro_ISeBAF	Citrullus_lanatus	Kinyenze_A	1	31.28125	15.2975	24.1425	65.025	0.0375	97	0	0	0.5	2	0	0	1	97	0.693147181	0.5	2	2	1	9.848857802	0	0	0.707106781	1.414213562	0	0	1	9.848857802	0.832554611	0.707106781	1.414213562	1.414213562	1	3.138288993	0	0	0.840896415	1.189207115
127	pan_trap	2023	2023_S2	S2	Sept_Nov_2023	low	543	agro_ISeBAF	Citrullus_lanatus	Kinyenze_A	1	26.54	24.555	25.53	66.935	1.87875	115	0	0	0	0	0	0	0	115	0	1	Inf	0	0	10.72380529	0	0	0	0	0	0	0	10.72380529	0	1	Inf	0	0	3.274722171	0	0	0	0
128	sweep_net	2023	2023_S2	S2	Sept_Nov_2023	low	543	agro_ISeBAF	Citrullus_lanatus	Kinyenze_A	1	26.54	24.555	25.53	66.935	1.87875	115	0.3	0	0.3	10	3	0	3	115	1.313834033	0.72	3.571428571	4	0.947730922	10.72380529	0.547722558	0	0.547722558	3.16227766	1.732050808	0	1.732050808	10.72380529	1.146225996	0.848528137	1.889822365	2	0.973514726	3.274722171	0.740082804	0	0.740082804	1.77827941
129	pan_trap	2022	2022_S1	S1	April_June_2022	low	543	agro_ISeBAF	Cucumis_sativus	Kinyenze_A	1	30.11	17.4225	23.3775	85.69125	2.1375	338	0	0	0	0	0	0	0	338	0	1	Inf	0	0	18.38477631	0	0	0	0	0	0	0	18.38477631	0	1	Inf	0	0	4.28774723	0	0	0	0
130	sweep_net	2022	2022_S1	S1	April_June_2022	low	543	agro_ISeBAF	Cucumis_sativus	Kinyenze_A	1	30.11	17.4225	23.3775	85.69125	2.1375	338	0.838709677	0.064516129	0.032258065	31	26	2	1	338	0.656670935	0.289281998	1.407027818	5	0.408012593	18.38477631	0.91581094	0.254000254	0.179605302	5.567764363	5.099019514	1.414213562	1	18.38477631	0.810352352	0.537849419	1.186182034	2.236067977	0.638758634	4.28774723	0.956980115	0.503984379	0.423798657	2.359611062
131	pan_trap	2023	2023_S1	S1	April_June_2023	low	543	agro_ISeBAF	Cucumis_sativus	Kinyenze_A	1	24.9425	22.43	23.83625	74.45125	1.23875	171	0	0	0	0	0	0	0	171	0	1	Inf	0	0	13.07669683	0	0	0	0	0	0	0	13.07669683	0	1	Inf	0	0	3.616171571	0	0	0	0
132	sweep_net	2023	2023_S1	S1	April_June_2023	low	543	agro_ISeBAF	Cucumis_sativus	Kinyenze_A	1	24.9425	22.43	23.83625	74.45125	1.23875	171	0.967741935	0.032258065	0	31	30	1	0	171	0.142505867	0.062434964	1.066592675	2	0.205592508	13.07669683	0.983738754	0.179605302	0	5.567764363	5.477225575	1	0	13.07669683	0.377499493	0.249869893	1.032759737	1.414213562	0.453423101	3.616171571	0.991836052	0.423798657	0	2.359611062
133	pan_trap	2022	2022_S2	S2	Sept_Nov_2022	low	543	agro_ISeBAF	Cucumis_sativus	Kinyenze_A	1	31.28125	15.16	24.1425	64.795	0.1375	86	0	0	0	1	0	0	0	86	0	0	1	1	0	9.273618495	0	0	0	1	0	0	0	9.273618495	0	0	1	1	0	3.045261646	0	0	0	1
134	sweep_net	2022	2022_S2	S2	Sept_Nov_2022	low	543	agro_ISeBAF	Cucumis_sativus	Kinyenze_A	1	31.28125	15.2975	24.1425	65.025	0.0375	86	0	0	0	1	0	0	0	86	0	0	1	1	0	9.273618495	0	0	0	1	0	0	0	9.273618495	0	0	1	1	0	3.045261646	0	0	0	1
135	pan_trap	2023	2023_S2	S2	Sept_Nov_2023	low	543	agro_ISeBAF	Cucumis_sativus	Kinyenze_A	1	26.54	24.555	25.53	66.935	1.87875	171	0	0.5	0	2	0	1	0	171	0.693147181	0.5	2	2	1	13.07669683	0	0.707106781	0	1.414213562	0	1	0	13.07669683	0.832554611	0.707106781	1.414213562	1.414213562	1	3.616171571	0	0.840896415	0	1.189207115
136	sweep_net	2023	2023_S2	S2	Sept_Nov_2023	low	543	agro_ISeBAF	Cucumis_sativus	Kinyenze_A	1	26.54	24.555	25.53	66.935	1.87875	171	0.263157895	0	0.421052632	19	5	0	8	171	1.471883255	0.720221607	3.574257426	6	0.821473686	13.07669683	0.512989176	0	0.648885685	4.358898944	2.236067977	0	2.828427125	13.07669683	1.213211958	0.84865871	1.890570661	2.449489743	0.906351855	3.616171571	0.716232627	0	0.805534409	2.08779763
137	pan_trap	2022	2022_S1	S1	April_June_2022	low	543	agro_ISeBAF	Cucurbita_moschata	Kinyenze_A	1	30.11	17.4225	23.3775	85.69125	2.1375	124	1	0	0	1	1	0	0	124	0	0	1	1	0	11.13552873	1	0	0	1	1	0	0	11.13552873	0	0	1	1	0	3.336993965	1	0	0	1
138	sweep_net	2022	2022_S1	S1	April_June_2022	low	543	agro_ISeBAF	Cucurbita_moschata	Kinyenze_A	1	30.11	17.4225	23.3775	85.69125	2.1375	124	0.964285714	0.035714286	0	28	27	1	0	124	0.154076104	0.068877551	1.073972603	2	0.222284831	11.13552873	0.981980506	0.188982237	0	5.291502622	5.196152423	1	0	11.13552873	0.39252529	0.26244533	1.036326494	1.414213562	0.471470922	3.336993965	0.990949295	0.434720872	0	2.300326634
139	pan_trap	2023	2023_S1	S1	April_June_2023	low	543	agro_ISeBAF	Cucurbita_moschata	Kinyenze_A	1	24.9425	22.43	23.83625	74.45125	1.23875	55	0	0	0	0	0	0	0	55	0	1	Inf	0	0	7.416198487	0	0	0	0	0	0	0	7.416198487	0	1	Inf	0	0	2.723269815	0	0	0	0
140	sweep_net	2023	2023_S1	S1	April_June_2023	low	543	agro_ISeBAF	Cucurbita_moschata	Kinyenze_A	1	24.9425	22.43	23.83625	74.45125	1.23875	55	0.810810811	0.108108108	0	37	30	4	0	55	0.703320645	0.328707085	1.489662677	5	0.436997687	7.416198487	0.900450338	0.328797975	0	6.08276253	5.477225575	2	0	7.416198487	0.838642144	0.573329823	1.220517381	2.236067977	0.661058006	2.723269815	0.948920617	0.573409081	0	2.466325715
141	pan_trap	2022	2022_S2	S2	Sept_Nov_2022	low	543	agro_ISeBAF	Cucurbita_moschata	Kinyenze_A	1	31.28125	15.16	24.1425	64.795	0.1375	88	0	0	0	0	0	0	0	88	0	1	Inf	0	0	9.38083152	0	0	0	0	0	0	0	9.38083152	0	1	Inf	0	0	3.062814314	0	0	0	0
142	sweep_net	2022	2022_S2	S2	Sept_Nov_2022	low	543	agro_ISeBAF	Cucurbita_moschata	Kinyenze_A	1	31.28125	15.2975	24.1425	65.025	0.0375	88	0.333333333	0.666666667	0	3	1	2	0	88	0.636514168	0.444444444	1.8	2	0.918295834	9.38083152	0.577350269	0.816496581	0	1.732050808	1	1.414213562	0	9.38083152	0.797818381	0.666666667	1.341640786	1.414213562	0.958277535	3.062814314	0.759835686	0.903602004	0	1.316074013
143	pan_trap	2023	2023_S2	S2	Sept_Nov_2023	low	543	agro_ISeBAF	Cucurbita_moschata	Kinyenze_A	1	26.54	24.555	25.53	66.935	1.87875	87	0	0	0	0	0	0	0	87	0	1	Inf	0	0	9.327379053	0	0	0	0	0	0	0	9.327379053	0	1	Inf	0	0	3.05407581	0	0	0	0
144	sweep_net	2023	2023_S2	S2	Sept_Nov_2023	low	543	agro_ISeBAF	Cucurbita_moschata	Kinyenze_A	1	26.54	24.555	25.53	66.935	1.87875	87	0.5	0	0.5	2	1	0	1	87	0.693147181	0.5	2	2	1	9.327379053	0.707106781	0	0.707106781	1.414213562	1	0	1	9.327379053	0.832554611	0.707106781	1.414213562	1.414213562	1	3.05407581	0.840896415	0	0.840896415	1.189207115
145	pan_trap	2022	2022_S1	S1	April_June_2022	low	540	agro_ISeBAF	Citrullus_lanatus	Kinyenze_B	1	30.11	17.4225	23.3775	85.69125	2.1375	211	0	0	0	1	0	0	0	211	0	0	1	1	0	14.52583905	0	0	0	1	0	0	0	14.52583905	0	0	1	1	0	3.811277876	0	0	0	1
146	sweep_net	2022	2022_S1	S1	April_June_2022	low	540	agro_ISeBAF	Citrullus_lanatus	Kinyenze_B	1	30.11	17.4225	23.3775	85.69125	2.1375	215	0.838709677	0.096774194	0	31	26	3	0	215	0.550353617	0.283038502	1.394775036	3	0.500953451	14.6628783	0.91581094	0.311085508	0	5.567764363	5.099019514	1.732050808	0	14.6628783	0.741858219	0.532013629	1.181005943	1.732050808	0.707780651	3.829213796	0.956980115	0.5577504	0	2.359611062
147	pan_trap	2023	2023_S1	S1	April_June_2023	low	540	agro_ISeBAF	Citrullus_lanatus	Kinyenze_B	1	24.9425	22.43	23.83625	74.45125	1.23875	220	1	0	0	3	3	0	0	220	0	0	1	1	0	14.83239697	1	0	0	1.732050808	1.732050808	0	0	14.83239697	0	0	1	1	0	3.851285107	1	0	0	1.316074013
148	sweep_net	2023	2023_S1	S1	April_June_2023	low	540	agro_ISeBAF	Citrullus_lanatus	Kinyenze_B	1	24.9425	22.43	23.83625	74.45125	1.23875	220	0.928571429	0.017857143	0	56	52	1	0	220	0.356339666	0.136479592	1.158050222	5	0.221406283	14.83239697	0.963624112	0.133630621	0	7.483314774	7.211102551	1	0	14.83239697	0.596941929	0.369431444	1.076127419	2.236067977	0.470538291	3.851285107	0.981643577	0.365555223	0	2.7355648
149	pan_trap	2022	2022_S2	S2	Sept_Nov_2022	low	540	agro_ISeBAF	Citrullus_lanatus	Kinyenze_B	1	31.28125	15.16	24.1425	64.795	0.1375	75	0	0	0	0	0	0	0	75	0	1	Inf	0	0	8.660254038	0	0	0	0	0	0	0	8.660254038	0	1	Inf	0	0	2.942830956	0	0	0	0
150	sweep_net	2022	2022_S2	S2	Sept_Nov_2022	low	540	agro_ISeBAF	Citrullus_lanatus	Kinyenze_B	1	31.28125	15.2975	24.1425	65.025	0.0375	75	0.5	0	0	2	1	0	0	75	0.693147181	0.5	2	2	1	8.660254038	0.707106781	0	0	1.414213562	1	0	0	8.660254038	0.832554611	0.707106781	1.414213562	1.414213562	1	2.942830956	0.840896415	0	0	1.189207115
151	pan_trap	2023	2023_S2	S2	Sept_Nov_2023	low	540	agro_ISeBAF	Citrullus_lanatus	Kinyenze_B	1	26.54	24.555	25.53	66.935	1.87875	168	0	0	0	1	0	0	0	168	0	0	1	1	0	12.9614814	0	0	0	1	0	0	0	12.9614814	0	0	1	1	0	3.600205744	0	0	0	1
152	sweep_net	2023	2023_S2	S2	Sept_Nov_2023	low	540	agro_ISeBAF	Citrullus_lanatus	Kinyenze_B	1	26.54	24.555	25.53	66.935	1.87875	168	0.3125	0.0625	0.375	16	5	1	6	168	1.511086176	0.734375	3.764705882	6	0.843353253	12.9614814	0.559016994	0.25	0.612372436	4	2.236067977	1	2.449489743	12.9614814	1.229262452	0.856956825	1.940285	2.449489743	0.918342666	3.600205744	0.747674391	0.5	0.78254229	2
153	pan_trap	2022	2022_S1	S1	April_June_2022	low	540	agro_ISeBAF	Cucumis_sativus	Kinyenze_B	1	30.11	17.4225	23.3775	85.69125	2.1375	275	1	0	0	1	1	0	0	275	0	0	1	1	0	16.58312395	1	0	0	1	1	0	0	16.58312395	0	0	1	1	0	4.072238199	1	0	0	1
154	sweep_net	2022	2022_S1	S1	April_June_2022	low	540	agro_ISeBAF	Cucumis_sativus	Kinyenze_B	1	30.11	17.4225	23.3775	85.69125	2.1375	275	0.846153846	0.076923077	0	26	22	2	0	275	0.589280064	0.275147929	1.379591837	4	0.425075713	16.58312395	0.919866211	0.277350098	0	5.099019514	4.69041576	1.414213562	0	16.58312395	0.767645793	0.52454545	1.174560274	2	0.651978307	4.072238199	0.95909656	0.526640388	0	2.258100864
155	pan_trap	2023	2023_S1	S1	April_June_2023	low	540	agro_ISeBAF	Cucumis_sativus	Kinyenze_B	1	24.9425	22.43	23.83625	74.45125	1.23875	225	1	0	0	1	1	0	0	225	0	0	1	1	0	15	1	0	0	1	1	0	0	15	0	0	1	1	0	3.872983346	1	0	0	1
156	sweep_net	2023	2023_S1	S1	April_June_2023	low	540	agro_ISeBAF	Cucumis_sativus	Kinyenze_B	1	24.9425	22.43	23.83625	74.45125	1.23875	225	0.882352941	0.078431373	0.039215686	51	45	4	2	225	0.437094577	0.213763937	1.271882641	3	0.39786063	15	0.939336437	0.280056017	0.198029509	7.141428429	6.708203932	2	1.414213562	15	0.661131286	0.462346122	1.127777744	1.732050808	0.630761944	3.872983346	0.969193704	0.52920319	0.445005066	2.672345118
157	pan_trap	2022	2022_S2	S2	Sept_Nov_2022	low	540	agro_ISeBAF	Cucumis_sativus	Kinyenze_B	1	31.28125	15.16	24.1425	64.795	0.1375	110	0	0	0	0	0	0	0	110	0	1	Inf	0	0	10.48808848	0	0	0	0	0	0	0	10.48808848	0	1	Inf	0	0	3.23853184	0	0	0	0
158	sweep_net	2022	2022_S2	S2	Sept_Nov_2022	low	540	agro_ISeBAF	Cucumis_sativus	Kinyenze_B	1	31.28125	15.2975	24.1425	65.025	0.0375	110	0	0.5	0	2	0	1	0	110	0.693147181	0.5	2	2	1	10.48808848	0	0.707106781	0	1.414213562	0	1	0	10.48808848	0.832554611	0.707106781	1.414213562	1.414213562	1	3.23853184	0	0.840896415	0	1.189207115
159	pan_trap	2023	2023_S2	S2	Sept_Nov_2023	low	540	agro_ISeBAF	Cucumis_sativus	Kinyenze_B	1	26.54	24.555	25.53	66.935	1.87875	242	0	0	0.666666667	3	0	0	2	242	0.636514168	0.444444444	1.8	2	0.918295834	15.55634919	0	0	0.816496581	1.732050808	0	0	1.414213562	15.55634919	0.797818381	0.666666667	1.341640786	1.414213562	0.958277535	3.944153798	0	0	0.903602004	1.316074013
160	sweep_net	2023	2023_S2	S2	Sept_Nov_2023	low	540	agro_ISeBAF	Cucumis_sativus	Kinyenze_B	1	26.54	24.555	25.53	66.935	1.87875	242	0.125	0	0.5	16	2	0	8	242	1.472937759	0.6953125	3.282051282	6	0.822062215	15.55634919	0.353553391	0	0.707106781	4	1.414213562	0	2.828427125	15.55634919	1.213646472	0.833854004	1.811643255	2.449489743	0.906676467	3.944153798	0.594603558	0	0.840896415	2
161	pan_trap	2022	2022_S1	S1	April_June_2022	low	540	agro_ISeBAF	Cucurbita_moschata	Kinyenze_B	1	30.11	17.4225	23.3775	85.69125	2.1375	144	1	0	0	1	1	0	0	144	0	0	1	1	0	12	1	0	0	1	1	0	0	12	0	0	1	1	0	3.464101615	1	0	0	1
162	sweep_net	2022	2022_S1	S1	April_June_2022	low	540	agro_ISeBAF	Cucurbita_moschata	Kinyenze_B	1	30.11	17.4225	23.3775	85.69125	2.1375	144	0.868421053	0.052631579	0	38	33	2	0	144	0.528182522	0.239612188	1.315118397	4	0.381003152	12	0.931891116	0.229415734	0	6.164414003	5.744562647	1.414213562	0	12	0.726761668	0.48950198	1.146786117	2	0.617254528	3.464101615	0.965345076	0.478973625	0	2.482823796
163	pan_trap	2023	2023_S1	S1	April_June_2023	low	540	agro_ISeBAF	Cucurbita_moschata	Kinyenze_B	1	24.9425	22.43	23.83625	74.45125	1.23875	97	1	0	0	5	5	0	0	97	0	0	1	1	0	9.848857802	1	0	0	2.236067977	2.236067977	0	0	9.848857802	0	0	1	1	0	3.138288993	1	0	0	1.495348781
164	sweep_net	2023	2023_S1	S1	April_June_2023	low	540	agro_ISeBAF	Cucurbita_moschata	Kinyenze_B	1	24.9425	22.43	23.83625	74.45125	1.23875	97	0.88372093	0.093023256	0	43	38	4	0	97	0.417631476	0.209843158	1.265571526	3	0.380144552	9.848857802	0.940064322	0.304997141	0	6.557438524	6.164414003	2	0	9.848857802	0.64624413	0.458086409	1.124976234	1.732050808	0.616558636	3.138288993	0.969569143	0.552265462	0	2.560749602
165	pan_trap	2022	2022_S2	S2	Sept_Nov_2022	low	540	agro_ISeBAF	Cucurbita_moschata	Kinyenze_B	1	31.28125	15.16	24.1425	64.795	0.1375	78	0	0	0	0	0	0	0	78	0	1	Inf	0	0	8.831760866	0	0	0	0	0	0	0	8.831760866	0	1	Inf	0	0	2.971827866	0	0	0	0
166	sweep_net	2022	2022_S2	S2	Sept_Nov_2022	low	540	agro_ISeBAF	Cucurbita_moschata	Kinyenze_B	1	31.28125	15.2975	24.1425	65.025	0.0375	78	0	1	0	2	0	2	0	78	0	0	1	1	0	8.831760866	0	1	0	1.414213562	0	1.414213562	0	8.831760866	0	0	1	1	0	2.971827866	0	1	0	1.189207115
167	pan_trap	2023	2023_S2	S2	Sept_Nov_2023	low	540	agro_ISeBAF	Cucurbita_moschata	Kinyenze_B	1	26.54	24.555	25.53	66.935	1.87875	114	0	0	0	0	0	0	0	114	0	1	Inf	0	0	10.67707825	0	0	0	0	0	0	0	10.67707825	0	1	Inf	0	0	3.267579877	0	0	0	0
168	sweep_net	2023	2023_S2	S2	Sept_Nov_2023	low	540	agro_ISeBAF	Cucurbita_moschata	Kinyenze_B	1	26.54	24.555	25.53	66.935	1.87875	114	0.416666667	0.083333333	0.166666667	12	5	1	2	114	1.583258459	0.75	4	6	0.883633371	10.67707825	0.645497224	0.288675135	0.40824829	3.464101615	2.236067977	1	1.414213562	10.67707825	1.258275987	0.866025404	2	2.449489743	0.94001775	3.267579877	0.803428419	0.537284966	0.638943104	1.861209718
169	pan_trap	2022	2022_S1	S1	April_June_2022	high	908	agro_ISeBAF	Citrullus_lanatus	Kitala	1	27.13625	18.4425	21.92375	83.23875	2.16875	115	0	0	0	4	0	0	0	115	0.562335145	0.375	1.6	2	0.811278124	10.72380529	0	0	0	2	0	0	0	10.72380529	0.749890088	0.612372436	1.264911064	1.414213562	0.900709789	3.274722171	0	0	0	1.414213562
170	sweep_net	2022	2022_S1	S1	April_June_2022	high	908	agro_ISeBAF	Citrullus_lanatus	Kitala	1	27.13625	18.4425	21.92375	83.23875	2.21875	115	0	0.375	0.125	8	0	3	1	115	1.494175138	0.75	4	5	0.928383212	10.72380529	0	0.612372436	0.353553391	2.828427125	0	1.732050808	1	10.72380529	1.222364568	0.866025404	2	2.236067977	0.963526446	3.274722171	0	0.78254229	0.594603558	1.681792831
171	pan_trap	2023	2023_S1	S1	April_June_2023	high	908	agro_ISeBAF	Citrullus_lanatus	Kitala	1	25.06625	23.26125	24.4825	74.23125	1.4975	34	0	0	0	0	0	0	0	34	0	1	Inf	0	0	5.830951895	0	0	0	0	0	0	0	5.830951895	0	1	Inf	0	0	2.414736403	0	0	0	0
172	sweep_net	2023	2023_S1	S1	April_June_2023	high	908	agro_ISeBAF	Citrullus_lanatus	Kitala	1	25.06625	23.26125	24.4825	74.23125	1.4975	34	0	0.222222222	0	9	0	2	0	34	1.149059697	0.617283951	2.612903226	4	0.828871363	5.830951895	0	0.471404521	0	3	0	1.414213562	0	5.830951895	1.071942021	0.785674201	1.616447718	2	0.910423727	2.414736403	0	0.686589048	0	1.732050808
173	pan_trap	2022	2022_S2	S2	Sept_Nov_2022	high	908	agro_ISeBAF	Citrullus_lanatus	Kitala	1	27.32125	16.2525	21.4475	71.49240841	0.32	90	0	0	0	1	0	0	0	90	0	0	1	1	0	9.486832981	0	0	0	1	0	0	0	9.486832981	0	0	1	1	0	3.080070288	0	0	0	1
174	sweep_net	2022	2022_S2	S2	Sept_Nov_2022	high	908	agro_ISeBAF	Citrullus_lanatus	Kitala	1	27.32125	14.17375	21.4475	71.49240841	0.32	98	0	0	0.5	4	0	0	2	98	1.039720771	0.625	2.666666667	3	0.94639463	9.899494937	0	0	0.707106781	2	0	0	1.414213562	9.899494937	1.01966699	0.790569415	1.632993162	1.732050808	0.972828161	3.146346284	0	0	0.840896415	1.414213562
175	pan_trap	2023	2023_S2	S2	Sept_Nov_2023	high	908	agro_ISeBAF	Citrullus_lanatus	Kitala	1	24.3825	19.565	21.9275	75.35875	2.4475	38	0	0	0	0	0	0	0	38	0	1	Inf	0	0	6.164414003	0	0	0	0	0	0	0	6.164414003	0	1	Inf	0	0	2.482823796	0	0	0	0
176	sweep_net	2023	2023_S2	S2	Sept_Nov_2023	high	908	agro_ISeBAF	Citrullus_lanatus	Kitala	1	24.3825	19.565	21.9275	74.7125	2.4475	47	0.625	0.208333333	0.041666667	24	15	5	1	47	1.15022289	0.559027778	2.267716535	6	0.641951618	6.8556546	0.790569415	0.456435465	0.204124145	4.898979486	3.872983346	2.236067977	1	6.8556546	1.072484447	0.747681602	1.505893932	2.449489743	0.801218833	2.618330499	0.889139705	0.675600077	0.451801002	2.213363839
177	pan_trap	2022	2022_S1	S1	April_June_2022	high	908	agro_ISeBAF	Cucumis_sativus	Kitala	1	27.13625	18.4425	21.92375	83.23875	2.16875	321	0	0	0	13	0	0	0	321	0.937155853	0.485207101	1.942528736	4	0.676015051	17.91647287	0	0	0	3.605551275	0	0	0	17.91647287	0.968068104	0.696568088	1.393746295	2	0.822201344	4.232785474	0	0	0	1.898828922
178	sweep_net	2022	2022_S1	S1	April_June_2022	high	908	agro_ISeBAF	Cucumis_sativus	Kitala	1	27.13625	18.4425	21.92375	83.23875	2.21875	328	0	0.25	0	4	0	1	0	328	1.386294361	0.75	4	4	1	18.11077028	0	0.5	0	2	0	1	0	18.11077028	1.177410023	0.866025404	2	2	1	4.255675067	0	0.707106781	0	1.414213562
179	pan_trap	2023	2023_S1	S1	April_June_2023	high	908	agro_ISeBAF	Cucumis_sativus	Kitala	1	25.06625	23.26125	24.4825	74.23125	1.4975	124	0	0	0.5	2	0	0	1	124	0.693147181	0.5	2	2	1	11.13552873	0	0	0.707106781	1.414213562	0	0	1	11.13552873	0.832554611	0.707106781	1.414213562	1.414213562	1	3.336993965	0	0	0.840896415	1.189207115
180	sweep_net	2023	2023_S1	S1	April_June_2023	high	908	agro_ISeBAF	Cucumis_sativus	Kitala	1	25.06625	23.26125	24.4825	74.23125	1.4975	124	0.25	0.375	0	8	2	3	0	124	1.494175138	0.75	4	5	0.928383212	11.13552873	0.5	0.612372436	0	2.828427125	1.414213562	1.732050808	0	11.13552873	1.222364568	0.866025404	2	2.236067977	0.963526446	3.336993965	0.707106781	0.78254229	0	1.681792831
181	pan_trap	2022	2022_S2	S2	Sept_Nov_2022	high	908	agro_ISeBAF	Cucumis_sativus	Kitala	1	27.32125	16.2525	21.4475	71.49240841	0.32	103	0	0	0	0	0	0	0	103	0	1	Inf	0	0	10.14889157	0	0	0	0	0	0	0	10.14889157	0	1	Inf	0	0	3.185732501	0	0	0	0
182	sweep_net	2022	2022_S2	S2	Sept_Nov_2022	high	908	agro_ISeBAF	Cucumis_sativus	Kitala	1	27.32125	14.17375	21.4475	71.49240841	0.32	102	0	0.25	0.25	4	0	1	1	102	1.386294361	0.75	4	4	1	10.09950494	0	0.5	0.5	2	0	1	1	10.09950494	1.177410023	0.866025404	2	2	1	3.177971828	0	0.707106781	0.707106781	1.414213562
183	pan_trap	2023	2023_S2	S2	Sept_Nov_2023	high	908	agro_ISeBAF	Cucumis_sativus	Kitala	1	24.3825	19.565	21.9275	75.35875	2.4475	124	0	0	0	0	0	0	0	124	0	1	Inf	0	0	11.13552873	0	0	0	0	0	0	0	11.13552873	0	1	Inf	0	0	3.336993965	0	0	0	0
184	sweep_net	2023	2023_S2	S2	Sept_Nov_2023	high	908	agro_ISeBAF	Cucumis_sativus	Kitala	1	24.3825	19.565	21.9275	74.7125	2.4475	124	0.483870968	0.161290323	0	31	15	5	0	124	1.604466813	0.707596254	3.419928826	9	0.730224315	11.13552873	0.695608344	0.401609664	0	5.567764363	3.872983346	2.236067977	0	11.13552873	1.266675496	0.841187407	1.849304957	3	0.854531635	3.336993965	0.83403138	0.633726806	0	2.359611062
185	pan_trap	2022	2022_S1	S1	April_June_2022	high	908	agro_ISeBAF	Cucurbita_moschata	Kitala	1	27.13625	18.4425	21.92375	83.23875	2.16875	31	0.2	0	0	5	1	0	0	31	1.609437912	0.8	5	5	1	5.567764363	0.447213595	0	0	2.236067977	1	0	0	5.567764363	1.268636241	0.894427191	2.236067977	2.236067977	1	2.359611062	0.668740305	0	0	1.495348781
186	sweep_net	2022	2022_S1	S1	April_June_2022	high	908	agro_ISeBAF	Cucurbita_moschata	Kitala	1	27.13625	18.4425	21.92375	83.23875	2.21875	37	0	0.142857143	0.142857143	7	0	1	1	37	1.747868097	0.816326531	5.444444444	6	0.975503759	6.08276253	0	0.377964473	0.377964473	2.645751311	0	1	1	6.08276253	1.322069627	0.903507903	2.333333333	2.449489743	0.987675938	2.466325715	0	0.614788153	0.614788153	1.626576562
187	pan_trap	2023	2023_S1	S1	April_June_2023	high	908	agro_ISeBAF	Cucurbita_moschata	Kitala	1	25.06625	23.26125	24.4825	74.23125	1.4975	182	0	0	0	1	0	0	0	182	0	0	1	1	0	13.49073756	0	0	0	1	0	0	0	13.49073756	0	0	1	1	0	3.67297394	0	0	0	1
188	sweep_net	2023	2023_S1	S1	April_June_2023	high	908	agro_ISeBAF	Cucurbita_moschata	Kitala	1	25.06625	23.26125	24.4825	74.23125	1.4975	183	0.071428571	0.285714286	0.071428571	14	1	4	1	183	1.945910149	0.836734694	6.125	8	0.935784974	13.52774926	0.267261242	0.534522484	0.267261242	3.741657387	1	2	1	13.52774926	1.394958834	0.914732034	2.474873734	2.828427125	0.967359796	3.678008871	0.516973154	0.731110446	0.516973154	1.93433642
189	pan_trap	2022	2022_S2	S2	Sept_Nov_2022	high	908	agro_ISeBAF	Cucurbita_moschata	Kitala	1	27.32125	16.2525	21.4475	71.49240841	0.32	53	0	0	0	0	0	0	0	53	0	1	Inf	0	0	7.280109889	0	0	0	0	0	0	0	7.280109889	0	1	Inf	0	0	2.698167876	0	0	0	0
190	sweep_net	2022	2022_S2	S2	Sept_Nov_2022	high	908	agro_ISeBAF	Cucurbita_moschata	Kitala	1	27.32125	14.17375	21.4475	71.49240841	0.32	56	0	0	0	4	0	0	0	56	1.386294361	0.75	4	4	1	7.483314774	0	0	0	2	0	0	0	7.483314774	1.177410023	0.866025404	2	2	1	2.7355648	0	0	0	1.414213562
191	pan_trap	2023	2023_S2	S2	Sept_Nov_2023	high	908	agro_ISeBAF	Cucurbita_moschata	Kitala	1	24.3825	19.565	21.9275	75.35875	2.4475	186	0	0	0	2	0	0	0	186	0.693147181	0.5	2	2	1	13.6381817	0	0	0	1.414213562	0	0	0	13.6381817	0.832554611	0.707106781	1.414213562	1.414213562	1	3.692990888	0	0	0	1.189207115
192	sweep_net	2023	2023_S2	S2	Sept_Nov_2023	high	908	agro_ISeBAF	Cucurbita_moschata	Kitala	1	24.3825	19.565	21.9275	74.7125	2.4475	173	0.36	0.4	0	25	9	10	0	173	1.319555691	0.688	3.205128205	5	0.819886049	13.15294644	0.6	0.632455532	0	5	3	3.16227766	0	13.15294644	1.148719152	0.829457654	1.790287185	2.236067977	0.905475593	3.62669911	0.774596669	0.795270729	0	2.236067977
193	pan_trap	2022	2022_S1	S1	April_June_2022	low	500	conventional	Citrullus_lanatus	Mafiga	1	30.11	17.4225	23.3775	85.69125	2.1375	172	0	0	0	0	0	0	0	172	0	1	Inf	0	0	13.11487705	0	0	0	0	0	0	0	13.11487705	0	1	Inf	0	0	3.621446817	0	0	0	0
194	sweep_net	2022	2022_S1	S1	April_June_2022	low	500	conventional	Citrullus_lanatus	Mafiga	1	30.11	17.4225	23.3775	85.69125	2.1375	195	0.591836735	0.12244898	0.020408163	49	29	6	1	195	1.419749754	0.617242815	2.612622416	9	0.646155959	13.96424004	0.769309258	0.349927106	0.142857143	7	5.385164807	2.449489743	1	13.96424004	1.191532523	0.785648023	1.616360856	3	0.803838267	3.736875706	0.877102764	0.591546369	0.377964473	2.645751311
195	pan_trap	2023	2023_S1	S1	April_June_2023	low	500	conventional	Citrullus_lanatus	Mafiga	1	24.9425	22.43	23.83625	74.45125	1.23875	181	0	0	0	1	0	0	0	181	0	0	1	1	0	13.45362405	0	0	0	1	0	0	0	13.45362405	0	0	1	1	0	3.667918217	0	0	0	1
196	sweep_net	2023	2023_S1	S1	April_June_2023	low	500	conventional	Citrullus_lanatus	Mafiga	1	24.9425	22.43	23.83625	74.45125	1.23875	207	0.866666667	0.066666667	0	45	39	3	0	207	0.558334911	0.242962963	1.320939335	5	0.346912985	14.38749457	0.930949336	0.25819889	0	6.708203932	6.244997998	1.732050808	0	14.38749457	0.747218114	0.492912734	1.14932125	2.236067977	0.588993196	3.793085099	0.964857158	0.508132748	0	2.590020064
197	pan_trap	2022	2022_S2	S2	Sept_Nov_2022	low	500	conventional	Citrullus_lanatus	Mafiga	1	31.28125	15.16	24.1425	64.795	0.1375	16	0	0	0	0	0	0	0	16	0	1	Inf	0	0	4	0	0	0	0	0	0	0	4	0	1	Inf	0	0	2	0	0	0	0
198	sweep_net	2022	2022_S2	S2	Sept_Nov_2022	low	500	conventional	Citrullus_lanatus	Mafiga	1	31.28125	15.2975	24.1425	65.025	0.0375	14	0	0	1	1	0	0	1	14	0	0	1	1	0	3.741657387	0	0	1	1	0	0	1	3.741657387	0	0	1	1	0	1.93433642	0	0	1	1
199	pan_trap	2023	2023_S2	S2	Sept_Nov_2023	low	500	conventional	Citrullus_lanatus	Mafiga	1	26.54	24.555	25.53	66.935	1.87875	170	0	0	0	0	0	0	0	170	0	1	Inf	0	0	13.03840481	0	0	0	0	0	0	0	13.03840481	0	1	Inf	0	0	3.610873137	0	0	0	0
200	sweep_net	2023	2023_S2	S2	Sept_Nov_2023	low	500	conventional	Citrullus_lanatus	Mafiga	1	26.54	24.555	25.53	66.935	1.87875	196	0.571428571	0	0.428571429	7	4	0	3	196	0.682908105	0.489795918	1.96	2	0.985228136	14	0.755928946	0	0.654653671	2.645751311	2	0	1.732050808	14	0.826382541	0.699854212	1.4	1.414213562	0.992586589	3.741657387	0.869441744	0	0.809106712	1.626576562
201	pan_trap	2022	2022_S1	S1	April_June_2022	low	500	conventional	Cucumis_sativus	Mafiga	1	30.11	17.4225	23.3775	85.69125	2.1375	417	0	0	0	0	0	0	0	417	0	1	Inf	0	0	20.42057786	0	0	0	0	0	0	0	20.42057786	0	1	Inf	0	0	4.518913349	0	0	0	0
202	sweep_net	2022	2022_S1	S1	April_June_2022	low	500	conventional	Cucumis_sativus	Mafiga	1	30.11	17.4225	23.3775	85.69125	2.1375	417	0.633333333	0.066666667	0	30	19	2	0	417	1.259127156	0.568888889	2.319587629	7	0.647063358	20.42057786	0.795822426	0.25819889	0	5.477225575	4.358898944	1.414213562	0	20.42057786	1.122108353	0.754247233	1.523019248	2.645751311	0.804402485	4.518913349	0.892088799	0.508132748	0	2.340347319
203	pan_trap	2023	2023_S1	S1	April_June_2023	low	500	conventional	Cucumis_sativus	Mafiga	1	24.9425	22.43	23.83625	74.45125	1.23875	316	1	0	0	1	1	0	0	316	0	0	1	1	0	17.77638883	1	0	0	1	1	0	0	17.77638883	0	0	1	1	0	4.216205502	1	0	0	1
204	sweep_net	2023	2023_S1	S1	April_June_2023	low	500	conventional	Cucumis_sativus	Mafiga	1	24.9425	22.43	23.83625	74.45125	1.23875	316	0.866666667	0.022222222	0.022222222	45	39	1	1	316	0.63157573	0.245925926	1.326129666	7	0.324565721	17.77638883	0.930949336	0.149071198	0.149071198	6.708203932	6.244997998	1	1	17.77638883	0.79471739	0.495909191	1.151577034	2.645751311	0.569706697	4.216205502	0.964857158	0.386097395	0.386097395	2.590020064
205	pan_trap	2022	2022_S2	S2	Sept_Nov_2022	low	500	conventional	Cucumis_sativus	Mafiga	1	31.28125	15.16	24.1425	64.795	0.1375	3	0	0	0	0	0	0	0	3	0	1	Inf	0	0	1.732050808	0	0	0	0	0	0	0	1.732050808	0	1	Inf	0	0	1.316074013	0	0	0	0
206	sweep_net	2022	2022_S2	S2	Sept_Nov_2022	low	500	conventional	Cucumis_sativus	Mafiga	1	31.28125	15.2975	24.1425	65.025	0.0375	3	0	0	0.5	4	0	0	2	3	0.693147181	0.5	2	2	1	1.732050808	0	0	0.707106781	2	0	0	1.414213562	1.732050808	0.832554611	0.707106781	1.414213562	1.414213562	1	1.316074013	0	0	0.840896415	1.414213562
207	pan_trap	2023	2023_S2	S2	Sept_Nov_2023	low	500	conventional	Cucumis_sativus	Mafiga	1	26.54	24.555	25.53	66.935	1.87875	308	0	0	0	0	0	0	0	308	0	1	Inf	0	0	17.54992877	0	0	0	0	0	0	0	17.54992877	0	1	Inf	0	0	4.189263512	0	0	0	0
208	sweep_net	2023	2023_S2	S2	Sept_Nov_2023	low	500	conventional	Cucumis_sativus	Mafiga	1	26.54	24.555	25.53	66.935	1.87875	308	0.444444444	0.333333333	0.222222222	9	4	3	2	308	1.060856947	0.641975309	2.793103448	3	0.965633607	17.54992877	0.666666667	0.577350269	0.471404521	3	2	1.732050808	1.414213562	17.54992877	1.0299791	0.801233617	1.671258044	1.732050808	0.98266658	4.189263512	0.816496581	0.759835686	0.686589048	1.732050808
209	pan_trap	2022	2022_S1	S1	April_June_2022	low	500	conventional	Cucurbita_moschata	Mafiga	1	30.11	17.4225	23.3775	85.69125	2.1375	161	1	0	0	1	1	0	0	161	0	0	1	1	0	12.68857754	1	0	0	1	1	0	0	12.68857754	0	0	1	1	0	3.562102966	1	0	0	1
210	sweep_net	2022	2022_S1	S1	April_June_2022	low	500	conventional	Cucurbita_moschata	Mafiga	1	30.11	17.4225	23.3775	85.69125	2.1375	154	0.666666667	0	0	30	20	0	0	154	1.063132244	0.522222222	2.093023256	5	0.660561203	12.40967365	0.816496581	0	0	5.477225575	4.472135955	0	0	12.40967365	1.031083044	0.722649446	1.446728467	2.236067977	0.812749164	3.52273667	0.903602004	0	0	2.340347319
211	pan_trap	2023	2023_S1	S1	April_June_2023	low	500	conventional	Cucurbita_moschata	Mafiga	1	24.9425	22.43	23.83625	74.45125	1.23875	117	0	0	0	0	0	0	0	117	0	1	Inf	0	0	10.81665383	0	0	0	0	0	0	0	10.81665383	0	1	Inf	0	0	3.288868168	0	0	0	0
212	sweep_net	2023	2023_S1	S1	April_June_2023	low	500	conventional	Cucurbita_moschata	Mafiga	1	24.9425	22.43	23.83625	74.45125	1.23875	114	0.901639344	0.06557377	0	61	55	4	0	114	0.384073913	0.181671594	1.222003284	3	0.349599142	10.67707825	0.949546915	0.25607376	0	7.810249676	7.416198487	2	0	10.67707825	0.619736971	0.426229508	1.105442574	1.732050808	0.591269094	3.267579877	0.974446979	0.506037311	0	2.794682393
213	pan_trap	2022	2022_S2	S2	Sept_Nov_2022	low	500	conventional	Cucurbita_moschata	Mafiga	1	31.28125	15.16	24.1425	64.795	0.1375	29	0	0	0	0	0	0	0	29	0	1	Inf	0	0	5.385164807	0	0	0	0	0	0	0	5.385164807	0	1	Inf	0	0	2.320595787	0	0	0	0
214	sweep_net	2022	2022_S2	S2	Sept_Nov_2022	low	500	conventional	Cucurbita_moschata	Mafiga	1	31.28125	15.2975	24.1425	65.025	0.0375	26	0	0	0	5	0	0	0	26	0.500402424	0.32	1.470588235	2	0.721928095	5.099019514	0	0	0	2.236067977	0	0	0	5.099019514	0.70739128	0.565685425	1.212678125	1.414213562	0.849663519	2.258100864	0	0	0	1.495348781
215	pan_trap	2023	2023_S2	S2	Sept_Nov_2023	low	500	conventional	Cucurbita_moschata	Mafiga	1	26.54	24.555	25.53	66.935	1.87875	111	0	0	0	0	0	0	0	111	0	1	Inf	0	0	10.53565375	0	0	0	0	0	0	0	10.53565375	0	1	Inf	0	0	3.24586718	0	0	0	0
216	sweep_net	2023	2023_S2	S2	Sept_Nov_2023	low	500	conventional	Cucurbita_moschata	Mafiga	1	26.54	24.555	25.53	66.935	1.87875	108	0.4	0.1	0.2	10	4	1	2	108	1.470808476	0.74	3.846153846	5	0.913864688	10.39230485	0.632455532	0.316227766	0.447213595	3.16227766	2	1	1.414213562	10.39230485	1.212768929	0.860232527	1.961161351	2.236067977	0.955962702	3.223709795	0.795270729	0.562341325	0.668740305	1.77827941
217	pan_trap	2022	2022_S1	S1	April_June_2022	low	486	conventional	Citrullus_lanatus	Mazimbu	1	30.11	17.4225	23.3775	85.69125	2.1375	160	1	0	0	1	1	0	0	160	0	0	1	1	0	12.64911064	1	0	0	1	1	0	0	12.64911064	0	0	1	1	0	3.55655882	1	0	0	1
218	sweep_net	2022	2022_S1	S1	April_June_2022	low	486	conventional	Citrullus_lanatus	Mazimbu	1	30.11	17.4225	23.3775	85.69125	2.1375	187	0.627906977	0.11627907	0.046511628	43	27	5	2	187	1.266732822	0.575446187	2.355414013	7	0.650971898	13.67479433	0.792405816	0.34099717	0.215665546	6.557438524	5.196152423	2.236067977	1.414213562	13.67479433	1.125492258	0.758581694	1.534735812	2.645751311	0.806828295	3.697944609	0.89017179	0.583949629	0.464398047	2.560749602
219	pan_trap	2023	2023_S1	S1	April_June_2023	low	486	conventional	Citrullus_lanatus	Mazimbu	1	24.9425	22.43	23.83625	74.45125	1.23875	209	0	0	0	15	0	0	0	209	0.392674467	0.231111111	1.300578035	2	0.566509507	14.45683229	0	0	0	3.872983346	0	0	0	14.45683229	0.626637429	0.48074017	1.140428882	1.414213562	0.752668258	3.802214131	0	0	0	1.967989671
220	sweep_net	2023	2023_S1	S1	April_June_2023	low	486	conventional	Citrullus_lanatus	Mazimbu	1	24.9425	22.43	23.83625	74.45125	1.23875	200	0.531914894	0.021276596	0	47	25	1	0	200	1.204675919	0.631054776	2.710429448	5	0.748507233	14.14213562	0.729324957	0.145864991	0	6.8556546	5	1	0	14.14213562	1.097577295	0.794389562	1.646338194	2.236067977	0.865163125	3.760603093	0.854005244	0.381922756	0	2.618330499
221	pan_trap	2022	2022_S2	S2	Sept_Nov_2022	low	486	conventional	Citrullus_lanatus	Mazimbu	1	31.28125	15.16	24.1425	64.795	0.1375	46	0	0	0	1	0	0	0	46	0	0	1	1	0	6.782329983	0	0	0	1	0	0	0	6.782329983	0	0	1	1	0	2.604290687	0	0	0	1
222	sweep_net	2022	2022_S2	S2	Sept_Nov_2022	low	486	conventional	Citrullus_lanatus	Mazimbu	1	31.28125	15.2975	24.1425	65.025	0.0375	47	0.217391304	0	0.260869565	23	5	0	6	47	1.500907574	0.767485822	4.300813008	5	0.93256631	6.8556546	0.466252404	0	0.510753918	4.795831523	2.236067977	0	2.449489743	6.8556546	1.225115331	0.876062682	2.07384016	2.236067977	0.965694729	2.618330499	0.682826775	0	0.714670496	2.189938703
223	pan_trap	2023	2023_S2	S2	Sept_Nov_2023	low	486	conventional	Citrullus_lanatus	Mazimbu	1	26.54	24.555	25.53	66.935	1.87875	219	0	0	0	1	0	0	0	219	0	0	1	1	0	14.79864859	0	0	0	1	0	0	0	14.79864859	0	0	1	1	0	3.846901167	0	0	0	1
224	sweep_net	2023	2023_S2	S2	Sept_Nov_2023	low	486	conventional	Citrullus_lanatus	Mazimbu	1	26.54	24.555	25.53	66.935	1.87875	210	0	0	0.454545455	11	0	0	5	210	1.162225545	0.644628099	2.813953488	4	0.838368515	14.49137675	0	0	0.674199862	3.31662479	0	0	2.236067977	14.49137675	1.07806565	0.802887351	1.677484274	2	0.915624658	3.806754096	0	0	0.821096744	1.821160287
225	pan_trap	2022	2022_S1	S1	April_June_2022	low	486	conventional	Cucumis_sativus	Mazimbu	1	30.11	17.4225	23.3775	85.69125	2.1375	244	0	0	0	0	0	0	0	244	0	1	Inf	0	0	15.62049935	0	0	0	0	0	0	0	15.62049935	0	1	Inf	0	0	3.952277742	0	0	0	0
226	sweep_net	2022	2022_S1	S1	April_June_2022	low	486	conventional	Cucumis_sativus	Mazimbu	1	30.11	17.4225	23.3775	85.69125	2.1375	304	0.567567568	0.081081081	0.027027027	37	21	3	1	304	1.487300764	0.642804967	2.799591002	9	0.676899749	17.43559577	0.753370804	0.284747399	0.164398987	6.08276253	4.582575695	1.732050808	1	17.43559577	1.21954941	0.801751188	1.673197837	3	0.822739174	4.17559526	0.867969356	0.533617277	0.40546145	2.466325715
227	pan_trap	2023	2023_S1	S1	April_June_2023	low	486	conventional	Cucumis_sativus	Mazimbu	1	24.9425	22.43	23.83625	74.45125	1.23875	266	0	0	0	7	0	0	0	266	0.79631164	0.448979592	1.814814815	3	0.724834092	16.30950643	0	0	0	2.645751311	0	0	0	16.30950643	0.892362953	0.670059394	1.347150628	1.732050808	0.851371888	4.038502994	0	0	0	1.626576562
228	sweep_net	2023	2023_S1	S1	April_June_2023	low	486	conventional	Cucumis_sativus	Mazimbu	1	24.9425	22.43	23.83625	74.45125	1.23875	255	0.714285714	0	0.023809524	42	30	0	1	255	1.005163851	0.467120181	1.876595745	6	0.560992626	15.96871942	0.845154255	0	0.15430335	6.480740698	5.477225575	0	1	15.96871942	1.002578601	0.683461909	1.369888953	2.449489743	0.74899441	3.996088015	0.919322715	0	0.392814651	2.545729895
229	pan_trap	2022	2022_S2	S2	Sept_Nov_2022	low	486	conventional	Cucumis_sativus	Mazimbu	1	31.28125	15.16	24.1425	64.795	0.1375	17	0	0	0.333333333	3	0	0	1	17	1.098612289	0.666666667	3	3	1	4.123105626	0	0	0.577350269	1.732050808	0	0	1	4.123105626	1.048147074	0.816496581	1.732050808	1.732050808	1	2.030543185	0	0	0.759835686	1.316074013
230	sweep_net	2022	2022_S2	S2	Sept_Nov_2022	low	486	conventional	Cucumis_sativus	Mazimbu	1	31.28125	15.2975	24.1425	65.025	0.0375	17	0	0	0.259259259	27	0	0	7	17	1.081492366	0.600823045	2.505154639	4	0.780131836	4.123105626	0	0	0.509175077	5.196152423	0	0	2.645751311	4.123105626	1.039948252	0.775127761	1.582768031	2	0.883250721	2.030543185	0	0	0.713565048	2.279507057
231	pan_trap	2023	2023_S2	S2	Sept_Nov_2023	low	486	conventional	Cucumis_sativus	Mazimbu	1	26.54	24.555	25.53	66.935	1.87875	272	0	0	0	0	0	0	0	272	0	1	Inf	0	0	16.4924225	0	0	0	0	0	0	0	16.4924225	0	1	Inf	0	0	4.06108637	0	0	0	0
232	sweep_net	2023	2023_S2	S2	Sept_Nov_2023	low	486	conventional	Cucumis_sativus	Mazimbu	1	26.54	24.555	25.53	66.935	1.87875	261	0.111111111	0.222222222	0.444444444	9	1	2	4	261	1.273028337	0.691358025	3.24	4	0.918295834	16.15549442	0.333333333	0.471404521	0.666666667	3	1	1.414213562	2	16.15549442	1.128285574	0.831479419	1.8	2	0.958277535	4.019389807	0.577350269	0.686589048	0.816496581	1.732050808
233	pan_trap	2022	2022_S1	S1	April_June_2022	low	486	conventional	Cucurbita_moschata	Mazimbu	1	30.11	17.4225	23.3775	85.69125	2.1375	138	1	0	0	2	2	0	0	138	0	0	1	1	0	11.74734012	1	0	0	1.414213562	1.414213562	0	0	11.74734012	0	0	1	1	0	3.427439296	1	0	0	1.189207115
234	sweep_net	2022	2022_S1	S1	April_June_2022	low	486	conventional	Cucurbita_moschata	Mazimbu	1	30.11	17.4225	23.3775	85.69125	2.1375	141	0.761904762	0.023809524	0.047619048	42	32	1	2	141	0.907157309	0.405895692	1.683206107	6	0.506294134	11.87434209	0.872871561	0.15430335	0.21821789	6.480740698	5.656854249	1	1.414213562	11.87434209	0.952448061	0.637099436	1.297384333	2.449489743	0.711543487	3.445916727	0.934275955	0.392814651	0.467137978	2.545729895
235	pan_trap	2023	2023_S1	S1	April_June_2023	low	486	conventional	Cucurbita_moschata	Mazimbu	1	24.69625	22.245	23.62375	74.8625	1.205	111	0.041666667	0	0	24	1	0	0	111	0.344598248	0.15625	1.185185185	3	0.313666843	10.53565375	0.204124145	0	0	4.898979486	1	0	0	10.53565375	0.587024913	0.395284708	1.088662108	1.732050808	0.560059678	3.24586718	0.451801002	0	0	2.213363839
236	sweep_net	2023	2023_S1	S1	April_June_2023	low	486	conventional	Cucurbita_moschata	Mazimbu	1	24.69625	22.245	23.62375	74.8625	1.205	112	0.794117647	0.058823529	0.014705882	68	54	4	1	112	0.873301974	0.36115917	1.565335139	8	0.419969476	10.58300524	0.891132789	0.242535625	0.121267813	8.246211251	7.348469228	2	1	10.58300524	0.934506273	0.600965198	1.251133542	2.828427125	0.64805052	3.253153123	0.943998299	0.492479061	0.348235283	2.871621711
237	pan_trap	2022	2022_S2	S2	Sept_Nov_2022	low	486	conventional	Cucurbita_moschata	Mazimbu	1	31.28125	15.16	24.1425	64.795	0.1375	12	0	0	0	4	0	0	0	12	0.562335145	0.375	1.6	2	0.811278124	3.464101615	0	0	0	2	0	0	0	3.464101615	0.749890088	0.612372436	1.264911064	1.414213562	0.900709789	1.861209718	0	0	0	1.414213562
238	sweep_net	2022	2022_S2	S2	Sept_Nov_2022	low	486	conventional	Cucurbita_moschata	Mazimbu	1	31.28125	15.2975	24.1425	65.025	0.0375	12	0	0.071428571	0.214285714	14	0	1	3	12	1.215388101	0.612244898	2.578947368	5	0.755163086	3.464101615	0	0.267261242	0.46291005	3.741657387	0	1	1.732050808	3.464101615	1.102446416	0.782460796	1.605910137	2.236067977	0.8690012	1.861209718	0	0.516973154	0.680374933	1.93433642
239	pan_trap	2023	2023_S2	S2	Sept_Nov_2023	low	486	conventional	Cucurbita_moschata	Mazimbu	1	26.54	24.555	25.53	66.935	1.87875	109	0	0	0	0	0	0	0	109	0	1	Inf	0	0	10.44030651	0	0	0	0	0	0	0	10.44030651	0	1	Inf	0	0	3.231146315	0	0	0	0
240	sweep_net	2023	2023_S2	S2	Sept_Nov_2023	low	486	conventional	Cucurbita_moschata	Mazimbu	1	26.54	24.555	25.53	66.935	1.87875	110	0.25	0.125	0.25	8	2	1	2	110	1.732867951	0.8125	5.333333333	6	0.967132018	10.48808848	0.5	0.353553391	0.5	2.828427125	1.414213562	1	1.414213562	10.48808848	1.316384424	0.901387819	2.309401077	2.449489743	0.983428705	3.23853184	0.707106781	0.594603558	0.707106781	1.681792831
241	pan_trap	2022	2022_S1	S1	April_June_2022	high	1062	agro_ISeBAF	Citrullus_lanatus	Mgola_A	1	27.13625	18.4425	21.92375	83.23875	2.16875	26	0	0	0	1	0	0	0	26	0	0	1	1	0	5.099019514	0	0	0	1	0	0	0	5.099019514	0	0	1	1	0	2.258100864	0	0	0	1
242	sweep_net	2022	2022_S1	S1	April_June_2022	high	1062	agro_ISeBAF	Citrullus_lanatus	Mgola_A	1	27.13625	18.4425	21.92375	83.23875	2.21875	23	0.285714286	0.142857143	0	7	2	1	0	23	1.549826046	0.775510204	4.454545455	5	0.962961065	4.795831523	0.534522484	0.377964473	0	2.645751311	1.414213562	1	0	4.795831523	1.244920096	0.880630572	2.110579412	2.236067977	0.981305796	2.189938703	0.731110446	0.614788153	0	1.626576562
243	pan_trap	2023	2023_S1	S1	April_June_2023	high	1062	agro_ISeBAF	Citrullus_lanatus	Mgola_A	1	25.06625	23.26125	24.4825	74.23125	1.4975	18	0	0	0	0	0	0	0	18	0	1	Inf	0	0	4.242640687	0	0	0	0	0	0	0	4.242640687	0	1	Inf	0	0	2.059767144	0	0	0	0
244	sweep_net	2023	2023_S1	S1	April_June_2023	high	1062	agro_ISeBAF	Citrullus_lanatus	Mgola_A	1	25.06625	23.26125	24.4825	74.23125	1.4975	14	0.25	0.125	0	8	2	1	0	14	1.906154747	0.84375	6.4	7	0.979569765	3.741657387	0.5	0.353553391	0	2.828427125	1.414213562	1	0	3.741657387	1.380635631	0.918558654	2.529822128	2.645751311	0.989732168	1.93433642	0.707106781	0.594603558	0	1.681792831
245	pan_trap	2022	2022_S2	S2	Sept_Nov_2022	high	1062	agro_ISeBAF	Citrullus_lanatus	Mgola_A	1	27.32125	16.2525	21.4475	71.49240841	0.32	0	0	0	0	0	0	0	0	0	0	1	Inf	0	0	0	0	0	0	0	0	0	0	0	0	1	Inf	0	0	0	0	0	0	0
246	sweep_net	2022	2022_S2	S2	Sept_Nov_2022	high	1062	agro_ISeBAF	Citrullus_lanatus	Mgola_A	1	27.32125	14.17375	21.4475	71.49240841	0.32	0	0	0.125	0.25	8	0	1	2	0	1.732867951	0.8125	5.333333333	6	0.967132018	0	0	0.353553391	0.5	2.828427125	0	1	1.414213562	0	1.316384424	0.901387819	2.309401077	2.449489743	0.983428705	0	0	0.594603558	0.707106781	1.681792831
247	pan_trap	2023	2023_S2	S2	Sept_Nov_2023	high	1062	agro_ISeBAF	Citrullus_lanatus	Mgola_A	1	24.3825	19.565	21.9275	75.35875	2.4475	30	0	0	0	0	0	0	0	30	0	1	Inf	0	0	5.477225575	0	0	0	0	0	0	0	5.477225575	0	1	Inf	0	0	2.340347319	0	0	0	0
248	sweep_net	2023	2023_S2	S2	Sept_Nov_2023	high	1062	agro_ISeBAF	Citrullus_lanatus	Mgola_A	1	24.3825	19.565	21.9275	74.7125	2.4475	26	0.133333333	0.2	0	15	2	3	0	26	2.118649247	0.871111111	7.75862069	9	0.964238826	5.099019514	0.365148372	0.447213595	0	3.872983346	1.414213562	1.732050808	0	5.099019514	1.455558053	0.933333333	2.785430073	3	0.981956631	2.258100864	0.604275079	0.668740305	0	1.967989671
249	pan_trap	2022	2022_S1	S1	April_June_2022	high	1062	agro_ISeBAF	Cucumis_sativus	Mgola_A	1	27.13625	18.4425	21.92375	83.23875	2.16875	171	0	0	0	2	0	0	0	171	0.693147181	0.5	2	2	1	13.07669683	0	0	0	1.414213562	0	0	0	13.07669683	0.832554611	0.707106781	1.414213562	1.414213562	1	3.616171571	0	0	0	1.189207115
250	sweep_net	2022	2022_S1	S1	April_June_2022	high	1062	agro_ISeBAF	Cucumis_sativus	Mgola_A	1	27.13625	18.4425	21.92375	83.23875	2.21875	181	0	0.4	0	10	0	4	0	181	1.470808476	0.74	3.846153846	5	0.913864688	13.45362405	0	0.632455532	0	3.16227766	0	2	0	13.45362405	1.212768929	0.860232527	1.961161351	2.236067977	0.955962702	3.667918217	0	0.795270729	0	1.77827941
251	pan_trap	2023	2023_S1	S1	April_June_2023	high	1062	agro_ISeBAF	Cucumis_sativus	Mgola_A	1	25.06625	23.26125	24.4825	74.23125	1.4975	135	0	0	0	0	0	0	0	135	0	1	Inf	0	0	11.61895004	0	0	0	0	0	0	0	11.61895004	0	1	Inf	0	0	3.408658099	0	0	0	0
252	sweep_net	2023	2023_S1	S1	April_June_2023	high	1062	agro_ISeBAF	Cucumis_sativus	Mgola_A	1	25.06625	23.26125	24.4825	74.23125	1.4975	139	0	0.333333333	0	15	0	5	0	139	1.450252345	0.737777778	3.813559322	5	0.901092446	11.78982612	0	0.577350269	0	3.872983346	0	2.236067977	0	11.78982612	1.204264234	0.858939915	1.952833665	2.236067977	0.949258893	3.433631623	0	0.759835686	0	1.967989671
253	pan_trap	2022	2022_S2	S2	Sept_Nov_2022	high	1062	agro_ISeBAF	Cucumis_sativus	Mgola_A	1	27.32125	16.2525	21.4475	71.49240841	0.32	14	0	0	0	1	0	0	0	14	0	0	1	1	0	3.741657387	0	0	0	1	0	0	0	3.741657387	0	0	1	1	0	1.93433642	0	0	0	1
254	sweep_net	2022	2022_S2	S2	Sept_Nov_2022	high	1062	agro_ISeBAF	Cucumis_sativus	Mgola_A	1	27.32125	14.17375	21.4475	71.49240841	0.32	18	0	0	0	3	0	0	0	18	1.098612289	0.666666667	3	3	1	4.242640687	0	0	0	1.732050808	0	0	0	4.242640687	1.048147074	0.816496581	1.732050808	1.732050808	1	2.059767144	0	0	0	1.316074013
255	pan_trap	2023	2023_S2	S2	Sept_Nov_2023	high	1062	agro_ISeBAF	Cucumis_sativus	Mgola_A	1	24.3825	19.565	21.9275	75.35875	2.4475	124	0	0	0	0	0	0	0	124	0	1	Inf	0	0	11.13552873	0	0	0	0	0	0	0	11.13552873	0	1	Inf	0	0	3.336993965	0	0	0	0
256	sweep_net	2023	2023_S2	S2	Sept_Nov_2023	high	1062	agro_ISeBAF	Cucumis_sativus	Mgola_A	1	24.35	20.34125	22.405	72.4975	2.0875	128	0.166666667	0.333333333	0	12	2	4	0	128	1.791759469	0.805555556	5.142857143	7	0.920782221	11.3137085	0.40824829	0.577350269	0	3.464101615	1.414213562	2	0	11.3137085	1.338566199	0.897527468	2.267786838	2.645751311	0.959573979	3.363585661	0.638943104	0.759835686	0	1.861209718
257	pan_trap	2022	2022_S1	S1	April_June_2022	high	1062	agro_ISeBAF	Cucurbita_moschata	Mgola_A	1	27.13625	18.4425	21.92375	83.23875	2.16875	77	0.5	0	0	2	1	0	0	77	0.693147181	0.5	2	2	1	8.774964387	0.707106781	0	0	1.414213562	1	0	0	8.774964387	0.832554611	0.707106781	1.414213562	1.414213562	1	2.962256638	0.840896415	0	0	1.189207115
258	sweep_net	2022	2022_S1	S1	April_June_2022	high	1062	agro_ISeBAF	Cucurbita_moschata	Mgola_A	1	27.13625	18.4425	21.92375	83.23875	2.21875	77	0.125	0.25	0	8	1	2	0	77	1.494175138	0.75	4	5	0.928383212	8.774964387	0.353553391	0.5	0	2.828427125	1	1.414213562	0	8.774964387	1.222364568	0.866025404	2	2.236067977	0.963526446	2.962256638	0.594603558	0.707106781	0	1.681792831
259	pan_trap	2023	2023_S1	S1	April_June_2023	high	1062	agro_ISeBAF	Cucurbita_moschata	Mgola_A	1	25.06625	23.26125	24.4825	74.23125	1.4975	91	0	0	0	0	0	0	0	91	0	1	Inf	0	0	9.539392014	0	0	0	0	0	0	0	9.539392014	0	1	Inf	0	0	3.088590619	0	0	0	0
260	sweep_net	2023	2023_S1	S1	April_June_2023	high	1062	agro_ISeBAF	Cucurbita_moschata	Mgola_A	1	25.06625	23.26125	24.4825	74.23125	1.4975	91	0	0.333333333	0	9	0	3	0	91	1.464816385	0.740740741	3.857142857	5	0.910141593	9.539392014	0	0.577350269	0	3	0	1.732050808	0	9.539392014	1.210295991	0.860662966	1.963961012	2.236067977	0.954013413	3.088590619	0	0.759835686	0	1.732050808
261	pan_trap	2022	2022_S2	S2	Sept_Nov_2022	high	1062	agro_ISeBAF	Cucurbita_moschata	Mgola_A	1	27.32125	16.2525	21.4475	71.49240841	0.32	87	0	0	0	1	0	0	0	87	0	0	1	1	0	9.327379053	0	0	0	1	0	0	0	9.327379053	0	0	1	1	0	3.05407581	0	0	0	1
262	sweep_net	2022	2022_S2	S2	Sept_Nov_2022	high	1062	agro_ISeBAF	Cucurbita_moschata	Mgola_A	1	27.32125	14.17375	21.4475	71.49240841	0.32	88	0	0	0	3	0	0	0	88	1.098612289	0.666666667	3	3	1	9.38083152	0	0	0	1.732050808	0	0	0	9.38083152	1.048147074	0.816496581	1.732050808	1.732050808	1	3.062814314	0	0	0	1.316074013
263	pan_trap	2023	2023_S2	S2	Sept_Nov_2023	high	1062	agro_ISeBAF	Cucurbita_moschata	Mgola_A	1	24.3825	19.565	21.9275	75.35875	2.4475	79	0	0	0	0	0	0	0	79	0	1	Inf	0	0	8.888194417	0	0	0	0	0	0	0	8.888194417	0	1	Inf	0	0	2.981307501	0	0	0	0
264	sweep_net	2023	2023_S2	S2	Sept_Nov_2023	high	1062	agro_ISeBAF	Cucurbita_moschata	Mgola_A	1	24.3825	19.565	21.9275	74.7125	2.4475	79	0	0.071428571	0	14	0	1	0	79	2.341994252	0.897959184	9.8	11	0.976687464	8.888194417	0	0.267261242	0	3.741657387	0	1	0	8.888194417	1.530357557	0.947607083	3.130495168	3.31662479	0.988274994	2.981307501	0	0.516973154	0	1.93433642
265	pan_trap	2022	2022_S1	S1	April_June_2022	high	1020	conventional	Citrullus_lanatus	Mgola_B	1	27.13625	18.4425	21.92375	83.23875	2.16875	298	0	0	0	2	0	0	0	298	0.693147181	0.5	2	2	1	17.2626765	0	0	0	1.414213562	0	0	0	17.2626765	0.832554611	0.707106781	1.414213562	1.414213562	1	4.154837723	0	0	0	1.189207115
266	sweep_net	2022	2022_S1	S1	April_June_2022	high	1020	conventional	Citrullus_lanatus	Mgola_B	1	27.13625	18.4425	21.92375	83.23875	2.21875	371	0	0.375	0.125	8	0	3	1	371	1.494175138	0.75	4	5	0.928383212	19.26136028	0	0.612372436	0.353553391	2.828427125	0	1.732050808	1	19.26136028	1.222364568	0.866025404	2	2.236067977	0.963526446	4.388776627	0	0.78254229	0.594603558	1.681792831
267	pan_trap	2023	2023_S1	S1	April_June_2023	high	1020	conventional	Citrullus_lanatus	Mgola_B	1	25.06625	23.26125	24.4825	74.23125	1.4975	130	0	0	0	0	0	0	0	130	0	1	Inf	0	0	11.40175425	0	0	0	0	0	0	0	11.40175425	0	1	Inf	0	0	3.376648375	0	0	0	0
268	sweep_net	2023	2023_S1	S1	April_June_2023	high	1020	conventional	Citrullus_lanatus	Mgola_B	1	25.06625	23.26125	24.4825	74.23125	1.4975	136	0.4	0.2	0	15	6	3	0	136	1.401945459	0.72	3.571428571	5	0.87107769	11.66190379	0.632455532	0.447213595	0	3.872983346	2.449489743	1.732050808	0	11.66190379	1.184037778	0.848528137	1.889822365	2.236067977	0.933315429	3.41495297	0.795270729	0.668740305	0	1.967989671
269	pan_trap	2022	2022_S2	S2	Sept_Nov_2022	high	1020	conventional	Citrullus_lanatus	Mgola_B	1	27.32125	16.2525	21.4475	71.49240841	0.32	51	0	0	0	0	0	0	0	51	0	1	Inf	0	0	7.141428429	0	0	0	0	0	0	0	7.141428429	0	1	Inf	0	0	2.672345118	0	0	0	0
270	sweep_net	2022	2022_S2	S2	Sept_Nov_2022	high	1020	conventional	Citrullus_lanatus	Mgola_B	1	27.32125	14.17375	21.4475	71.49240841	0.32	48	0	0.111111111	0.222222222	9	0	1	2	48	2.043191871	0.864197531	7.363636364	8	0.982567593	6.92820323	0	0.333333333	0.471404521	3	0	1	1.414213562	6.92820323	1.429402627	0.929622252	2.713602101	2.828427125	0.991245476	2.632148026	0	0.577350269	0.686589048	1.732050808
271	pan_trap	2023	2023_S2	S2	Sept_Nov_2023	high	1020	conventional	Citrullus_lanatus	Mgola_B	1	24.3825	19.565	21.9275	75.35875	2.4475	123	0	0	0	3	0	0	0	123	1.098612289	0.666666667	3	3	1	11.09053651	0	0	0	1.732050808	0	0	0	11.09053651	1.048147074	0.816496581	1.732050808	1.732050808	1	3.330245713	0	0	0	1.316074013
272	sweep_net	2023	2023_S2	S2	Sept_Nov_2023	high	1020	conventional	Citrullus_lanatus	Mgola_B	1	24.3825	19.565	21.9275	74.7125	2.4475	124	0.0625	0.1875	0	16	1	3	0	124	2.046738533	0.8515625	6.736842105	9	0.93151085	11.13552873	0.25	0.433012702	0	4	1	1.732050808	0	11.13552873	1.430642699	0.922801441	2.595542738	3	0.965148097	3.336993965	0.5	0.658037006	0	2
273	pan_trap	2022	2022_S1	S1	April_June_2022	high	1020	conventional	Cucumis_sativus	Mgola_B	1	27.13625	18.4425	21.92375	83.23875	2.16875	611	0	0	0.333333333	3	0	0	1	611	1.098612289	0.666666667	3	3	1	24.71841419	0	0	0.577350269	1.732050808	0	0	1	24.71841419	1.048147074	0.816496581	1.732050808	1.732050808	1	4.971761679	0	0	0.759835686	1.316074013
274	sweep_net	2022	2022_S1	S1	April_June_2022	high	1020	conventional	Cucumis_sativus	Mgola_B	1	27.13625	18.4425	21.92375	83.23875	2.21875	588	0	0.125	0.25	8	0	1	2	588	1.213007566	0.65625	2.909090909	4	0.875	24.24871131	0	0.353553391	0.5	2.828427125	0	1	1.414213562	24.24871131	1.101366227	0.810092587	1.705605731	2	0.935414347	4.924298052	0	0.594603558	0.707106781	1.681792831
275	pan_trap	2023	2023_S1	S1	April_June_2023	high	1020	conventional	Cucumis_sativus	Mgola_B	1	25.06625	23.26125	24.4825	74.23125	1.4975	186	0	0	0	0	0	0	0	186	0	1	Inf	0	0	13.6381817	0	0	0	0	0	0	0	13.6381817	0	1	Inf	0	0	3.692990888	0	0	0	0
276	sweep_net	2023	2023_S1	S1	April_June_2023	high	1020	conventional	Cucumis_sativus	Mgola_B	1	25.06625	23.26125	24.4825	74.23125	1.4975	212	0.153846154	0	0.076923077	13	2	0	1	212	2.138397246	0.875739645	8.047619048	9	0.973226528	14.56021978	0.39223227	0	0.277350098	3.605551275	1.414213562	0	1	14.56021978	1.462325971	0.93580962	2.836832573	3	0.986522442	3.815785604	0.626284496	0	0.526640388	1.898828922
277	pan_trap	2022	2022_S2	S2	Sept_Nov_2022	high	1020	conventional	Cucumis_sativus	Mgola_B	1	27.32125	16.2525	21.4475	71.49240841	0.32	40	0	0	0	2	0	0	0	40	0.693147181	0.5	2	2	1	6.32455532	0	0	0	1.414213562	0	0	0	6.32455532	0.832554611	0.707106781	1.414213562	1.414213562	1	2.514866859	0	0	0	1.189207115
278	sweep_net	2022	2022_S2	S2	Sept_Nov_2022	high	1020	conventional	Cucumis_sativus	Mgola_B	1	27.32125	14.17375	21.4475	71.49240841	0.32	38	0	0.2	0	5	0	1	0	38	1.609437912	0.8	5	5	1	6.164414003	0	0.447213595	0	2.236067977	0	1	0	6.164414003	1.268636241	0.894427191	2.236067977	2.236067977	1	2.482823796	0	0.668740305	0	1.495348781
279	pan_trap	2023	2023_S2	S2	Sept_Nov_2023	high	1020	conventional	Cucumis_sativus	Mgola_B	1	24.3825	19.565	21.9275	75.35875	2.4475	193	0	0	0	2	0	0	0	193	0.693147181	0.5	2	2	1	13.89244399	0	0	0	1.414213562	0	0	0	13.89244399	0.832554611	0.707106781	1.414213562	1.414213562	1	3.727256899	0	0	0	1.189207115
280	sweep_net	2023	2023_S2	S2	Sept_Nov_2023	high	1020	conventional	Cucumis_sativus	Mgola_B	1	24.3825	19.565	21.9275	74.7125	2.4475	191	0.052631579	0.052631579	0	19	1	1	0	191	2.101009629	0.853185596	6.811320755	10	0.912456888	13.82027496	0.229415734	0.229415734	0	4.358898944	1	1	0	13.82027496	1.449485988	0.923680462	2.609850715	3.16227766	0.955226093	3.717563041	0.478973625	0.478973625	0	2.08779763
281	pan_trap	2022	2022_S1	S1	April_June_2022	high	1020	conventional	Cucurbita_moschata	Mgola_B	1	27.13625	18.4425	21.92375	83.23875	2.16875	238	0	0	0	3	0	0	0	238	1.098612289	0.666666667	3	3	1	15.42724862	0	0	0	1.732050808	0	0	0	15.42724862	1.048147074	0.816496581	1.732050808	1.732050808	1	3.927753635	0	0	0	1.316074013
282	sweep_net	2022	2022_S1	S1	April_June_2022	high	1020	conventional	Cucurbita_moschata	Mgola_B	1	27.13625	18.4425	21.92375	83.23875	2.21875	232	0.6	0.2	0	5	3	1	0	232	0.950270539	0.56	2.272727273	3	0.864973521	15.23154621	0.774596669	0.447213595	0	2.236067977	1.732050808	1	0	15.23154621	0.974818208	0.748331477	1.507556723	1.732050808	0.930039526	3.902761357	0.880111737	0.668740305	0	1.495348781
283	pan_trap	2023	2023_S1	S1	April_June_2023	high	1020	conventional	Cucurbita_moschata	Mgola_B	1	25.06625	23.26125	24.4825	74.23125	1.4975	102	0	0	0	0	0	0	0	102	0	1	Inf	0	0	10.09950494	0	0	0	0	0	0	0	10.09950494	0	1	Inf	0	0	3.177971828	0	0	0	0
284	sweep_net	2023	2023_S1	S1	April_June_2023	high	1020	conventional	Cucurbita_moschata	Mgola_B	1	25.06625	23.26125	24.4825	74.23125	1.4975	120	0	0.333333333	0	6	0	2	0	120	1.011404265	0.611111111	2.571428571	3	0.920619836	10.95445115	0	0.577350269	0	2.449489743	0	1.414213562	0	10.95445115	1.005685967	0.78173596	1.603567451	1.732050808	0.959489362	3.30975092	0	0.759835686	0	1.56508458
285	pan_trap	2022	2022_S2	S2	Sept_Nov_2022	high	1020	conventional	Cucurbita_moschata	Mgola_B	1	27.32125	16.2525	21.4475	71.49240841	0.32	46	0	0	0	1	0	0	0	46	0	0	1	1	0	6.782329983	0	0	0	1	0	0	0	6.782329983	0	0	1	1	0	2.604290687	0	0	0	1
286	sweep_net	2022	2022_S2	S2	Sept_Nov_2022	high	1020	conventional	Cucurbita_moschata	Mgola_B	1	27.32125	14.17375	21.4475	71.49240841	0.32	48	0	0	0.2	5	0	0	1	48	1.33217904	0.72	3.571428571	4	0.960964047	6.92820323	0	0	0.447213595	2.236067977	0	0	1	6.92820323	1.154200607	0.848528137	1.889822365	2	0.980287737	2.632148026	0	0	0.668740305	1.495348781
287	pan_trap	2023	2023_S2	S2	Sept_Nov_2023	high	1020	conventional	Cucurbita_moschata	Mgola_B	1	24.3825	19.565	21.9275	75.35875	2.4475	119	0	0	0	0	0	0	0	119	0	1	Inf	0	0	10.90871211	0	0	0	0	0	0	0	10.90871211	0	1	Inf	0	0	3.302833952	0	0	0	0
288	sweep_net	2023	2023_S2	S2	Sept_Nov_2023	high	1020	conventional	Cucurbita_moschata	Mgola_B	1	24.3825	19.565	21.9275	74.7125	2.4475	106	0.058823529	0.235294118	0	17	1	4	0	106	2.150060224	0.865051903	7.41025641	10	0.933759291	10.29563014	0.242535625	0.48507125	0	4.123105626	1	2	0	10.29563014	1.466308366	0.930081665	2.722178615	3.16227766	0.966312212	3.208680436	0.492479061	0.696470567	0	2.030543185
289	pan_trap	2022	2022_S1	S1	April_June_2022	high	1055	conventional	Citrullus_lanatus	Mkumbulu	1	27.13625	18.4425	21.92375	83.23875	2.16875	85	0	0	0	0	0	0	0	85	0	1	Inf	0	0	9.219544457	0	0	0	0	0	0	0	9.219544457	0	1	Inf	0	0	3.036370277	0	0	0	0
290	sweep_net	2022	2022_S1	S1	April_June_2022	high	1055	conventional	Citrullus_lanatus	Mkumbulu	1	27.13625	18.4425	21.92375	83.23875	2.21875	92	0	0.5	0.166666667	6	0	3	1	92	1.242453325	0.666666667	3	4	0.896240625	9.591663047	0	0.707106781	0.40824829	2.449489743	0	1.732050808	1	9.591663047	1.114653904	0.816496581	1.732050808	2	0.94669986	3.097041015	0	0.840896415	0.638943104	1.56508458
291	pan_trap	2023	2023_S1	S1	April_June_2023	high	1055	conventional	Citrullus_lanatus	Mkumbulu	1	25.06625	23.26125	24.4825	74.23125	1.4975	88	0	0	0	0	0	0	0	88	0	1	Inf	0	0	9.38083152	0	0	0	0	0	0	0	9.38083152	0	1	Inf	0	0	3.062814314	0	0	0	0
292	sweep_net	2023	2023_S1	S1	April_June_2023	high	1055	conventional	Citrullus_lanatus	Mkumbulu	1	25.06625	23.26125	24.4825	74.23125	1.4975	97	0	0.333333333	0	3	0	1	0	97	1.098612289	0.666666667	3	3	1	9.848857802	0	0.577350269	0	1.732050808	0	1	0	9.848857802	1.048147074	0.816496581	1.732050808	1.732050808	1	3.138288993	0	0.759835686	0	1.316074013
293	pan_trap	2022	2022_S2	S2	Sept_Nov_2022	high	1055	conventional	Citrullus_lanatus	Mkumbulu	1	27.32125	16.2525	21.4475	71.49240841	0.32	18	0	0	0	0	0	0	0	18	0	1	Inf	0	0	4.242640687	0	0	0	0	0	0	0	4.242640687	0	1	Inf	0	0	2.059767144	0	0	0	0
294	sweep_net	2022	2022_S2	S2	Sept_Nov_2022	high	1055	conventional	Citrullus_lanatus	Mkumbulu	1	27.32125	14.17375	21.4475	71.49240841	0.32	20	0	0	0	3	0	0	0	20	1.098612289	0.666666667	3	3	1	4.472135955	0	0	0	1.732050808	0	0	0	4.472135955	1.048147074	0.816496581	1.732050808	1.732050808	1	2.114742527	0	0	0	1.316074013
295	pan_trap	2023	2023_S2	S2	Sept_Nov_2023	high	1055	conventional	Citrullus_lanatus	Mkumbulu	1	24.3825	19.565	21.9275	75.35875	2.4475	87	0	0	0	0	0	0	0	87	0	1	Inf	0	0	9.327379053	0	0	0	0	0	0	0	9.327379053	0	1	Inf	0	0	3.05407581	0	0	0	0
296	sweep_net	2023	2023_S2	S2	Sept_Nov_2023	high	1055	conventional	Citrullus_lanatus	Mkumbulu	1	24.3825	19.565	21.9275	74.7125	2.4475	94	0.083333333	0.083333333	0	12	1	1	0	94	2.210253578	0.875	8	10	0.959900932	9.695359715	0.288675135	0.288675135	0	3.464101615	1	1	0	9.695359715	1.48669216	0.935414347	2.828427125	3.16227766	0.979745341	3.113737258	0.537284966	0.537284966	0	1.861209718
297	pan_trap	2022	2022_S1	S1	April_June_2022	high	1055	conventional	Cucumis_sativus	Mkumbulu	1	27.13625	18.4425	21.92375	83.23875	2.16875	430	0	0	0	0	0	0	0	430	0	1	Inf	0	0	20.73644135	0	0	0	0	0	0	0	20.73644135	0	1	Inf	0	0	4.553728292	0	0	0	0
298	sweep_net	2022	2022_S1	S1	April_June_2022	high	1055	conventional	Cucumis_sativus	Mkumbulu	1	27.13625	18.4425	21.92375	83.23875	2.21875	377	0	0.181818182	0	11	0	2	0	377	1.240684292	0.67768595	3.102564103	4	0.894964538	19.41648784	0	0.426401433	0	3.31662479	0	1.414213562	0	19.41648784	1.113860086	0.823216831	1.761409692	2	0.946025654	4.406414397	0	0.652994206	0	1.821160287
299	pan_trap	2023	2023_S1	S1	April_June_2023	high	1055	conventional	Cucumis_sativus	Mkumbulu	1	25.06625	23.26125	24.4825	74.23125	1.4975	291	0	0	0	0	0	0	0	291	0	1	Inf	0	0	17.05872211	0	0	0	0	0	0	0	17.05872211	0	1	Inf	0	0	4.130220588	0	0	0	0
300	sweep_net	2023	2023_S1	S1	April_June_2023	high	1055	conventional	Cucumis_sativus	Mkumbulu	1	25.06625	23.26125	24.4825	74.23125	1.4975	331	0	0	0	10	0	0	0	331	1.609437912	0.76	4.166666667	6	0.898244402	18.1934054	0	0	0	3.16227766	0	0	0	18.1934054	1.268636241	0.871779789	2.041241452	2.449489743	0.947757565	4.265372832	0	0	0	1.77827941
301	pan_trap	2022	2022_S2	S2	Sept_Nov_2022	high	1055	conventional	Cucumis_sativus	Mkumbulu	1	27.32125	16.2525	21.4475	71.49240841	0.32	30	0	0	0	0	0	0	0	30	0	1	Inf	0	0	5.477225575	0	0	0	0	0	0	0	5.477225575	0	1	Inf	0	0	2.340347319	0	0	0	0
302	sweep_net	2022	2022_S2	S2	Sept_Nov_2022	high	1055	conventional	Cucumis_sativus	Mkumbulu	1	27.32125	14.17375	21.4475	71.49240841	0.32	32	0	0.142857143	0.142857143	7	0	1	1	32	1.747868097	0.816326531	5.444444444	6	0.975503759	5.656854249	0	0.377964473	0.377964473	2.645751311	0	1	1	5.656854249	1.322069627	0.903507903	2.333333333	2.449489743	0.987675938	2.37841423	0	0.614788153	0.614788153	1.626576562
303	pan_trap	2023	2023_S2	S2	Sept_Nov_2023	high	1055	conventional	Cucumis_sativus	Mkumbulu	1	24.3825	19.565	21.9275	75.35875	2.4475	298	0	0	0	1	0	0	0	298	0	0	1	1	0	17.2626765	0	0	0	1	0	0	0	17.2626765	0	0	1	1	0	4.154837723	0	0	0	1
304	sweep_net	2023	2023_S2	S2	Sept_Nov_2023	high	1055	conventional	Cucumis_sativus	Mkumbulu	1	24.3825	19.565	21.9275	74.7125	2.4475	250	0.181818182	0.181818182	0.090909091	11	2	2	1	250	1.846220219	0.826446281	5.761904762	7	0.94876951	15.8113883	0.426401433	0.426401433	0.301511345	3.31662479	1.414213562	1.414213562	1	15.8113883	1.358756865	0.909090909	2.400396793	2.645751311	0.974048002	3.976353644	0.652994206	0.652994206	0.549100487	1.821160287
305	pan_trap	2022	2022_S1	S1	April_June_2022	high	1055	conventional	Cucurbita_moschata	Mkumbulu	1	27.13625	18.4425	21.92375	83.23875	2.16875	191	0	0	0	0	0	0	0	191	0	1	Inf	0	0	13.82027496	0	0	0	0	0	0	0	13.82027496	0	1	Inf	0	0	3.717563041	0	0	0	0
306	sweep_net	2022	2022_S1	S1	April_June_2022	high	1055	conventional	Cucurbita_moschata	Mkumbulu	1	27.13625	18.4425	21.92375	83.23875	2.21875	204	0	0.142857143	0	7	0	1	0	204	1.945910149	0.857142857	7	7	1	14.28285686	0	0.377964473	0	2.645751311	0	1	0	14.28285686	1.394958834	0.9258201	2.645751311	2.645751311	1	3.779266709	0	0.614788153	0	1.626576562
307	pan_trap	2023	2023_S1	S1	April_June_2023	high	1055	conventional	Cucurbita_moschata	Mkumbulu	1	25.06625	23.26125	24.4825	74.23125	1.4975	80	0	0	0	1	0	0	0	80	0	0	1	1	0	8.94427191	0	0	0	1	0	0	0	8.94427191	0	0	1	1	0	2.990697562	0	0	0	1
308	sweep_net	2023	2023_S1	S1	April_June_2023	high	1055	conventional	Cucurbita_moschata	Mkumbulu	1	25.06625	23.26125	24.4825	74.23125	1.4975	64	0	0	0	5	0	0	0	64	1.33217904	0.72	3.571428571	4	0.960964047	8	0	0	0	2.236067977	0	0	0	8	1.154200607	0.848528137	1.889822365	2	0.980287737	2.828427125	0	0	0	1.495348781
309	pan_trap	2022	2022_S2	S2	Sept_Nov_2022	high	1055	conventional	Cucurbita_moschata	Mkumbulu	1	27.32125	16.2525	21.4475	71.49240841	0.32	41	0	0	0	0	0	0	0	41	0	1	Inf	0	0	6.403124237	0	0	0	0	0	0	0	6.403124237	0	1	Inf	0	0	2.530439534	0	0	0	0
310	sweep_net	2022	2022_S2	S2	Sept_Nov_2022	high	1055	conventional	Cucurbita_moschata	Mkumbulu	1	27.32125	14.17375	21.4475	71.49240841	0.32	45	0.166666667	0	0.166666667	6	1	0	1	45	1.560710409	0.777777778	4.5	5	0.9697239	6.708203932	0.40824829	0	0.40824829	2.449489743	1	0	1	6.708203932	1.249283959	0.881917104	2.121320344	2.236067977	0.984745602	2.590020064	0.638943104	0	0.638943104	1.56508458
311	pan_trap	2023	2023_S2	S2	Sept_Nov_2023	high	1055	conventional	Cucurbita_moschata	Mkumbulu	1	24.3825	19.565	21.9275	75.35875	2.4475	109	0	0	0	0	0	0	0	109	0	1	Inf	0	0	10.44030651	0	0	0	0	0	0	0	10.44030651	0	1	Inf	0	0	3.231146315	0	0	0	0
312	sweep_net	2023	2023_S2	S2	Sept_Nov_2023	high	1055	conventional	Cucurbita_moschata	Mkumbulu	1	24.3825	19.565	21.9275	74.7125	2.4475	95	0.090909091	0.090909091	0	11	1	1	0	95	2.145841753	0.876033058	8.066666667	9	0.976614669	9.746794345	0.301511345	0.301511345	0	3.31662479	1	1	0	9.746794345	1.464869193	0.935966376	2.840187787	3	0.988238164	3.121985641	0.549100487	0.549100487	0	1.821160287
313	pan_trap	2022	2022_S1	S1	April_June_2022	high	1305	conventional	Citrullus_lanatus	MornSite	1	27.13625	18.4425	21.92375	83.23875	2.16875	175	0	0	0	0	0	0	0	175	0	1	Inf	0	0	13.22875656	0	0	0	0	0	0	0	13.22875656	0	1	Inf	0	0	3.637135763	0	0	0	0
314	sweep_net	2022	2022_S1	S1	April_June_2022	high	1305	conventional	Citrullus_lanatus	MornSite	1	27.13625	18.4425	21.92375	83.23875	2.21875	181	0	0.0625	0	16	0	1	0	181	1.977006173	0.828125	5.818181818	9	0.899774285	13.45362405	0	0.25	0	4	0	1	0	13.45362405	1.406060515	0.910013736	2.412090757	3	0.948564328	3.667918217	0	0.5	0	2
315	pan_trap	2023	2023_S1	S1	April_June_2023	high	1305	conventional	Citrullus_lanatus	MornSite	1	25.06625	23.26125	24.4825	74.23125	1.4975	46	0	0	0	0	0	0	0	46	0	1	Inf	0	0	6.782329983	0	0	0	0	0	0	0	6.782329983	0	1	Inf	0	0	2.604290687	0	0	0	0
316	sweep_net	2023	2023_S1	S1	April_June_2023	high	1305	conventional	Citrullus_lanatus	MornSite	1	25.06625	23.26125	24.4825	74.23125	1.4975	36	0	0	0	1	0	0	0	36	0	0	1	1	0	6	0	0	0	1	0	0	0	6	0	0	1	1	0	2.449489743	0	0	0	1
317	pan_trap	2022	2022_S2	S2	Sept_Nov_2022	high	1305	conventional	Citrullus_lanatus	MornSite	1	27.32125	16.2525	21.4475	71.49240841	0.32	2	0	0	0	0	0	0	0	2	0	1	Inf	0	0	1.414213562	0	0	0	0	0	0	0	1.414213562	0	1	Inf	0	0	1.189207115	0	0	0	0
318	sweep_net	2022	2022_S2	S2	Sept_Nov_2022	high	1305	conventional	Citrullus_lanatus	MornSite	1	27.32125	14.17375	21.4475	71.49240841	0.32	3	0	0	0	14	0	0	0	3	2.106577333	0.867346939	7.538461538	9	0.958744661	1.732050808	0	0	0	3.741657387	0	0	0	1.732050808	1.451405296	0.931314629	2.745625892	3	0.979155075	1.316074013	0	0	0	1.93433642
319	pan_trap	2023	2023_S2	S2	Sept_Nov_2023	high	1305	conventional	Citrullus_lanatus	MornSite	1	24.3825	19.565	21.9275	75.35875	2.4475	42	0	0	0	0	0	0	0	42	0	1	Inf	0	0	6.480740698	0	0	0	0	0	0	0	6.480740698	0	1	Inf	0	0	2.545729895	0	0	0	0
320	sweep_net	2023	2023_S2	S2	Sept_Nov_2023	high	1305	conventional	Citrullus_lanatus	MornSite	1	24.3825	19.565	21.9275	74.7125	2.4475	49	0.352941176	0	0	17	6	0	0	49	1.564370103	0.75432526	4.070422535	6	0.873091578	7	0.594088526	0	0	4.123105626	2.449489743	0	0	7	1.250747817	0.868519004	2.017528819	2.449489743	0.934393696	2.645751311	0.770771384	0	0	2.030543185
321	pan_trap	2022	2022_S1	S1	April_June_2022	high	1305	conventional	Cucumis_sativus	MornSite	1	27.13625	18.4425	21.92375	83.23875	2.16875	272	0	0	0	0	0	0	0	272	0	1	Inf	0	0	16.4924225	0	0	0	0	0	0	0	16.4924225	0	1	Inf	0	0	4.06108637	0	0	0	0
322	sweep_net	2022	2022_S1	S1	April_June_2022	high	1305	conventional	Cucumis_sativus	MornSite	1	27.13625	18.4425	21.92375	83.23875	2.21875	262	0	0	0	3	0	0	0	262	1.098612289	0.666666667	3	3	1	16.18641406	0	0	0	1.732050808	0	0	0	16.18641406	1.048147074	0.816496581	1.732050808	1.732050808	1	4.023234278	0	0	0	1.316074013
323	pan_trap	2023	2023_S1	S1	April_June_2023	high	1305	conventional	Cucumis_sativus	MornSite	1	25.06625	23.26125	24.4825	74.23125	1.4975	153	0	0	0	0	0	0	0	153	0	1	Inf	0	0	12.36931688	0	0	0	0	0	0	0	12.36931688	0	1	Inf	0	0	3.517003963	0	0	0	0
324	sweep_net	2023	2023_S1	S1	April_June_2023	high	1305	conventional	Cucumis_sativus	MornSite	1	25.06625	23.26125	24.4825	74.23125	1.4975	185	0	0	0	6	0	0	0	185	1.560710409	0.777777778	4.5	5	0.9697239	13.60147051	0	0	0	2.449489743	0	0	0	13.60147051	1.249283959	0.881917104	2.121320344	2.236067977	0.984745602	3.688017151	0	0	0	1.56508458
325	pan_trap	2022	2022_S2	S2	Sept_Nov_2022	high	1305	conventional	Cucumis_sativus	MornSite	1	27.32125	16.2525	21.4475	71.49240841	0.32	19	0	0	0	2	0	0	0	19	0.693147181	0.5	2	2	1	4.358898944	0	0	0	1.414213562	0	0	0	4.358898944	0.832554611	0.707106781	1.414213562	1.414213562	1	2.08779763	0	0	0	1.189207115
326	sweep_net	2022	2022_S2	S2	Sept_Nov_2022	high	1305	conventional	Cucumis_sativus	MornSite	1	27.32125	14.17375	21.4475	71.49240841	0.32	14	0	0	0	6	0	0	0	14	1.242453325	0.666666667	3	4	0.896240625	3.741657387	0	0	0	2.449489743	0	0	0	3.741657387	1.114653904	0.816496581	1.732050808	2	0.94669986	1.93433642	0	0	0	1.56508458
327	pan_trap	2023	2023_S2	S2	Sept_Nov_2023	high	1305	conventional	Cucumis_sativus	MornSite	1	24.3825	19.565	21.9275	75.35875	2.4475	163	0	0	0	0	0	0	0	163	0	1	Inf	0	0	12.76714533	0	0	0	0	0	0	0	12.76714533	0	1	Inf	0	0	3.573114235	0	0	0	0
328	sweep_net	2023	2023_S2	S2	Sept_Nov_2023	high	1305	conventional	Cucumis_sativus	MornSite	1	24.3825	19.565	21.9275	74.7125	2.4475	120	0.166666667	0.083333333	0	12	2	1	0	120	1.907283999	0.819444444	5.538461538	8	0.917209722	10.95445115	0.40824829	0.288675135	0	3.464101615	1.414213562	1	0	10.95445115	1.381044532	0.905231708	2.353393622	2.828427125	0.957710667	3.30975092	0.638943104	0.537284966	0	1.861209718
329	pan_trap	2022	2022_S1	S1	April_June_2022	high	1305	conventional	Cucurbita_moschata	MornSite	1	27.13625	18.4425	21.92375	83.23875	2.16875	85	0	0	0	0	0	0	0	85	0	1	Inf	0	0	9.219544457	0	0	0	0	0	0	0	9.219544457	0	1	Inf	0	0	3.036370277	0	0	0	0
330	sweep_net	2022	2022_S1	S1	April_June_2022	high	1305	conventional	Cucurbita_moschata	MornSite	1	27.13625	18.4425	21.92375	83.23875	2.21875	89	0	0.2	0	5	0	1	0	89	1.609437912	0.8	5	5	1	9.433981132	0	0.447213595	0	2.236067977	0	1	0	9.433981132	1.268636241	0.894427191	2.236067977	2.236067977	1	3.071478656	0	0.668740305	0	1.495348781
331	pan_trap	2023	2023_S1	S1	April_June_2023	high	1305	conventional	Cucurbita_moschata	MornSite	1	25.06625	23.26125	24.4825	74.23125	1.4975	64	0	0	0	2	0	0	0	64	0.693147181	0.5	2	2	1	8	0	0	0	1.414213562	0	0	0	8	0.832554611	0.707106781	1.414213562	1.414213562	1	2.828427125	0	0	0	1.189207115
332	sweep_net	2023	2023_S1	S1	April_June_2023	high	1305	conventional	Cucurbita_moschata	MornSite	1	25.06625	23.26125	24.4825	74.23125	1.4975	57	0	0	0	3	0	0	0	57	1.098612289	0.666666667	3	3	1	7.549834435	0	0	0	1.732050808	0	0	0	7.549834435	1.048147074	0.816496581	1.732050808	1.732050808	1	2.747696205	0	0	0	1.316074013
333	pan_trap	2022	2022_S2	S2	Sept_Nov_2022	high	1305	conventional	Cucurbita_moschata	MornSite	1	27.32125	16.2525	21.4475	71.49240841	0.32	3	0	0	0	1	0	0	0	3	0	0	1	1	0	1.732050808	0	0	0	1	0	0	0	1.732050808	0	0	1	1	0	1.316074013	0	0	0	1
334	sweep_net	2022	2022_S2	S2	Sept_Nov_2022	high	1305	conventional	Cucurbita_moschata	MornSite	1	27.32125	14.17375	21.4475	71.49240841	0.32	14	0	0	0	12	0	0	0	14	1.748155457	0.791666667	4.8	7	0.898374192	3.741657387	0	0	0	3.464101615	0	0	0	3.741657387	1.3221783	0.889756521	2.19089023	2.645751311	0.947826035	1.93433642	0	0	0	1.861209718
335	pan_trap	2023	2023_S2	S2	Sept_Nov_2023	high	1305	conventional	Cucurbita_moschata	MornSite	1	24.3825	19.565	21.9275	75.35875	2.4475	98	0	0	0	1	0	0	0	98	0	0	1	1	0	9.899494937	0	0	0	1	0	0	0	9.899494937	0	0	1	1	0	3.146346284	0	0	0	1
336	sweep_net	2023	2023_S2	S2	Sept_Nov_2023	high	1305	conventional	Cucurbita_moschata	MornSite	1	24.3825	19.565	21.9275	74.7125	2.4475	115	0.285714286	0.071428571	0	14	4	1	0	115	1.908535282	0.826530612	5.764705882	8	0.917811462	10.72380529	0.534522484	0.267261242	0	3.741657387	2	1	0	10.72380529	1.381497478	0.90913729	2.400980192	2.828427125	0.958024771	3.274722171	0.731110446	0.516973154	0	1.93433642
337	pan_trap	2022	2022_S1	S1	April_June_2022	low	538	agro_ISeBAF	Citrullus_lanatus	Mpingoni	1	30.11	17.4225	23.3775	85.69125	2.1375	287	1	0	0	1	1	0	0	287	0	0	1	1	0	16.94107435	1	0	0	1	1	0	0	16.94107435	0	0	1	1	0	4.115953638	1	0	0	1
338	sweep_net	2022	2022_S1	S1	April_June_2022	low	538	agro_ISeBAF	Citrullus_lanatus	Mpingoni	1	30.11	17.4225	23.3775	85.69125	2.1375	293.66667	0.848484848	0.060606061	0	33	28	2	0	293.66667	0.627173602	0.273645546	1.376738306	5	0.389684869	17.13670534	0.921132373	0.246182982	0	5.744562647	5.291502622	1.414213562	0	17.13670534	0.791942929	0.523111409	1.173344922	2.236067977	0.624247442	4.139650389	0.959756413	0.4961683	0	2.396781727
339	pan_trap	2023	2023_S1	S1	April_June_2023	low	538	agro_ISeBAF	Citrullus_lanatus	Mpingoni	1	24.9425	22.43	23.83625	74.45125	1.23875	164	1	0	0	1	1	0	0	164	0	0	1	1	0	12.80624847	1	0	0	1	1	0	0	12.80624847	0	0	1	1	0	3.578581908	1	0	0	1
340	sweep_net	2023	2023_S1	S1	April_June_2023	low	538	agro_ISeBAF	Citrullus_lanatus	Mpingoni	1	24.9425	22.43	23.83625	74.45125	1.23875	164	0.88372093	0.093023256	0	43	38	4	0	164	0.417631476	0.209843158	1.265571526	3	0.380144552	12.80624847	0.940064322	0.304997141	0	6.557438524	6.164414003	2	0	12.80624847	0.64624413	0.458086409	1.124976234	1.732050808	0.616558636	3.578581908	0.969569143	0.552265462	0	2.560749602
341	pan_trap	2022	2022_S2	S2	Sept_Nov_2022	low	538	agro_ISeBAF	Citrullus_lanatus	Mpingoni	1	31.28125	15.16	24.1425	64.795	0.1375	106	0	0	0	0	0	0	0	106	0	1	Inf	0	0	10.29563014	0	0	0	0	0	0	0	10.29563014	0	1	Inf	0	0	3.208680436	0	0	0	0
342	sweep_net	2022	2022_S2	S2	Sept_Nov_2022	low	538	agro_ISeBAF	Citrullus_lanatus	Mpingoni	1	31.28125	15.2975	24.1425	65.025	0.0375	106	0	0.25	0.25	4	0	1	1	106	1.386294361	0.75	4	4	1	10.29563014	0	0.5	0.5	2	0	1	1	10.29563014	1.177410023	0.866025404	2	2	1	3.208680436	0	0.707106781	0.707106781	1.414213562
343	pan_trap	2023	2023_S2	S2	Sept_Nov_2023	low	538	agro_ISeBAF	Citrullus_lanatus	Mpingoni	1	26.54	24.555	25.53	66.935	1.87875	162	0	0	0	2	0	0	0	162	0	0	1	1	0	12.72792206	0	0	0	1.414213562	0	0	0	12.72792206	0	0	1	1	0	3.567621345	0	0	0	1.189207115
344	sweep_net	2023	2023_S2	S2	Sept_Nov_2023	low	538	agro_ISeBAF	Citrullus_lanatus	Mpingoni	1	26.54	24.555	25.53	66.935	1.87875	162	0.357142857	0.071428571	0.321428571	28	10	2	9	162	1.506538857	0.737244898	3.805825243	6	0.840815345	12.72792206	0.597614305	0.267261242	0.56694671	5.291502622	3.16227766	1.414213562	3	12.72792206	1.227411446	0.858629663	1.95085244	2.449489743	0.916959838	3.567621345	0.773055176	0.516973154	0.752958637	2.300326634
345	pan_trap	2022	2022_S1	S1	April_June_2022	low	538	agro_ISeBAF	Cucumis_sativus	Mpingoni	1	30.11	17.4225	23.3775	85.69125	2.1375	349	0	0	0	0	0	0	0	349	0	1	Inf	0	0	18.68154169	0	0	0	0	0	0	0	18.68154169	0	1	Inf	0	0	4.322214906	0	0	0	0
346	sweep_net	2022	2022_S1	S1	April_June_2022	low	538	agro_ISeBAF	Cucumis_sativus	Mpingoni	1	30.11	17.4225	23.3775	85.69125	2.1375	349	0.692307692	0	0.038461538	26	18	0	1	349	1.203750923	0.50591716	2.023952096	8	0.578881829	18.68154169	0.832050294	0	0.196116135	5.099019514	4.242640687	0	1	18.68154169	1.097155833	0.711278539	1.422656703	2.828427125	0.760842841	4.322214906	0.912167909	0	0.442850014	2.258100864
347	pan_trap	2023	2023_S1	S1	April_June_2023	low	538	agro_ISeBAF	Cucumis_sativus	Mpingoni	1	24.9425	22.43	23.83625	74.45125	1.23875	179	0.8	0	0	5	4	0	0	179	0.500402424	0.32	1.470588235	2	0.721928095	13.37908816	0.894427191	0	0	2.236067977	2	0	0	13.37908816	0.70739128	0.565685425	1.212678125	1.414213562	0.849663519	3.657743589	0.945741609	0	0	1.495348781
348	sweep_net	2023	2023_S1	S1	April_June_2023	low	538	agro_ISeBAF	Cucumis_sativus	Mpingoni	1	24.9425	22.43	23.83625	74.45125	1.23875	179	0.833333333	0.104166667	0	48	40	5	0	179	0.629485017	0.293402778	1.415233415	5	0.391121032	13.37908816	0.912870929	0.322748612	0	6.92820323	6.32455532	2.236067977	0	13.37908816	0.793400918	0.541666667	1.189635833	2.236067977	0.625396699	3.657743589	0.955442792	0.568109683	0	2.632148026
349	pan_trap	2022	2022_S2	S2	Sept_Nov_2022	low	538	agro_ISeBAF	Cucumis_sativus	Mpingoni	1	31.28125	15.16	24.1425	64.795	0.1375	91	0	0	0	0	0	0	0	91	0	1	Inf	0	0	9.539392014	0	0	0	0	0	0	0	9.539392014	0	1	Inf	0	0	3.088590619	0	0	0	0
350	sweep_net	2022	2022_S2	S2	Sept_Nov_2022	low	538	agro_ISeBAF	Cucumis_sativus	Mpingoni	1	31.28125	15.2975	24.1425	65.025	0.0375	91	0	0.333333333	0	3	0	1	0	91	1.098612289	0.666666667	3	3	1	9.539392014	0	0.577350269	0	1.732050808	0	1	0	9.539392014	1.048147074	0.816496581	1.732050808	1.732050808	1	3.088590619	0	0.759835686	0	1.316074013
351	pan_trap	2023	2023_S2	S2	Sept_Nov_2023	low	538	agro_ISeBAF	Cucumis_sativus	Mpingoni	1	26.54	24.555	25.53	66.935	1.87875	188	0	0	0	4	0	0	0	188	1.039720771	0.625	2.666666667	3	0.94639463	13.7113092	0	0	0	2	0	0	0	13.7113092	1.01966699	0.790569415	1.632993162	1.732050808	0.972828161	3.702878502	0	0	0	1.414213562
352	sweep_net	2023	2023_S2	S2	Sept_Nov_2023	low	538	agro_ISeBAF	Cucumis_sativus	Mpingoni	1	26.54	24.555	25.53	66.935	1.87875	188	0.5	0	0.318181818	22	11	0	7	188	1.209928208	0.636363636	2.75	5	0.751770664	13.7113092	0.707106781	0	0.564076075	4.69041576	3.31662479	0	2.645751311	13.7113092	1.099967367	0.797724035	1.658312395	2.236067977	0.867047094	3.702878502	0.840896415	0	0.751049982	2.165736771
353	pan_trap	2022	2022_S1	S1	April_June_2022	low	538	agro_ISeBAF	Cucurbita_moschata	Mpingoni	1	30.11	17.4225	23.3775	85.69125	2.1375	54	0	0	0	2	0	0	0	54	0.693147181	0.5	2	2	1	7.348469228	0	0	0	1.414213562	0	0	0	7.348469228	0.832554611	0.707106781	1.414213562	1.414213562	1	2.710806011	0	0	0	1.189207115
354	sweep_net	2022	2022_S1	S1	April_June_2022	low	538	agro_ISeBAF	Cucurbita_moschata	Mpingoni	1	30.11	17.4225	23.3775	85.69125	2.1375	55.666667	0.826086957	0	0	23	19	0	0	55.666667	0.642857913	0.306238185	1.441416894	4	0.463723962	7.461009784	0.908893259	0	0	4.795831523	4.358898944	0	0	7.461009784	0.801784206	0.553387916	1.200590227	2	0.680972805	2.731484905	0.953358935	0	0	2.189938703
355	pan_trap	2023	2023_S1	S1	April_June_2023	low	538	agro_ISeBAF	Cucurbita_moschata	Mpingoni	1	24.9425	22.43	23.83625	74.45125	1.23875	101	0	0	0	0	0	0	0	101	0	1	Inf	0	0	10.04987562	0	0	0	0	0	0	0	10.04987562	0	1	Inf	0	0	3.17015388	0	0	0	0
356	sweep_net	2023	2023_S1	S1	April_June_2023	low	538	agro_ISeBAF	Cucurbita_moschata	Mpingoni	1	24.9425	22.43	23.83625	74.45125	1.23875	101	0.828571429	0.085714286	0.057142857	35	29	3	2	101	0.631527767	0.302040816	1.432748538	4	0.455550989	10.04987562	0.91025899	0.292770022	0.239045722	5.916079783	5.385164807	1.732050808	1.414213562	10.04987562	0.794687213	0.549582402	1.196974744	2	0.674945175	3.17015388	0.954074939	0.541082269	0.488923022	2.432299279
357	pan_trap	2022	2022_S2	S2	Sept_Nov_2022	low	538	agro_ISeBAF	Cucurbita_moschata	Mpingoni	1	31.28125	15.16	24.1425	64.795	0.1375	29	0	0	0	0	0	0	0	29	0	1	Inf	0	0	5.385164807	0	0	0	0	0	0	0	5.385164807	0	1	Inf	0	0	2.320595787	0	0	0	0
358	sweep_net	2022	2022_S2	S2	Sept_Nov_2022	low	538	agro_ISeBAF	Cucurbita_moschata	Mpingoni	1	31.28125	15.2975	24.1425	65.025	0.0375	29	0	0	0	0	0	0	0	29	0	1	Inf	0	0	5.385164807	0	0	0	0	0	0	0	5.385164807	0	1	Inf	0	0	2.320595787	0	0	0	0
359	pan_trap	2023	2023_S2	S2	Sept_Nov_2023	low	538	agro_ISeBAF	Cucurbita_moschata	Mpingoni	1	26.54	24.555	25.53	66.935	1.87875	108	0	0	0	0	0	0	0	108	0	1	Inf	0	0	10.39230485	0	0	0	0	0	0	0	10.39230485	0	1	Inf	0	0	3.223709795	0	0	0	0
360	sweep_net	2023	2023_S2	S2	Sept_Nov_2023	low	538	agro_ISeBAF	Cucurbita_moschata	Mpingoni	1	26.54	24.555	25.53	66.935	1.87875	108	0.157894737	0.210526316	0	19	3	4	0	108	1.882121046	0.825484765	5.73015873	8	0.9051089	10.39230485	0.397359707	0.458831468	0	4.358898944	1.732050808	2	0	10.39230485	1.371904168	0.908561921	2.393774996	2.828427125	0.951372114	3.223709795	0.630364741	0.677370997	0	2.08779763
361	pan_trap	2022	2022_S1	S1	April_June_2022	high	1046	agro_ISeBAF	Citrullus_lanatus	Mwale	1	27.13625	18.4425	21.92375	83.23875	2.16875	92	0	0	0	1	0	0	0	92	0	0	1	1	0	9.591663047	0	0	0	1	0	0	0	9.591663047	0	0	1	1	0	3.097041015	0	0	0	1
362	sweep_net	2022	2022_S1	S1	April_June_2022	high	1046	agro_ISeBAF	Citrullus_lanatus	Mwale	1	27.13625	18.4425	21.92375	83.23875	2.21875	80	0	0.090909091	0	11	0	1	0	80	2.019814992	0.859504132	7.117647059	8	0.971325691	8.94427191	0	0.301511345	0	3.31662479	0	1	0	8.94427191	1.421201953	0.927094457	2.667891875	2.828427125	0.985558568	2.990697562	0	0.549100487	0	1.821160287
363	pan_trap	2023	2023_S1	S1	April_June_2023	high	1046	agro_ISeBAF	Citrullus_lanatus	Mwale	1	25.06625	23.26125	24.4825	74.23125	1.4975	34	0	0	0	1	0	0	0	34	0	0	1	1	0	5.830951895	0	0	0	1	0	0	0	5.830951895	0	0	1	1	0	2.414736403	0	0	0	1
364	sweep_net	2023	2023_S1	S1	April_June_2023	high	1046	agro_ISeBAF	Citrullus_lanatus	Mwale	1	25.06625	23.26125	24.4825	74.23125	1.4975	32	0.461538462	0.153846154	0	26	12	4	0	32	1.588433199	0.718934911	3.557894737	8	0.7638749	5.656854249	0.67936622	0.39223227	0	5.099019514	3.464101615	2	0	5.656854249	1.260330591	0.847900296	1.88623825	2.828427125	0.873999371	2.37841423	0.82423675	0.626284496	0	2.258100864
365	pan_trap	2022	2022_S2	S2	Sept_Nov_2022	high	1046	agro_ISeBAF	Citrullus_lanatus	Mwale	1	27.32125	16.2525	21.4475	71.49240841	0.32	7	0	0	0	0	0	0	0	7	0	1	Inf	0	0	2.645751311	0	0	0	0	0	0	0	2.645751311	0	1	Inf	0	0	1.626576562	0	0	0	0
366	sweep_net	2022	2022_S2	S2	Sept_Nov_2022	high	1046	agro_ISeBAF	Citrullus_lanatus	Mwale	1	27.32125	14.17375	21.4475	71.49240841	0.32	11	0	0	0	9	0	0	0	11	0.529706199	0.345679012	1.528301887	2	0.764204507	3.31662479	0	0	0	3	0	0	0	3.31662479	0.727809178	0.587944736	1.236245076	1.414213562	0.874187913	1.821160287	0	0	0	1.732050808
367	pan_trap	2023	2023_S2	S2	Sept_Nov_2023	high	1046	agro_ISeBAF	Citrullus_lanatus	Mwale	1	24.3825	19.565	21.9275	75.35875	2.4475	39	0	0	0	0	0	0	0	39	0	1	Inf	0	0	6.244997998	0	0	0	0	0	0	0	6.244997998	0	1	Inf	0	0	2.498999399	0	0	0	0
368	sweep_net	2023	2023_S2	S2	Sept_Nov_2023	high	1046	agro_ISeBAF	Citrullus_lanatus	Mwale	1	24.3825	19.565	21.9275	74.7125	2.4475	42	0.56	0.08	0	25	14	2	0	42	1.463744848	0.6464	2.828054299	8	0.703912478	6.480740698	0.748331477	0.282842712	0	5	3.741657387	1.414213562	0	6.480740698	1.209853234	0.80399005	1.681681985	2.828427125	0.838994921	2.545729895	0.865061545	0.53182959	0	2.236067977
369	pan_trap	2022	2022_S1	S1	April_June_2022	high	1046	agro_ISeBAF	Cucumis_sativus	Mwale	1	27.13625	18.4425	21.92375	83.23875	2.16875	225	0	0	0	3	0	0	0	225	0.636514168	0.444444444	1.8	2	0.918295834	15	0	0	0	1.732050808	0	0	0	15	0.797818381	0.666666667	1.341640786	1.414213562	0.958277535	3.872983346	0	0	0	1.316074013
370	sweep_net	2022	2022_S1	S1	April_June_2022	high	1046	agro_ISeBAF	Cucumis_sativus	Mwale	1	27.13625	18.4425	21.92375	83.23875	2.21875	211	0	0.153846154	0	13	0	2	0	211	2.138397246	0.875739645	8.047619048	9	0.973226528	14.52583905	0	0.39223227	0	3.605551275	0	1.414213562	0	14.52583905	1.462325971	0.93580962	2.836832573	3	0.986522442	3.811277876	0	0.626284496	0	1.898828922
371	pan_trap	2023	2023_S1	S1	April_June_2023	high	1046	agro_ISeBAF	Cucumis_sativus	Mwale	1	25.06625	23.26125	24.4825	74.23125	1.4975	160	0.666666667	0.333333333	0	3	2	1	0	160	0.636514168	0.444444444	1.8	2	0.918295834	12.64911064	0.816496581	0.577350269	0	1.732050808	1.414213562	1	0	12.64911064	0.797818381	0.666666667	1.341640786	1.414213562	0.958277535	3.55655882	0.903602004	0.759835686	0	1.316074013
372	sweep_net	2023	2023_S1	S1	April_June_2023	high	1046	agro_ISeBAF	Cucumis_sativus	Mwale	1	25.06625	23.26125	24.4825	74.23125	1.4975	166	0.095238095	0.285714286	0	21	2	6	0	166	2.111590479	0.85260771	6.784615385	10	0.917052093	12.88409873	0.3086067	0.534522484	0	4.582575695	1.414213562	2.449489743	0	12.88409873	1.453131267	0.923367592	2.604729426	3.16227766	0.957628369	3.589442676	0.555523807	0.731110446	0	2.140695143
373	pan_trap	2022	2022_S2	S2	Sept_Nov_2022	high	1046	agro_ISeBAF	Cucumis_sativus	Mwale	1	27.32125	16.2525	21.4475	71.49240841	0.32	10	0	0	0	0	0	0	0	10	0	1	Inf	0	0	3.16227766	0	0	0	0	0	0	0	3.16227766	0	1	Inf	0	0	1.77827941	0	0	0	0
374	sweep_net	2022	2022_S2	S2	Sept_Nov_2022	high	1046	agro_ISeBAF	Cucumis_sativus	Mwale	1	27.32125	14.17375	21.4475	71.49240841	0.32	10	0	0	0	2	0	0	0	10	0.693147181	0.5	2	2	1	3.16227766	0	0	0	1.414213562	0	0	0	3.16227766	0.832554611	0.707106781	1.414213562	1.414213562	1	1.77827941	0	0	0	1.189207115
375	pan_trap	2023	2023_S2	S2	Sept_Nov_2023	high	1046	agro_ISeBAF	Cucumis_sativus	Mwale	1	24.3825	19.565	21.9275	75.35875	2.4475	158	0	0	0	0	0	0	0	158	0	1	Inf	0	0	12.56980509	0	0	0	0	0	0	0	12.56980509	0	1	Inf	0	0	3.545392093	0	0	0	0
376	sweep_net	2023	2023_S2	S2	Sept_Nov_2023	high	1046	agro_ISeBAF	Cucumis_sativus	Mwale	1	24.3825	19.565	21.9275	74.7125	2.4475	164	0.772727273	0.045454545	0.045454545	22	17	1	1	164	0.901741233	0.392561983	1.646258503	6	0.503271365	12.80624847	0.879049073	0.213200716	0.213200716	4.69041576	4.123105626	1	1	12.80624847	0.949600565	0.626547671	1.283066056	2.449489743	0.709416214	3.578581908	0.937576169	0.461736631	0.461736631	2.165736771
377	pan_trap	2022	2022_S1	S1	April_June_2022	high	1046	agro_ISeBAF	Cucurbita_moschata	Mwale	1	27.13625	18.4425	21.92375	83.23875	2.16875	94	0	0	0	0	0	0	0	94	0	1	Inf	0	0	9.695359715	0	0	0	0	0	0	0	9.695359715	0	1	Inf	0	0	3.113737258	0	0	0	0
378	sweep_net	2022	2022_S1	S1	April_June_2022	high	1046	agro_ISeBAF	Cucurbita_moschata	Mwale	1	27.13625	18.4425	21.92375	83.23875	2.21875	91	0	0.076923077	0	13	0	1	0	91	1.818483163	0.816568047	5.451612903	7	0.934515483	9.539392014	0	0.277350098	0	3.605551275	0	1	0	9.539392014	1.348511462	0.903641548	2.334868926	2.645751311	0.96670341	3.088590619	0	0.526640388	0	1.898828922
379	pan_trap	2023	2023_S1	S1	April_June_2023	high	1046	agro_ISeBAF	Cucurbita_moschata	Mwale	1	25.06625	23.26125	24.4825	74.23125	1.4975	96	0.8	0.2	0	5	4	1	0	96	0.500402424	0.32	1.470588235	2	0.721928095	9.797958971	0.894427191	0.447213595	0	2.236067977	2	1	0	9.797958971	0.70739128	0.565685425	1.212678125	1.414213562	0.849663519	3.13016916	0.945741609	0.668740305	0	1.495348781
380	sweep_net	2023	2023_S1	S1	April_June_2023	high	1046	agro_ISeBAF	Cucurbita_moschata	Mwale	1	25.06625	23.26125	24.4825	74.23125	1.4975	84	0.227272727	0.454545455	0	22	5	10	0	84	1.615618142	0.723140496	3.611940299	8	0.776948094	9.16515139	0.476731295	0.674199862	0	4.69041576	2.236067977	3.16227766	0	9.16515139	1.271069684	0.850376679	1.900510536	2.828427125	0.881446592	3.027400104	0.690457308	0.821096744	0	2.165736771
381	pan_trap	2022	2022_S2	S2	Sept_Nov_2022	high	1046	agro_ISeBAF	Cucurbita_moschata	Mwale	1	27.32125	16.2525	21.4475	71.49240841	0.32	34	0	0	0	0	0	0	0	34	0	1	Inf	0	0	5.830951895	0	0	0	0	0	0	0	5.830951895	0	1	Inf	0	0	2.414736403	0	0	0	0
382	sweep_net	2022	2022_S2	S2	Sept_Nov_2022	high	1046	agro_ISeBAF	Cucurbita_moschata	Mwale	1	27.32125	14.17375	21.4475	71.49240841	0.32	30	0	0.125	0	8	0	1	0	30	1.255482325	0.6875	3.2	4	0.905639062	5.477225575	0	0.353553391	0	2.828427125	0	1	0	5.477225575	1.120483077	0.829156198	1.788854382	2	0.951650704	2.340347319	0	0.594603558	0	1.681792831
383	pan_trap	2023	2023_S2	S2	Sept_Nov_2023	high	1046	agro_ISeBAF	Cucurbita_moschata	Mwale	1	24.3825	19.565	21.9275	75.35875	2.4475	90	0	0	0	0	0	0	0	90	0	1	Inf	0	0	9.486832981	0	0	0	0	0	0	0	9.486832981	0	1	Inf	0	0	3.080070288	0	0	0	0
384	sweep_net	2023	2023_S2	S2	Sept_Nov_2023	high	1046	agro_ISeBAF	Cucurbita_moschata	Mwale	1	24.3825	19.565	21.9275	74.7125	2.4475	88	0.523809524	0.095238095	0	21	11	2	0	88	1.590440005	0.689342404	3.218978102	8	0.764839969	9.38083152	0.723746864	0.3086067	0	4.582575695	3.31662479	1.414213562	0	9.38083152	1.261126483	0.830266465	1.794151081	2.828427125	0.874551296	3.062814314	0.850733134	0.555523807	0	2.140695143
385	pan_trap	2022	2022_S1	S1	April_June_2022	high	998	conventional	Citrullus_lanatus	Ruvuma	1	27.6325	18.19	22.12375	83.6475	2.1675	240	0	0	0	0	0	0	0	240	0	1	Inf	0	0	15.49193338	0	0	0	0	0	0	0	15.49193338	0	1	Inf	0	0	3.935979343	0	0	0	0
386	sweep_net	2022	2022_S1	S1	April_June_2022	high	998	conventional	Citrullus_lanatus	Ruvuma	1	27.13625	18.4425	21.92375	83.23875	2.21875	178	0.4	0.2	0	15	6	3	0	178	1.459481874	0.737777778	3.813559322	5	0.906827075	13.34166406	0.632455532	0.447213595	0	3.872983346	2.449489743	1.732050808	0	13.34166406	1.208090176	0.858939915	1.952833665	2.236067977	0.952274684	3.652624271	0.795270729	0.668740305	0	1.967989671
387	pan_trap	2023	2023_S1	S1	April_June_2023	high	998	conventional	Citrullus_lanatus	Ruvuma	1	25.06625	23.26125	24.4825	74.23125	1.4975	127	0	0	0	0	0	0	0	127	0	1	Inf	0	0	11.26942767	0	0	0	0	0	0	0	11.26942767	0	1	Inf	0	0	3.356996823	0	0	0	0
388	sweep_net	2023	2023_S1	S1	April_June_2023	high	998	conventional	Citrullus_lanatus	Ruvuma	1	25.06625	23.26125	24.4825	74.23125	1.4975	122	0.846153846	0.076923077	0	13	11	1	0	122	0.53596105	0.272189349	1.37398374	3	0.487852771	11.04536102	0.919866211	0.277350098	0	3.605551275	3.31662479	1	0	11.04536102	0.732093607	0.521717691	1.172170525	1.732050808	0.698464581	3.323456186	0.95909656	0.526640388	0	1.898828922
389	pan_trap	2022	2022_S2	S2	Sept_Nov_2022	high	998	conventional	Citrullus_lanatus	Ruvuma	1	27.32125	16.2525	21.4475	71.49240841	0.32	45	0	0	0	2	0	0	0	45	0	0	1	1	0	6.708203932	0	0	0	1.414213562	0	0	0	6.708203932	0	0	1	1	0	2.590020064	0	0	0	1.189207115
390	sweep_net	2022	2022_S2	S2	Sept_Nov_2022	high	998	conventional	Citrullus_lanatus	Ruvuma	1	27.32125	14.17375	21.4475	71.49240841	0.32	37	0	0	0	4	0	0	0	37	1.386294361	0.75	4	4	1	6.08276253	0	0	0	2	0	0	0	6.08276253	1.177410023	0.866025404	2	2	1	2.466325715	0	0	0	1.414213562
391	pan_trap	2023	2023_S2	S2	Sept_Nov_2023	high	998	conventional	Citrullus_lanatus	Ruvuma	1	24.3825	19.565	21.9275	75.35875	2.4475	125	0	0	0	2	0	0	0	125	0	0	1	1	0	11.18033989	0	0	0	1.414213562	0	0	0	11.18033989	0	0	1	1	0	3.343701525	0	0	0	1.189207115
392	sweep_net	2023	2023_S2	S2	Sept_Nov_2023	high	998	conventional	Citrullus_lanatus	Ruvuma	1	24.3825	19.565	21.9275	74.7125	2.4475	102	0.388888889	0.166666667	0	18	7	3	0	102	1.796494167	0.783950617	4.628571429	8	0.863931075	10.09950494	0.623609564	0.40824829	0	4.242640687	2.645751311	1.732050808	0	10.09950494	1.340333603	0.885409858	2.151411497	2.828427125	0.929478927	3.177971828	0.789689537	0.638943104	0	2.059767144
393	pan_trap	2022	2022_S1	S1	April_June_2022	high	998	conventional	Cucumis_sativus	Ruvuma	1	27.6325	18.19	22.12375	83.6475	2.1675	225	0	0	0	0	0	0	0	225	0	1	Inf	0	0	15	0	0	0	0	0	0	0	15	0	1	Inf	0	0	3.872983346	0	0	0	0
394	sweep_net	2022	2022_S1	S1	April_June_2022	high	998	conventional	Cucumis_sativus	Ruvuma	1	27.13625	18.4425	21.92375	83.23875	2.21875	257	0.333333333	0	0.222222222	9	3	0	2	257	1.676987774	0.790123457	4.764705882	6	0.935944697	16.03121954	0.577350269	0	0.471404521	3	1.732050808	0	1.414213562	16.03121954	1.294985627	0.888888889	2.182820625	2.449489743	0.967442348	4.003900541	0.759835686	0	0.686589048	1.732050808
395	pan_trap	2023	2023_S1	S1	April_June_2023	high	998	conventional	Cucumis_sativus	Ruvuma	1	25.06625	23.26125	24.4825	74.23125	1.4975	260	0	0	0	1	0	0	0	260	0	0	1	1	0	16.1245155	0	0	0	1	0	0	0	16.1245155	0	0	1	1	0	4.015534273	0	0	0	1
396	sweep_net	2023	2023_S1	S1	April_June_2023	high	998	conventional	Cucumis_sativus	Ruvuma	1	25.06625	23.26125	24.4825	74.23125	1.4975	259	0.611111111	0.055555556	0.055555556	18	11	1	1	259	1.34797496	0.598765432	2.492307692	7	0.692722098	16.09347694	0.78173596	0.23570226	0.23570226	4.242640687	3.31662479	1	1	16.09347694	1.161023238	0.773799349	1.578704435	2.645751311	0.832299284	4.011667601	0.884158334	0.485491772	0.485491772	2.059767144
397	pan_trap	2022	2022_S2	S2	Sept_Nov_2022	high	998	conventional	Cucumis_sativus	Ruvuma	1	27.32125	16.2525	21.4475	71.49240841	0.32	55	0	0	0	1	0	0	0	55	0	0	1	1	0	7.416198487	0	0	0	1	0	0	0	7.416198487	0	0	1	1	0	2.723269815	0	0	0	1
398	sweep_net	2022	2022_S2	S2	Sept_Nov_2022	high	998	conventional	Cucumis_sativus	Ruvuma	1	27.32125	14.17375	21.4475	71.49240841	0.32	58	0	0.2	0.4	5	0	1	2	58	1.33217904	0.72	3.571428571	4	0.960964047	7.615773106	0	0.447213595	0.632455532	2.236067977	0	1	1.414213562	7.615773106	1.154200607	0.848528137	1.889822365	2	0.980287737	2.759669021	0	0.668740305	0.795270729	1.495348781
399	pan_trap	2023	2023_S2	S2	Sept_Nov_2023	high	998	conventional	Cucumis_sativus	Ruvuma	1	24.3825	19.565	21.9275	75.35875	2.4475	252	0	0	0	1	0	0	0	252	0	0	1	1	0	15.87450787	0	0	0	1	0	0	0	15.87450787	0	0	1	1	0	3.984282604	0	0	0	1
400	sweep_net	2023	2023_S2	S2	Sept_Nov_2023	high	998	conventional	Cucumis_sativus	Ruvuma	1	24.3825	19.565	21.9275	74.7125	2.4475	262	0.315789474	0.105263158	0.105263158	19	6	2	2	262	1.809158184	0.797783934	4.945205479	8	0.87002118	16.18641406	0.561951487	0.324442842	0.324442842	4.358898944	2.449489743	1.414213562	1.414213562	16.18641406	1.34504951	0.893187513	2.223781797	2.828427125	0.932749259	4.023234278	0.749634235	0.569598843	0.569598843	2.08779763
401	pan_trap	2022	2022_S1	S1	April_June_2022	high	998	conventional	Cucurbita_moschata	Ruvuma	1	27.6325	18.19	22.12375	83.6475	2.1675	84	0	0	0	0	0	0	0	84	0	1	Inf	0	0	9.16515139	0	0	0	0	0	0	0	9.16515139	0	1	Inf	0	0	3.027400104	0	0	0	0
402	sweep_net	2022	2022_S1	S1	April_June_2022	high	998	conventional	Cucurbita_moschata	Ruvuma	1	27.13625	18.4425	21.92375	83.23875	2.21875	79	0.555555556	0.333333333	0	9	5	3	0	79	0.936888308	0.567901235	2.314285714	3	0.852792488	8.888194417	0.745355992	0.577350269	0	3	2.236067977	1.732050808	0	8.888194417	0.967929908	0.75359222	1.521277659	1.732050808	0.923467643	2.981307501	0.863340021	0.759835686	0	1.732050808
403	pan_trap	2023	2023_S1	S1	April_June_2023	high	998	conventional	Cucurbita_moschata	Ruvuma	1	25.06625	23.26125	24.4825	74.23125	1.4975	86	0	0	0	2	0	0	0	86	0.693147181	0.5	2	2	1	9.273618495	0	0	0	1.414213562	0	0	0	9.273618495	0.832554611	0.707106781	1.414213562	1.414213562	1	3.045261646	0	0	0	1.189207115
404	sweep_net	2023	2023_S1	S1	April_June_2023	high	998	conventional	Cucurbita_moschata	Ruvuma	1	25.06625	23.26125	24.4825	74.23125	1.4975	91	0.5	0.111111111	0	18	9	2	0	91	1.560710409	0.703703704	3.375	7	0.802046492	9.539392014	0.707106781	0.333333333	0	4.242640687	3	1.414213562	0	9.539392014	1.249283959	0.838870493	1.837117307	2.645751311	0.895570484	3.088590619	0.840896415	0.577350269	0	2.059767144
405	pan_trap	2022	2022_S2	S2	Sept_Nov_2022	high	998	conventional	Cucurbita_moschata	Ruvuma	1	27.32125	16.2525	21.4475	71.49240841	0.32	44	0	0	0	1	0	0	0	44	0	0	1	1	0	6.633249581	0	0	0	1	0	0	0	6.633249581	0	0	1	1	0	2.575509577	0	0	0	1
406	sweep_net	2022	2022_S2	S2	Sept_Nov_2022	high	998	conventional	Cucurbita_moschata	Ruvuma	1	27.32125	14.17375	21.4475	71.49240841	0.32	48	0	0	0.5	2	0	0	1	48	0.693147181	0.5	2	2	1	6.92820323	0	0	0.707106781	1.414213562	0	0	1	6.92820323	0.832554611	0.707106781	1.414213562	1.414213562	1	2.632148026	0	0	0.840896415	1.189207115
407	pan_trap	2023	2023_S2	S2	Sept_Nov_2023	high	998	conventional	Cucurbita_moschata	Ruvuma	1	24.3825	19.565	21.9275	75.35875	2.4475	89	0	0	0	0	0	0	0	89	0	1	Inf	0	0	9.433981132	0	0	0	0	0	0	0	9.433981132	0	1	Inf	0	0	3.071478656	0	0	0	0
408	sweep_net	2023	2023_S2	S2	Sept_Nov_2023	high	998	conventional	Cucurbita_moschata	Ruvuma	1	24.3825	19.565	21.9275	74.7125	2.4475	108	0.45	0.25	0.05	20	9	5	1	108	1.535307018	0.715	3.50877193	7	0.788991731	10.39230485	0.670820393	0.5	0.223606798	4.472135955	3	2.236067977	1	10.39230485	1.239075065	0.845576726	1.873171623	2.645751311	0.888252065	3.223709795	0.819036259	0.707106781	0.472870805	2.114742527
409	pan_trap	2022	2022_S1	S1	April_June_2022	low	543	agro_ISeBAF	Citrullus_lanatus	Shaulini	1	30.11	17.4225	23.3775	85.69125	2.1375	184	0.5	0	0	2	1	0	0	184	0.693147181	0.5	2	2	1	13.56465997	0.707106781	0	0	1.414213562	1	0	0	13.56465997	0.832554611	0.707106781	1.414213562	1.414213562	1	3.68302321	0.840896415	0	0	1.189207115
410	sweep_net	2022	2022_S1	S1	April_June_2022	low	543	agro_ISeBAF	Citrullus_lanatus	Shaulini	1	30.11	17.4225	23.3775	85.69125	2.1375	184	0.971428571	0.028571429	0	35	34	1	0	184	0.129740695	0.055510204	1.058772688	2	0.187176257	13.56465997	0.985610761	0.169030851	0	5.916079783	5.830951895	1	0	13.56465997	0.360195356	0.235606036	1.028966806	1.414213562	0.432638714	3.68302321	0.992779311	0.411133617	0	2.432299279
411	pan_trap	2023	2023_S1	S1	April_June_2023	low	543	agro_ISeBAF	Citrullus_lanatus	Shaulini	1	24.9425	22.43	23.83625	74.45125	1.23875	177	1	0	0	3	3	0	0	177	0	0	1	1	0	13.3041347	1	0	0	1.732050808	1.732050808	0	0	13.3041347	0	0	1	1	0	3.647483337	1	0	0	1.316074013
412	sweep_net	2023	2023_S1	S1	April_June_2023	low	543	agro_ISeBAF	Citrullus_lanatus	Shaulini	1	24.9425	22.43	23.83625	74.45125	1.23875	177	0.873015873	0.047619048	0.031746032	63	55	3	2	177	0.570349704	0.233812043	1.305162775	6	0.318318231	13.3041347	0.934353184	0.21821789	0.178174161	7.937253933	7.416198487	1.732050808	1.414213562	13.3041347	0.755215005	0.48354115	1.142437209	2.449489743	0.564196979	3.647483337	0.966619462	0.467137978	0.422106813	2.817313247
413	pan_trap	2022	2022_S2	S2	Sept_Nov_2022	low	543	agro_ISeBAF	Citrullus_lanatus	Shaulini	1	31.28125	15.16	24.1425	64.795	0.1375	111	0	0	0	0	0	0	0	111	0	1	Inf	0	0	10.53565375	0	0	0	0	0	0	0	10.53565375	0	1	Inf	0	0	3.24586718	0	0	0	0
414	sweep_net	2022	2022_S2	S2	Sept_Nov_2022	low	543	agro_ISeBAF	Citrullus_lanatus	Shaulini	1	31.28125	15.2975	24.1425	65.025	0.0375	111	0.333333333	0.666666667	0	3	1	2	0	111	0.636514168	0.444444444	1.8	2	0.918295834	10.53565375	0.577350269	0.816496581	0	1.732050808	1	1.414213562	0	10.53565375	0.797818381	0.666666667	1.341640786	1.414213562	0.958277535	3.24586718	0.759835686	0.903602004	0	1.316074013
415	pan_trap	2023	2023_S2	S2	Sept_Nov_2023	low	543	agro_ISeBAF	Citrullus_lanatus	Shaulini	1	26.54	24.555	25.53	66.935	1.87875	164	0	0	0	0	0	0	0	164	0	1	Inf	0	0	12.80624847	0	0	0	0	0	0	0	12.80624847	0	1	Inf	0	0	3.578581908	0	0	0	0
416	sweep_net	2023	2023_S2	S2	Sept_Nov_2023	low	543	agro_ISeBAF	Citrullus_lanatus	Shaulini	1	26.54	24.555	25.53	66.935	1.87875	164	0.333333333	0	0	3	1	0	0	164	1.098612289	0.666666667	3	3	1	12.80624847	0.577350269	0	0	1.732050808	1	0	0	12.80624847	1.048147074	0.816496581	1.732050808	1.732050808	1	3.578581908	0.759835686	0	0	1.316074013
417	pan_trap	2022	2022_S1	S1	April_June_2022	low	543	agro_ISeBAF	Cucumis_sativus	Shaulini	1	30.11	17.4225	23.3775	85.69125	2.1375	336	1	0	0	1	1	0	0	336	0	0	1	1	0	18.33030278	1	0	0	1	1	0	0	18.33030278	0	0	1	1	0	4.281390286	1	0	0	1
418	sweep_net	2022	2022_S1	S1	April_June_2022	low	543	agro_ISeBAF	Cucumis_sativus	Shaulini	1	30.11	17.4225	23.3775	85.69125	2.1375	336	0.822222222	0.022222222	0.022222222	45	37	1	1	336	0.806878998	0.319012346	1.468455402	8	0.388026776	18.33030278	0.906764701	0.149071198	0.149071198	6.708203932	6.08276253	1	1	18.33030278	0.898264437	0.564811779	1.211798417	2.828427125	0.622917953	4.281390286	0.952241934	0.386097395	0.386097395	2.590020064
419	pan_trap	2023	2023_S1	S1	April_June_2023	low	543	agro_ISeBAF	Cucumis_sativus	Shaulini	1	24.9425	22.43	23.83625	74.45125	1.23875	222	0	0	1	1	0	0	1	222	0	0	1	1	0	14.89966443	0	0	1	1	0	0	1	14.89966443	0	0	1	1	0	3.860008345	0	0	1	1
420	sweep_net	2023	2023_S1	S1	April_June_2023	low	543	agro_ISeBAF	Cucumis_sativus	Shaulini	1	24.9425	22.43	23.83625	74.45125	1.23875	222	0.902439024	0.024390244	0.048780488	41	37	1	2	222	0.421126771	0.182034503	1.222545455	4	0.303778752	14.89966443	0.949967907	0.156173762	0.220863052	6.403124237	6.08276253	1	1.414213562	14.89966443	0.64894281	0.426655017	1.105687774	2	0.551161276	3.860008345	0.974662971	0.395188261	0.469960692	2.530439534
421	pan_trap	2022	2022_S2	S2	Sept_Nov_2022	low	543	agro_ISeBAF	Cucumis_sativus	Shaulini	1	31.28125	15.16	24.1425	64.795	0.1375	185	0	0	0	1	0	0	0	185	0	0	1	1	0	13.60147051	0	0	0	1	0	0	0	13.60147051	0	0	1	1	0	3.688017151	0	0	0	1
422	sweep_net	2022	2022_S2	S2	Sept_Nov_2022	low	543	agro_ISeBAF	Cucumis_sativus	Shaulini	1	31.28125	15.2975	24.1425	65.025	0.0375	185	0	0.5	0	2	0	1	0	185	0.693147181	0.5	2	2	1	13.60147051	0	0.707106781	0	1.414213562	0	1	0	13.60147051	0.832554611	0.707106781	1.414213562	1.414213562	1	3.688017151	0	0.840896415	0	1.189207115
423	pan_trap	2023	2023_S2	S2	Sept_Nov_2023	low	543	agro_ISeBAF	Cucumis_sativus	Shaulini	1	26.54	24.555	25.53	66.935	1.87875	226	0	0	0	0	0	0	0	226	0	1	Inf	0	0	15.03329638	0	0	0	0	0	0	0	15.03329638	0	1	Inf	0	0	3.877279507	0	0	0	0
424	sweep_net	2023	2023_S2	S2	Sept_Nov_2023	low	543	agro_ISeBAF	Cucumis_sativus	Shaulini	1	26.54	24.555	25.53	66.935	1.87875	226	0	0	1	1	0	0	1	226	0	0	1	1	0	15.03329638	0	0	1	1	0	0	1	15.03329638	0	0	1	1	0	3.877279507	0	0	1	1
425	pan_trap	2022	2022_S1	S1	April_June_2022	low	543	agro_ISeBAF	Cucurbita_moschata	Shaulini	1	30.11	17.4225	23.3775	85.69125	2.1375	92	1	0	0	4	4	0	0	92	0	0	1	1	0	9.591663047	1	0	0	2	2	0	0	9.591663047	0	0	1	1	0	3.097041015	1	0	0	1.414213562
426	sweep_net	2022	2022_S1	S1	April_June_2022	low	543	agro_ISeBAF	Cucurbita_moschata	Shaulini	1	30.11	17.4225	23.3775	85.69125	2.1375	92	0.933333333	0.066666667	0	45	42	3	0	92	0.244930027	0.124444444	1.14213198	2	0.353359335	9.591663047	0.966091783	0.25819889	0	6.708203932	6.480740698	1.732050808	0	9.591663047	0.494904058	0.352766841	1.06870575	1.414213562	0.594440354	3.097041015	0.982899681	0.508132748	0	2.590020064
427	pan_trap	2023	2023_S1	S1	April_June_2023	low	543	agro_ISeBAF	Cucurbita_moschata	Shaulini	1	24.9425	22.43	23.83625	74.45125	1.23875	88	1	0	0	1	1	0	0	88	0	0	1	1	0	9.38083152	1	0	0	1	1	0	0	9.38083152	0	0	1	1	0	3.062814314	1	0	0	1
428	sweep_net	2023	2023_S1	S1	April_June_2023	low	543	agro_ISeBAF	Cucurbita_moschata	Shaulini	1	24.9425	22.43	23.83625	74.45125	1.23875	88	0.87037037	0.055555556	0.037037037	54	47	3	2	88	0.551223519	0.237311385	1.311151079	5	0.342494429	9.38083152	0.932936424	0.23570226	0.19245009	7.348469228	6.8556546	1.732050808	1.414213562	9.38083152	0.742444287	0.487146164	1.145055055	2.236067977	0.585230236	3.062814314	0.965886341	0.485491772	0.438691338	2.710806011
429	pan_trap	2022	2022_S2	S2	Sept_Nov_2022	low	543	agro_ISeBAF	Cucurbita_moschata	Shaulini	1	31.28125	15.16	24.1425	64.795	0.1375	116	1	0	0	1	1	0	0	116	0	0	1	1	0	10.77032961	1	0	0	1	1	0	0	10.77032961	0	0	1	1	0	3.281818035	1	0	0	1
430	sweep_net	2022	2022_S2	S2	Sept_Nov_2022	low	543	agro_ISeBAF	Cucurbita_moschata	Shaulini	1	31.28125	15.2975	24.1425	65.025	0.0375	116	0	1	0	1	0	1	0	116	0	0	1	1	0	10.77032961	0	1	0	1	0	1	0	10.77032961	0	0	1	1	0	3.281818035	0	1	0	1
431	pan_trap	2023	2023_S2	S2	Sept_Nov_2023	low	543	agro_ISeBAF	Cucurbita_moschata	Shaulini	1	26.54	24.555	25.53	66.935	1.87875	83	0	0	0	0	0	0	0	83	0	1	Inf	0	0	9.110433579	0	0	0	0	0	0	0	9.110433579	0	1	Inf	0	0	3.018349479	0	0	0	0
432	sweep_net	2023	2023_S2	S2	Sept_Nov_2023	low	543	agro_ISeBAF	Cucurbita_moschata	Shaulini	1	26.54	24.555	25.53	66.935	1.87875	83	0.285714286	0	0.714285714	7	2	0	5	83	0.598269589	0.408163265	1.689655172	2	0.863120569	9.110433579	0.534522484	0	0.845154255	2.645751311	1.414213562	0	2.236067977	9.110433579	0.773478887	0.638876565	1.299867367	1.414213562	0.929042824	3.018349479	0.731110446	0	0.919322715	1.626576562
433	pan_trap	2022	2022_S1	S1	April_June_2022	low	500	conventional	Citrullus_lanatus	Sugeco	1	30.11	17.4225	23.3775	85.69125	2.1375	168	1	0	0	2	2	0	0	168	0	0	1	1	0	12.9614814	1	0	0	1.414213562	1.414213562	0	0	12.9614814	0	0	1	1	0	3.600205744	1	0	0	1.189207115
434	sweep_net	2022	2022_S1	S1	April_June_2022	low	500	conventional	Citrullus_lanatus	Sugeco	1	30.11	17.4225	23.3775	85.69125	2.1375	168	0.804878049	0.12195122	0.024390244	41	33	5	1	168	0.703036967	0.335514575	1.504923903	5	0.436821428	12.9614814	0.897149959	0.349215148	0.156173762	6.403124237	5.744562647	2.236067977	1	12.9614814	0.838472997	0.579236199	1.2267534	2.236067977	0.660924676	3.600205744	0.947180003	0.590944285	0.395188261	2.530439534
435	pan_trap	2023	2023_S1	S1	April_June_2023	low	500	conventional	Citrullus_lanatus	Sugeco	1	24.9425	22.43	23.83625	74.45125	1.23875	202	0	0	0	0	0	0	0	202	0	1	Inf	0	0	14.2126704	0	0	0	0	0	0	0	14.2126704	0	1	Inf	0	0	3.769969549	0	0	0	0
436	sweep_net	2023	2023_S1	S1	April_June_2023	low	500	conventional	Citrullus_lanatus	Sugeco	1	24.9425	22.43	23.83625	74.45125	1.23875	202	0.952380952	0.047619048	0	21	20	1	0	202	0.191444082	0.090702948	1.099750623	2	0.276195428	14.2126704	0.975900073	0.21821789	0	4.582575695	4.472135955	1	0	14.2126704	0.437543234	0.301169301	1.048689956	1.414213562	0.525542984	3.769969549	0.987876547	0.467137978	0	2.140695143
437	pan_trap	2022	2022_S2	S2	Sept_Nov_2022	low	500	conventional	Citrullus_lanatus	Sugeco	1	31.28125	15.16	24.1425	64.795	0.1375	84	0	0	0	0	0	0	0	84	0	1	Inf	0	0	9.16515139	0	0	0	0	0	0	0	9.16515139	0	1	Inf	0	0	3.027400104	0	0	0	0
438	sweep_net	2022	2022_S2	S2	Sept_Nov_2022	low	500	conventional	Citrullus_lanatus	Sugeco	1	31.28125	15.2975	24.1425	65.025	0.0375	84	0	0.090909091	0.545454545	11	0	1	6	84	1.120950393	0.611570248	2.574468085	4	0.808594786	9.16515139	0	0.301511345	0.738548946	3.31662479	0	1	2.449489743	9.16515139	1.058749448	0.78202957	1.604514906	2	0.899218987	3.027400104	0	0.549100487	0.859388705	1.821160287
439	pan_trap	2023	2023_S2	S2	Sept_Nov_2023	low	500	conventional	Citrullus_lanatus	Sugeco	1	26.54	24.555	25.53	66.935	1.87875	205	0	0	0	0	0	0	0	205	0	1	Inf	0	0	14.31782106	0	0	0	0	0	0	0	14.31782106	0	1	Inf	0	0	3.783889674	0	0	0	0
440	sweep_net	2023	2023_S2	S2	Sept_Nov_2023	low	500	conventional	Citrullus_lanatus	Sugeco	1	26.54	24.555	25.53	66.935	1.87875	205	0	0	1	6	0	0	6	205	0	0	1	1	0	14.31782106	0	0	1	2.449489743	0	0	2.449489743	14.31782106	0	0	1	1	0	3.783889674	0	0	1	1.56508458
441	pan_trap	2022	2022_S1	S1	April_June_2022	low	500	conventional	Cucumis_sativus	Sugeco	1	30.11	17.4225	23.3775	85.69125	2.1375	172	0	0	0	0	0	0	0	172	0	1	Inf	0	0	13.11487705	0	0	0	0	0	0	0	13.11487705	0	1	Inf	0	0	3.621446817	0	0	0	0
442	sweep_net	2022	2022_S1	S1	April_June_2022	low	500	conventional	Cucumis_sativus	Sugeco	1	30.11	17.4225	23.3775	85.69125	2.1375	172	0.795454545	0.159090909	0.022727273	44	35	7	1	172	0.646495243	0.340909091	1.517241379	4	0.466347741	13.11487705	0.891882585	0.398862018	0.150755672	6.633249581	5.916079783	2.645751311	1	13.11487705	0.804049279	0.583874208	1.231763524	2	0.682896581	3.621446817	0.944395354	0.631555237	0.388272678	2.575509577
443	pan_trap	2023	2023_S1	S1	April_June_2023	low	500	conventional	Cucumis_sativus	Sugeco	1	24.9425	22.43	23.83625	74.45125	1.23875	379	0	0	0	0	0	0	0	379	0	1	Inf	0	0	19.46792233	0	0	0	0	0	0	0	19.46792233	0	1	Inf	0	0	4.412246858	0	0	0	0
444	sweep_net	2023	2023_S1	S1	April_June_2023	low	500	conventional	Cucumis_sativus	Sugeco	1	24.9425	22.43	23.83625	74.45125	1.23875	379	0.866666667	0.066666667	0	15	13	1	0	379	0.485094091	0.24	1.315789474	3	0.441551671	19.46792233	0.930949336	0.25819889	0	3.872983346	3.605551275	1	0	19.46792233	0.696486964	0.489897949	1.147078669	1.732050808	0.664493544	4.412246858	0.964857158	0.508132748	0	1.967989671
445	pan_trap	2022	2022_S2	S2	Sept_Nov_2022	low	500	conventional	Cucumis_sativus	Sugeco	1	31.28125	15.16	24.1425	64.795	0.1375	59	0	0	0	0	0	0	0	59	0	1	Inf	0	0	7.681145748	0	0	0	0	0	0	0	7.681145748	0	1	Inf	0	0	2.771488002	0	0	0	0
446	sweep_net	2022	2022_S2	S2	Sept_Nov_2022	low	500	conventional	Cucumis_sativus	Sugeco	1	31.28125	15.2975	24.1425	65.025	0.0375	59	0	0.1	0.7	10	0	1	7	59	0.940447989	0.48	1.923076923	4	0.678389825	7.681145748	0	0.316227766	0.836660027	3.16227766	0	1	2.645751311	7.681145748	0.969766976	0.692820323	1.386750491	2	0.823644234	2.771488002	0	0.562341325	0.914691219	1.77827941
447	pan_trap	2023	2023_S2	S2	Sept_Nov_2023	low	500	conventional	Cucumis_sativus	Sugeco	1	26.54	24.555	25.53	66.935	1.87875	377	0	0	0	0	0	0	0	377	0	1	Inf	0	0	19.41648784	0	0	0	0	0	0	0	19.41648784	0	1	Inf	0	0	4.406414397	0	0	0	0
448	sweep_net	2023	2023_S2	S2	Sept_Nov_2023	low	500	conventional	Cucumis_sativus	Sugeco	1	26.54	24.555	25.53	66.935	1.87875	377	0.3	0	0.5	10	3	0	5	377	1.16828245	0.64	2.777777778	4	0.842737649	19.41648784	0.547722558	0	0.707106781	3.16227766	1.732050808	0	2.236067977	19.41648784	1.080871153	0.8	1.666666667	2	0.918007434	4.406414397	0.740082804	0	0.840896415	1.77827941
449	pan_trap	2022	2022_S1	S1	April_June_2022	low	500	conventional	Cucurbita_moschata	Sugeco	1	30.11	17.4225	23.3775	85.69125	2.1375	184	0	0	0	0	0	0	0	184	0	1	Inf	0	0	13.56465997	0	0	0	0	0	0	0	13.56465997	0	1	Inf	0	0	3.68302321	0	0	0	0
450	sweep_net	2022	2022_S1	S1	April_June_2022	low	500	conventional	Cucurbita_moschata	Sugeco	1	30.11	17.4225	23.3775	85.69125	2.1375	184	0.34375	0.1875	0.09375	32	11	6	3	184	1.639327516	0.76953125	4.338983051	7	0.842447693	13.56465997	0.58630197	0.433012702	0.306186218	5.656854249	3.31662479	2.449489743	1.732050808	13.56465997	1.28036226	0.877229303	2.083022576	2.645751311	0.917849494	3.68302321	0.765703578	0.658037006	0.55334096	2.37841423
451	pan_trap	2023	2023_S1	S1	April_June_2023	low	500	conventional	Cucurbita_moschata	Sugeco	1	24.9425	22.43	23.83625	74.45125	1.23875	86	0	0	0	0	0	0	0	86	0	1	Inf	0	0	9.273618495	0	0	0	0	0	0	0	9.273618495	0	1	Inf	0	0	3.045261646	0	0	0	0
452	sweep_net	2023	2023_S1	S1	April_June_2023	low	500	conventional	Cucurbita_moschata	Sugeco	1	24.9425	22.43	23.83625	74.45125	1.23875	86	0.846153846	0.153846154	0	13	11	2	0	86	0.429323022	0.26035503	1.352	2	0.619382195	9.273618495	0.919866211	0.39223227	0	3.605551275	3.31662479	1.414213562	0	9.273618495	0.655227458	0.510249968	1.162755348	1.414213562	0.787008383	3.045261646	0.95909656	0.626284496	0	1.898828922
453	pan_trap	2022	2022_S2	S2	Sept_Nov_2022	low	500	conventional	Cucurbita_moschata	Sugeco	1	31.28125	15.16	24.1425	64.795	0.1375	35	0	0	0	1	0	0	0	35	0	0	1	1	0	5.916079783	0	0	0	1	0	0	0	5.916079783	0	0	1	1	0	2.432299279	0	0	0	1
454	sweep_net	2022	2022_S2	S2	Sept_Nov_2022	low	500	conventional	Cucurbita_moschata	Sugeco	1	31.28125	15.2975	24.1425	65.025	0.0375	35	0.083333333	0.083333333	0.5	12	1	1	6	35	1.314373843	0.666666667	3	5	0.816666386	5.916079783	0.288675135	0.288675135	0.707106781	3.464101615	1	1	2.449489743	5.916079783	1.146461444	0.816496581	1.732050808	2.236067977	0.903695959	2.432299279	0.537284966	0.537284966	0.840896415	1.861209718
455	pan_trap	2023	2023_S2	S2	Sept_Nov_2023	low	500	conventional	Cucurbita_moschata	Sugeco	1	26.54	24.555	25.53	66.935	1.87875	103	0	0	0	0	0	0	0	103	0	1	Inf	0	0	10.14889157	0	0	0	0	0	0	0	10.14889157	0	1	Inf	0	0	3.185732501	0	0	0	0
456	sweep_net	2023	2023_S2	S2	Sept_Nov_2023	low	500	conventional	Cucurbita_moschata	Sugeco	1	26.54	24.555	25.53	66.935	1.87875	103	0.166666667	0.166666667	0.333333333	6	1	1	2	103	1.560710409	0.777777778	4.5	5	0.9697239	10.14889157	0.40824829	0.40824829	0.577350269	2.449489743	1	1	1.414213562	10.14889157	1.249283959	0.881917104	2.121320344	2.236067977	0.984745602	3.185732501	0.638943104	0.638943104	0.759835686	1.56508458
457	pan_trap	2022	2022_S1	S1	April_June_2022	low	543	agro_ISeBAF	Citrullus_lanatus	Vitonga	1	30.11	17.4225	23.3775	85.69125	2.1375	261	0	0	0	4	0	0	0	261	1.039720771	0.625	2.666666667	3	0.94639463	16.15549442	0	0	0	2	0	0	0	16.15549442	1.01966699	0.790569415	1.632993162	1.732050808	0.972828161	4.019389807	0	0	0	1.414213562
458	sweep_net	2022	2022_S1	S1	April_June_2022	low	543	agro_ISeBAF	Citrullus_lanatus	Vitonga	1	30.11	17.4225	23.3775	85.69125	2.1375	261	0.578947368	0.210526316	0	38	22	8	0	261	1.287044119	0.609418283	2.560283688	7	0.661409839	16.15549442	0.76088591	0.458831468	0	6.164414003	4.69041576	2.828427125	0	16.15549442	1.134479669	0.780652472	1.60008865	2.645751311	0.813271074	4.019389807	0.872287745	0.677370997	0	2.482823796
459	pan_trap	2023	2023_S1	S1	April_June_2023	low	543	agro_ISeBAF	Citrullus_lanatus	Vitonga	1	24.9425	22.43	23.83625	74.45125	1.23875	167	0.75	0	0	4	3	0	0	167	0.562335145	0.375	1.6	2	0.811278124	12.92284798	0.866025404	0	0	2	1.732050808	0	0	12.92284798	0.749890088	0.612372436	1.264911064	1.414213562	0.900709789	3.594836294	0.930604859	0	0	1.414213562
460	sweep_net	2023	2023_S1	S1	April_June_2023	low	543	agro_ISeBAF	Citrullus_lanatus	Vitonga	1	24.9425	22.43	23.83625	74.45125	1.23875	167	0.805555556	0.111111111	0.027777778	36	29	4	1	167	0.716942369	0.336419753	1.506976744	5	0.44546134	12.92284798	0.897527468	0.333333333	0.166666667	6	5.385164807	2	1	12.92284798	0.846724494	0.580017028	1.227589811	2.236067977	0.667428902	3.594836294	0.947379263	0.577350269	0.40824829	2.449489743
461	pan_trap	2022	2022_S2	S2	Sept_Nov_2022	low	543	agro_ISeBAF	Citrullus_lanatus	Vitonga	1	31.28125	15.16	24.1425	64.795	0.1375	39	0	0	0	0	0	0	0	39	0	1	Inf	0	0	6.244997998	0	0	0	0	0	0	0	6.244997998	0	1	Inf	0	0	2.498999399	0	0	0	0
462	sweep_net	2022	2022_S2	S2	Sept_Nov_2022	low	543	agro_ISeBAF	Citrullus_lanatus	Vitonga	1	31.28125	15.2975	24.1425	65.025	0.0375	39	0	0	0	1	0	0	0	39	0	0	1	1	0	6.244997998	0	0	0	1	0	0	0	6.244997998	0	0	1	1	0	2.498999399	0	0	0	1
463	pan_trap	2023	2023_S2	S2	Sept_Nov_2023	low	543	agro_ISeBAF	Citrullus_lanatus	Vitonga	1	26.54	24.555	25.53	66.935	1.87875	136	0	0	0	0	0	0	0	136	0	1	Inf	0	0	11.66190379	0	0	0	0	0	0	0	11.66190379	0	1	Inf	0	0	3.41495297	0	0	0	0
464	sweep_net	2023	2023_S2	S2	Sept_Nov_2023	low	543	agro_ISeBAF	Citrullus_lanatus	Vitonga	1	26.54	24.555	25.53	66.935	1.87875	136	0.466666667	0.2	0.066666667	15	7	3	1	136	1.395397092	0.702222222	3.358208955	5	0.867008961	11.66190379	0.683130051	0.447213595	0.25819889	3.872983346	2.645751311	1.732050808	1	11.66190379	1.181269272	0.837987006	1.832541665	2.236067977	0.93113316	3.41495297	0.826516818	0.668740305	0.508132748	1.967989671
465	pan_trap	2022	2022_S1	S1	April_June_2022	low	543	agro_ISeBAF	Cucumis_sativus	Vitonga	1	30.11	17.4225	23.3775	85.69125	2.1375	358	0	0	0	1	0	0	0	358	0	0	1	1	0	18.92088793	0	0	0	1	0	0	0	18.92088793	0	0	1	1	0	4.3498147	0	0	0	1
466	sweep_net	2022	2022_S1	S1	April_June_2022	low	543	agro_ISeBAF	Cucumis_sativus	Vitonga	1	30.11	17.4225	23.3775	85.69125	2.1375	358	0.8	0.125	0.025	40	32	5	1	358	0.680453634	0.34125	1.518026565	4	0.490843542	18.92088793	0.894427191	0.353553391	0.158113883	6.32455532	5.656854249	2.236067977	1	18.92088793	0.824896135	0.584166072	1.232082207	2	0.700602271	4.3498147	0.945741609	0.594603558	0.397635364	2.514866859
467	pan_trap	2023	2023_S1	S1	April_June_2023	low	543	agro_ISeBAF	Cucumis_sativus	Vitonga	1	24.9425	22.43	23.83625	74.45125	1.23875	125	0.5	0	0	2	1	0	0	125	0.693147181	0.5	2	2	1	11.18033989	0.707106781	0	0	1.414213562	1	0	0	11.18033989	0.832554611	0.707106781	1.414213562	1.414213562	1	3.343701525	0.840896415	0	0	1.189207115
468	sweep_net	2023	2023_S1	S1	April_June_2023	low	543	agro_ISeBAF	Cucumis_sativus	Vitonga	1	24.9425	22.43	23.83625	74.45125	1.23875	125	0.92	0.06	0	50	46	3	0	125	0.323756183	0.1496	1.175917215	3	0.294695578	11.18033989	0.959166305	0.244948974	0	7.071067812	6.782329983	1.732050808	0	11.18033989	0.568995767	0.386781592	1.084397167	1.732050808	0.542858709	3.343701525	0.979370361	0.4949232	0	2.659147948
469	pan_trap	2022	2022_S2	S2	Sept_Nov_2022	low	543	agro_ISeBAF	Cucumis_sativus	Vitonga	1	31.28125	15.16	24.1425	64.795	0.1375	64	0	0	0	0	0	0	0	64	0	1	Inf	0	0	8	0	0	0	0	0	0	0	8	0	1	Inf	0	0	2.828427125	0	0	0	0
470	sweep_net	2022	2022_S2	S2	Sept_Nov_2022	low	543	agro_ISeBAF	Cucumis_sativus	Vitonga	1	31.28125	15.2975	24.1425	65.025	0.0375	64	0	0.333333333	0.333333333	3	0	1	1	64	1.098612289	0.666666667	3	3	1	8	0	0.577350269	0.577350269	1.732050808	0	1	1	8	1.048147074	0.816496581	1.732050808	1.732050808	1	2.828427125	0	0.759835686	0.759835686	1.316074013
471	pan_trap	2023	2023_S2	S2	Sept_Nov_2023	low	543	agro_ISeBAF	Cucumis_sativus	Vitonga	1	26.54	24.555	25.53	66.935	1.87875	118	0	0	0	0	0	0	0	118	0	1	Inf	0	0	10.86278049	0	0	0	0	0	0	0	10.86278049	0	1	Inf	0	0	3.295873252	0	0	0	0
472	sweep_net	2023	2023_S2	S2	Sept_Nov_2023	low	543	agro_ISeBAF	Cucumis_sativus	Vitonga	1	26.54	24.555	25.53	66.935	1.87875	118	0.35	0.1	0.35	20	7	2	7	118	1.425651015	0.725	3.636363636	5	0.88580678	10.86278049	0.591607978	0.316227766	0.591607978	4.472135955	2.645751311	1.414213562	2.645751311	10.86278049	1.194006288	0.851469318	1.906925178	2.236067977	0.941173087	3.295873252	0.769160567	0.562341325	0.769160567	2.114742527
473	pan_trap	2022	2022_S1	S1	April_June_2022	low	543	agro_ISeBAF	Cucurbita_moschata	Vitonga	1	30.11	17.4225	23.3775	85.69125	2.1375	117	1	0	0	1	1	0	0	117	0	0	1	1	0	10.81665383	1	0	0	1	1	0	0	10.81665383	0	0	1	1	0	3.288868168	1	0	0	1
474	sweep_net	2022	2022_S1	S1	April_June_2022	low	543	agro_ISeBAF	Cucurbita_moschata	Vitonga	1	30.11	17.4225	23.3775	85.69125	2.1375	117	0.473684211	0.052631579	0.052631579	38	18	2	2	117	1.575315515	0.710526316	3.454545455	8	0.757566627	10.81665383	0.688247202	0.229415734	0.229415734	6.164414003	4.242640687	1.414213562	1.414213562	10.81665383	1.255115738	0.84292723	1.858640755	2.828427125	0.870383035	3.288868168	0.829606655	0.478973625	0.478973625	2.482823796
475	pan_trap	2023	2023_S1	S1	April_June_2023	low	543	agro_ISeBAF	Cucurbita_moschata	Vitonga	1	24.9425	22.43	23.83625	74.45125	1.23875	55	0.666666667	0.333333333	0	3	2	1	0	55	0.636514168	0.444444444	1.8	2	0.918295834	7.416198487	0.816496581	0.577350269	0	1.732050808	1.414213562	1	0	7.416198487	0.797818381	0.666666667	1.341640786	1.414213562	0.958277535	2.723269815	0.903602004	0.759835686	0	1.316074013
476	sweep_net	2023	2023_S1	S1	April_June_2023	low	543	agro_ISeBAF	Cucurbita_moschata	Vitonga	1	24.9425	22.43	23.83625	74.45125	1.23875	55	0.885714286	0.057142857	0	35	31	2	0	55	0.474208127	0.210612245	1.26680455	4	0.342068857	7.416198487	0.941123948	0.239045722	0	5.916079783	5.567764363	1.414213562	0	7.416198487	0.688627713	0.458925097	1.125524122	2	0.584866529	2.723269815	0.97011543	0.488923022	0	2.432299279
477	pan_trap	2022	2022_S2	S2	Sept_Nov_2022	low	543	agro_ISeBAF	Cucurbita_moschata	Vitonga	1	31.28125	15.16	24.1425	64.795	0.1375	35	0	0	0	0	0	0	0	35	0	1	Inf	0	0	5.916079783	0	0	0	0	0	0	0	5.916079783	0	1	Inf	0	0	2.432299279	0	0	0	0
478	sweep_net	2022	2022_S2	S2	Sept_Nov_2022	low	543	agro_ISeBAF	Cucurbita_moschata	Vitonga	1	31.28125	15.2975	24.1425	65.025	0.0375	35	0	0	0	2	0	0	0	35	0	0	1	1	0	5.916079783	0	0	0	1.414213562	0	0	0	5.916079783	0	0	1	1	0	2.432299279	0	0	0	1.189207115
479	pan_trap	2023	2023_S2	S2	Sept_Nov_2023	low	543	agro_ISeBAF	Cucurbita_moschata	Vitonga	1	26.54	24.555	25.53	66.935	1.87875	43	0	0	0	0	0	0	0	43	0	1	Inf	0	0	6.557438524	0	0	0	0	0	0	0	6.557438524	0	1	Inf	0	0	2.560749602	0	0	0	0
480	sweep_net	2023	2023_S2	S2	Sept_Nov_2023	low	543	agro_ISeBAF	Cucurbita_moschata	Vitonga	1	26.54	24.555	25.53	66.935	1.87875	43	0.416666667	0	0.333333333	12	5	0	4	43	1.236684869	0.680555556	3.130434783	4	0.892079564	6.557438524	0.645497224	0	0.577350269	3.464101615	2.236067977	0	2	6.557438524	1.112063339	0.824957911	1.769303474	2	0.944499637	2.560749602	0.803428419	0	0.759835686	1.861209718
481	pan_trap	2022	2022_S1	S1	April_June_2022	low	526	conventional	Citrullus_lanatus	Crop_museum	2	30.11	17.4225	23.3775	85.69125	2.1375	429	0	0	0	2	0	0	0	429	0.693147181	0.5	2	2	1	20.71231518	0	0	0	1.414213562	0	0	0	20.71231518	0.832554611	0.707106781	1.414213562	1.414213562	1	4.551078463	0	0	0	1.189207115
482	sweep_net	2022	2022_S1	S1	April_June_2022	low	526	conventional	Citrullus_lanatus	Crop_museum	2	30.11	17.4225	23.3775	85.69125	2.1375	429.33333	0.580645161	0.064516129	0.032258065	31	18	2	1	429.33333	1.453633847	0.632674298	2.722379603	8	0.699050114	20.72036028	0.762000762	0.254000254	0.179605302	5.567764363	4.242640687	1.414213562	1	20.72036028	1.205667386	0.795408258	1.649963516	2.828427125	0.836092168	4.551962245	0.87292655	0.503984379	0.423798657	2.359611062
483	pan_trap	2023	2023_S1	S1	April_June_2023	low	526	conventional	Citrullus_lanatus	Crop_museum	2	24.9425	22.43	23.83625	74.45125	1.23875	113	0	0	0	1	0	0	0	113	0	0	1	1	0	10.63014581	0	0	0	1	0	0	0	10.63014581	0	0	1	1	0	3.260390439	0	0	0	1
484	sweep_net	2023	2023_S1	S1	April_June_2023	low	526	conventional	Citrullus_lanatus	Crop_museum	2	24.9425	22.43	23.83625	74.45125	1.23875	113	0.785714286	0.071428571	0	14	11	1	0	113	0.754996758	0.367346939	1.580645161	4	0.544615039	10.63014581	0.88640526	0.267261242	0	3.741657387	3.31662479	1	0	10.63014581	0.868905494	0.606091527	1.257237114	2	0.737980379	3.260390439	0.941490977	0.516973154	0	1.93433642
485	pan_trap	2022	2022_S2	S2	Sept_Nov_2022	low	526	conventional	Citrullus_lanatus	Crop_museum	2	31.28125	15.16	24.1425	64.795	0.1375	75	0	0	0	2	0	0	0	75	0	0	1	1	0	8.660254038	0	0	0	1.414213562	0	0	0	8.660254038	0	0	1	1	0	2.942830956	0	0	0	1.189207115
486	sweep_net	2022	2022_S2	S2	Sept_Nov_2022	low	526	conventional	Citrullus_lanatus	Crop_museum	2	31.28125	15.2975	24.1425	65.025	0.0375	75	0	0.19047619	0.380952381	21	0	4	8	75	1.448154047	0.739229025	3.834782609	5	0.8997887	8.660254038	0	0.43643578	0.6172134	4.582575695	0	2	2.828427125	8.660254038	1.203392723	0.85978429	1.958260097	2.236067977	0.948571927	2.942830956	0	0.660632864	0.785629302	2.140695143
487	pan_trap	2023	2023_S2	S2	Sept_Nov_2023	low	526	conventional	Citrullus_lanatus	Crop_museum	2	26.54	24.555	25.53	66.935	1.87875	117	0	0	0	2	0	0	0	117	0	0	1	1	0	10.81665383	0	0	0	1.414213562	0	0	0	10.81665383	0	0	1	1	0	3.288868168	0	0	0	1.189207115
488	sweep_net	2023	2023_S2	S2	Sept_Nov_2023	low	526	conventional	Citrullus_lanatus	Crop_museum	2	26.54	24.555	25.53	66.935	1.87875	117	0.125	0.1875	0.25	16	2	3	4	117	1.461472129	0.7421875	3.878787879	5	0.90806369	10.81665383	0.353553391	0.433012702	0.5	4	1.414213562	1.732050808	2	10.81665383	1.208913615	0.861503047	1.969463856	2.236067977	0.952923759	3.288868168	0.594603558	0.658037006	0.707106781	2
489	pan_trap	2022	2022_S1	S1	April_June_2022	low	526	conventional	Cucumis_sativus	Crop_museum	2	30.11	17.4225	23.3775	85.69125	2.1375	438	0.333333333	0	0	3	1	0	0	438	0.636514168	0.444444444	1.8	2	0.918295834	20.92844954	0.577350269	0	0	1.732050808	1	0	0	20.92844954	0.797818381	0.666666667	1.341640786	1.414213562	0.958277535	4.574762238	0.759835686	0	0	1.316074013
490	sweep_net	2022	2022_S1	S1	April_June_2022	low	526	conventional	Cucumis_sativus	Crop_museum	2	30.11	17.4225	23.3775	85.69125	2.1375	438	0.7	0.033333333	0.033333333	30	21	1	1	438	1.113960634	0.491111111	1.965065502	7	0.572462523	20.92844954	0.836660027	0.182574186	0.182574186	5.477225575	4.582575695	1	1	20.92844954	1.055443335	0.700793201	1.401807941	2.645751311	0.756612532	4.574762238	0.914691219	0.427287006	0.427287006	2.340347319
491	pan_trap	2023	2023_S1	S1	April_June_2023	low	526	conventional	Cucumis_sativus	Crop_museum	2	24.9425	22.43	23.83625	74.45125	1.23875	268	0	0	0	0	0	0	0	268	0	1	Inf	0	0	16.37070554	0	0	0	0	0	0	0	16.37070554	0	1	Inf	0	0	4.046072854	0	0	0	0
492	sweep_net	2023	2023_S1	S1	April_June_2023	low	526	conventional	Cucumis_sativus	Crop_museum	2	24.9425	22.43	23.83625	74.45125	1.23875	268	0.777777778	0	0.111111111	9	7	0	1	268	0.683738906	0.37037037	1.588235294	3	0.622365973	16.37070554	0.881917104	0	0.333333333	3	2.645751311	0	1	16.37070554	0.826885062	0.608580619	1.260252076	1.732050808	0.788901751	4.046072854	0.939104416	0	0.577350269	1.732050808
493	pan_trap	2022	2022_S2	S2	Sept_Nov_2022	low	526	conventional	Cucumis_sativus	Crop_museum	2	31.28125	15.16	24.1425	64.795	0.1375	65	0	0	0	5	0	0	0	65	0.500402424	0.32	1.470588235	2	0.721928095	8.062257748	0	0	0	2.236067977	0	0	0	8.062257748	0.70739128	0.565685425	1.212678125	1.414213562	0.849663519	2.839411514	0	0	0	1.495348781
494	sweep_net	2022	2022_S2	S2	Sept_Nov_2022	low	526	conventional	Cucumis_sativus	Crop_museum	2	31.28125	15.2975	24.1425	65.025	0.0375	65	0	0.083333333	0.666666667	12	0	1	8	65	1.098612289	0.527777778	2.117647059	5	0.682606194	8.062257748	0	0.288675135	0.816496581	3.464101615	0	1	2.828427125	8.062257748	1.048147074	0.726483157	1.45521375	2.236067977	0.826199851	2.839411514	0	0.537284966	0.903602004	1.861209718
495	pan_trap	2023	2023_S2	S2	Sept_Nov_2023	low	526	conventional	Cucumis_sativus	Crop_museum	2	26.54	24.555	25.53	66.935	1.87875	274	0	0	0	0	0	0	0	274	0	1	Inf	0	0	16.55294536	0	0	0	0	0	0	0	16.55294536	0	1	Inf	0	0	4.068531106	0	0	0	0
496	sweep_net	2023	2023_S2	S2	Sept_Nov_2023	low	526	conventional	Cucumis_sativus	Crop_museum	2	26.54	24.555	25.53	66.935	1.87875	274	0.25	0	0.5	12	3	0	6	274	1.314373843	0.666666667	3	5	0.816666386	16.55294536	0.5	0	0.707106781	3.464101615	1.732050808	0	2.449489743	16.55294536	1.146461444	0.816496581	1.732050808	2.236067977	0.903695959	4.068531106	0.707106781	0	0.840896415	1.861209718
497	pan_trap	2022	2022_S1	S1	April_June_2022	low	526	conventional	Cucurbita_moschata	Crop_museum	2	30.11	17.4225	23.3775	85.69125	2.1375	216	0.333333333	0	0	3	1	0	0	216	0.636514168	0.444444444	1.8	2	0.918295834	14.69693846	0.577350269	0	0	1.732050808	1	0	0	14.69693846	0.797818381	0.666666667	1.341640786	1.414213562	0.958277535	3.833658625	0.759835686	0	0	1.316074013
498	sweep_net	2022	2022_S1	S1	April_June_2022	low	526	conventional	Cucurbita_moschata	Crop_museum	2	30.11	17.4225	23.3775	85.69125	2.1375	216	0.675	0.1	0	40	27	4	0	216	0.985025857	0.5025	2.010050251	5	0.612030977	14.69693846	0.821583836	0.316227766	0	6.32455532	5.196152423	2	0	14.69693846	0.992484689	0.708872344	1.41776241	2.236067977	0.782324087	3.833658625	0.906412619	0.562341325	0	2.514866859
499	pan_trap	2023	2023_S1	S1	April_June_2023	low	526	conventional	Cucurbita_moschata	Crop_museum	2	24.9425	22.43	23.83625	74.45125	1.23875	118	0	0	0	0	0	0	0	118	0	1	Inf	0	0	10.86278049	0	0	0	0	0	0	0	10.86278049	0	1	Inf	0	0	3.295873252	0	0	0	0
500	sweep_net	2023	2023_S1	S1	April_June_2023	low	526	conventional	Cucurbita_moschata	Crop_museum	2	24.9425	22.43	23.83625	74.45125	1.23875	118	0.692307692	0	0	13	9	0	0	118	0.937155853	0.485207101	1.942528736	4	0.676015051	10.86278049	0.832050294	0	0	3.605551275	3	0	0	10.86278049	0.968068104	0.696568088	1.393746295	2	0.822201344	3.295873252	0.912167909	0	0	1.898828922
501	pan_trap	2022	2022_S2	S2	Sept_Nov_2022	low	526	conventional	Cucurbita_moschata	Crop_museum	2	31.28125	15.16	24.1425	64.795	0.1375	13	0	0	0	4	0	0	0	13	0.693147181	0.5	2	2	1	3.605551275	0	0	0	2	0	0	0	3.605551275	0.832554611	0.707106781	1.414213562	1.414213562	1	1.898828922	0	0	0	1.414213562
502	sweep_net	2022	2022_S2	S2	Sept_Nov_2022	low	526	conventional	Cucurbita_moschata	Crop_museum	2	31.28125	15.2975	24.1425	65.025	0.0375	13	0	0.142857143	0.714285714	14	0	2	10	13	0.895332666	0.459183673	1.849056604	4	0.645845999	3.605551275	0	0.377964473	0.845154255	3.741657387	0	1.414213562	3.16227766	3.605551275	0.9462202	0.677630927	1.359800207	2	0.803645443	1.898828922	0	0.614788153	0.919322715	1.93433642
503	pan_trap	2023	2023_S2	S2	Sept_Nov_2023	low	526	conventional	Cucurbita_moschata	Crop_museum	2	26.54	24.555	25.53	66.935	1.87875	122	0	0	0	2	0	0	0	122	0	0	1	1	0	11.04536102	0	0	0	1.414213562	0	0	0	11.04536102	0	0	1	1	0	3.323456186	0	0	0	1.189207115
504	sweep_net	2023	2023_S2	S2	Sept_Nov_2023	low	526	conventional	Cucurbita_moschata	Crop_museum	2	26.54	24.555	25.53	66.935	1.87875	122	0.363636364	0.090909091	0.454545455	11	4	1	5	122	1.162225545	0.644628099	2.813953488	4	0.838368515	11.04536102	0.603022689	0.301511345	0.674199862	3.31662479	2	1	2.236067977	11.04536102	1.07806565	0.802887351	1.677484274	2	0.915624658	3.323456186	0.776545356	0.549100487	0.821096744	1.821160287
505	pan_trap	2022	2022_S1	S1	April_June_2022	low	513	conventional	Citrullus_lanatus	Hort_Unit	2	30.11	17.4225	23.3775	85.69125	2.1375	299	0	0	0	0	0	0	0	299	0	1	Inf	0	0	17.29161647	0	0	0	0	0	0	0	17.29161647	0	1	Inf	0	0	4.158318947	0	0	0	0
506	sweep_net	2022	2022_S1	S1	April_June_2022	low	513	conventional	Citrullus_lanatus	Hort_Unit	2	30.11	17.4225	23.3775	85.69125	2.1375	299	0.739130435	0.043478261	0.043478261	23	17	1	1	299	0.89808275	0.43100189	1.757475083	5	0.558010187	17.29161647	0.859726954	0.208514414	0.208514414	4.795831523	4.123105626	1	1	17.29161647	0.94767228	0.656507342	1.325697961	2.236067977	0.747000794	4.158318947	0.927214621	0.456633785	0.456633785	2.189938703
507	pan_trap	2023	2023_S1	S1	April_June_2023	low	513	conventional	Citrullus_lanatus	Hort_Unit	2	24.9425	22.43	23.83625	74.45125	1.23875	101	0	0	0	0	0	0	0	101	0	1	Inf	0	0	10.04987562	0	0	0	0	0	0	0	10.04987562	0	1	Inf	0	0	3.17015388	0	0	0	0
508	sweep_net	2023	2023_S1	S1	April_June_2023	low	513	conventional	Citrullus_lanatus	Hort_Unit	2	24.9425	22.43	23.83625	74.45125	1.23875	101	0.80952381	0.142857143	0.047619048	21	17	3	1	101	0.594024166	0.321995465	1.474916388	3	0.540704097	10.04987562	0.899735411	0.377964473	0.21821789	4.582575695	4.123105626	1.732050808	1	10.04987562	0.770729632	0.567446442	1.214461357	1.732050808	0.735325844	3.17015388	0.948543837	0.614788153	0.467137978	2.140695143
509	pan_trap	2022	2022_S2	S2	Sept_Nov_2022	low	513	conventional	Citrullus_lanatus	Hort_Unit	2	31.28125	15.16	24.1425	64.795	0.1375	38	0	0	0	4	0	0	0	38	0	0	1	1	0	6.164414003	0	0	0	2	0	0	0	6.164414003	0	0	1	1	0	2.482823796	0	0	0	1.414213562
510	sweep_net	2022	2022_S2	S2	Sept_Nov_2022	low	513	conventional	Citrullus_lanatus	Hort_Unit	2	31.28125	15.2975	24.1425	65.025	0.0375	38	0	0	0.333333333	3	0	0	1	38	1.098612289	0.666666667	3	3	1	6.164414003	0	0	0.577350269	1.732050808	0	0	1	6.164414003	1.048147074	0.816496581	1.732050808	1.732050808	1	2.482823796	0	0	0.759835686	1.316074013
511	pan_trap	2023	2023_S2	S2	Sept_Nov_2023	low	513	conventional	Citrullus_lanatus	Hort_Unit	2	26.54	24.555	25.53	66.935	1.87875	90	0	0	0	1	0	0	0	90	0	0	1	1	0	9.486832981	0	0	0	1	0	0	0	9.486832981	0	0	1	1	0	3.080070288	0	0	0	1
512	sweep_net	2023	2023_S2	S2	Sept_Nov_2023	low	513	conventional	Citrullus_lanatus	Hort_Unit	2	26.54	24.555	25.53	66.935	1.87875	90	0.461538462	0.153846154	0	13	6	2	0	90	1.524707393	0.721893491	3.595744681	6	0.850955398	9.486832981	0.67936622	0.39223227	0	3.605551275	2.449489743	1.414213562	0	9.486832981	1.234790425	0.849643155	1.896244889	2.449489743	0.922472438	3.080070288	0.82423675	0.626284496	0	1.898828922
513	pan_trap	2022	2022_S1	S1	April_June_2022	low	513	conventional	Cucumis_sativus	Hort_Unit	2	30.11	17.4225	23.3775	85.69125	2.1375	351	0	0	0	0	0	0	0	351	0	1	Inf	0	0	18.734994	0	0	0	0	0	0	0	18.734994	0	1	Inf	0	0	4.328393928	0	0	0	0
514	sweep_net	2022	2022_S1	S1	April_June_2022	low	513	conventional	Cucumis_sativus	Hort_Unit	2	30.11	17.4225	23.3775	85.69125	2.1375	351.33333	0.782608696	0.043478261	0	23	18	1	0	351.33333	0.730166889	0.366729679	1.579104478	4	0.526704075	18.7438878	0.884651737	0.208514414	0	4.795831523	4.242640687	1	0	18.7438878	0.854498034	0.605582099	1.256624239	2	0.725743808	4.329421186	0.940559268	0.456633785	0	2.189938703
515	pan_trap	2023	2023_S1	S1	April_June_2023	low	513	conventional	Cucumis_sativus	Hort_Unit	2	24.9425	22.43	23.83625	74.45125	1.23875	289	0	0	0	0	0	0	0	289	0	1	Inf	0	0	17	0	0	0	0	0	0	0	17	0	1	Inf	0	0	4.123105626	0	0	0	0
516	sweep_net	2023	2023_S1	S1	April_June_2023	low	513	conventional	Cucumis_sativus	Hort_Unit	2	24.9425	22.43	23.83625	74.45125	1.23875	289	0.611111111	0.055555556	0.055555556	18	11	1	1	289	1.424991313	0.604938272	2.53125	8	0.685275967	17	0.78173596	0.23570226	0.23570226	4.242640687	3.31662479	1	1	17	1.19373	0.777777778	1.590990258	2.828427125	0.827813969	4.123105626	0.884158334	0.485491772	0.485491772	2.059767144
517	pan_trap	2022	2022_S2	S2	Sept_Nov_2022	low	513	conventional	Cucumis_sativus	Hort_Unit	2	31.28125	15.16	24.1425	64.795	0.1375	41	0	0	0	0	0	0	0	41	0	1	Inf	0	0	6.403124237	0	0	0	0	0	0	0	6.403124237	0	1	Inf	0	0	2.530439534	0	0	0	0
518	sweep_net	2022	2022_S2	S2	Sept_Nov_2022	low	513	conventional	Cucumis_sativus	Hort_Unit	2	31.28125	15.2975	24.1425	65.025	0.0375	41	0	0	0	2	0	0	0	41	0.693147181	0.5	2	2	1	6.403124237	0	0	0	1.414213562	0	0	0	6.403124237	0.832554611	0.707106781	1.414213562	1.414213562	1	2.530439534	0	0	0	1.189207115
519	pan_trap	2023	2023_S2	S2	Sept_Nov_2023	low	513	conventional	Cucumis_sativus	Hort_Unit	2	26.54	24.555	25.53	66.935	1.87875	276	0	0	0	4	0	0	0	276	1.039720771	0.625	2.666666667	3	0.94639463	16.61324773	0	0	0	2	0	0	0	16.61324773	1.01966699	0.790569415	1.632993162	1.732050808	0.972828161	4.075935196	0	0	0	1.414213562
520	sweep_net	2023	2023_S2	S2	Sept_Nov_2023	low	513	conventional	Cucumis_sativus	Hort_Unit	2	26.54	24.555	25.53	66.935	1.87875	276	0.25	0.166666667	0	12	3	2	0	276	1.517106397	0.763888889	4.235294118	5	0.942631204	16.61324773	0.5	0.40824829	0	3.464101615	1.732050808	1.414213562	0	16.61324773	1.231708731	0.874007373	2.057983022	2.236067977	0.970891963	4.075935196	0.707106781	0.638943104	0	1.861209718
521	pan_trap	2022	2022_S1	S1	April_June_2022	low	513	conventional	Cucurbita_moschata	Hort_Unit	2	30.11	17.4225	23.3775	85.69125	2.1375	102	1	0	0	2	2	0	0	102	0	0	1	1	0	10.09950494	1	0	0	1.414213562	1.414213562	0	0	10.09950494	0	0	1	1	0	3.177971828	1	0	0	1.189207115
522	sweep_net	2022	2022_S1	S1	April_June_2022	low	513	conventional	Cucurbita_moschata	Hort_Unit	2	30.11	17.4225	23.3775	85.69125	2.1375	102	0.851851852	0.037037037	0	27	23	1	0	102	0.573516076	0.26611797	1.362616822	4	0.413704399	10.09950494	0.922958207	0.19245009	0	5.196152423	4.795831523	1	0	10.09950494	0.757308442	0.515866232	1.167311793	2	0.643198569	3.177971828	0.960707139	0.438691338	0	2.279507057
523	pan_trap	2023	2023_S1	S1	April_June_2023	low	513	conventional	Cucurbita_moschata	Hort_Unit	2	24.9425	22.43	23.83625	74.45125	1.23875	102	0	0	0	0	0	0	0	102	0	1	Inf	0	0	10.09950494	0	0	0	0	0	0	0	10.09950494	0	1	Inf	0	0	3.177971828	0	0	0	0
524	sweep_net	2023	2023_S1	S1	April_June_2023	low	513	conventional	Cucurbita_moschata	Hort_Unit	2	24.9425	22.43	23.83625	74.45125	1.23875	102	0.75	0.1875	0	16	12	3	0	102	0.702918931	0.3984375	1.662337662	3	0.639824384	10.09950494	0.866025404	0.433012702	0	4	3.464101615	1.732050808	0	10.09950494	0.838402607	0.631219059	1.289316742	1.732050808	0.799890232	3.177971828	0.930604859	0.658037006	0	2
525	pan_trap	2022	2022_S2	S2	Sept_Nov_2022	low	513	conventional	Cucurbita_moschata	Hort_Unit	2	31.28125	15.16	24.1425	64.795	0.1375	26	0	0	0	0	0	0	0	26	0	1	Inf	0	0	5.099019514	0	0	0	0	0	0	0	5.099019514	0	1	Inf	0	0	2.258100864	0	0	0	0
526	sweep_net	2022	2022_S2	S2	Sept_Nov_2022	low	513	conventional	Cucurbita_moschata	Hort_Unit	2	31.28125	15.2975	24.1425	65.025	0.0375	26	0	0.333333333	0	3	0	1	0	26	1.098612289	0.666666667	3	3	1	5.099019514	0	0.577350269	0	1.732050808	0	1	0	5.099019514	1.048147074	0.816496581	1.732050808	1.732050808	1	2.258100864	0	0.759835686	0	1.316074013
527	pan_trap	2023	2023_S2	S2	Sept_Nov_2023	low	513	conventional	Cucurbita_moschata	Hort_Unit	2	26.54	24.555	25.53	66.935	1.87875	95	0	0	0	1	0	0	0	95	0	0	1	1	0	9.746794345	0	0	0	1	0	0	0	9.746794345	0	0	1	1	0	3.121985641	0	0	0	1
528	sweep_net	2023	2023_S2	S2	Sept_Nov_2023	low	513	conventional	Cucurbita_moschata	Hort_Unit	2	26.54	24.555	25.53	66.935	1.87875	95	0.25	0	0.25	4	1	0	1	95	1.039720771	0.625	2.666666667	3	0.94639463	9.746794345	0.5	0	0.5	2	1	0	1	9.746794345	1.01966699	0.790569415	1.632993162	1.732050808	0.972828161	3.121985641	0.707106781	0	0.707106781	1.414213562
529	pan_trap	2022	2022_S1	S1	April_June_2022	high	1018	agro_ISeBAF	Citrullus_lanatus	Kibwelonga	2	27.13625	18.4425	21.92375	83.23875	2.16875	105	0	0	0	0	0	0	0	105	0	1	Inf	0	0	10.24695077	0	0	0	0	0	0	0	10.24695077	0	1	Inf	0	0	3.201085873	0	0	0	0
530	sweep_net	2022	2022_S1	S1	April_June_2022	high	1018	agro_ISeBAF	Citrullus_lanatus	Kibwelonga	2	27.13625	18.4425	21.92375	83.23875	2.21875	106	0.3125	0.375	0	16	5	6	0	106	1.597729574	0.7421875	3.878787879	7	0.821070579	10.29563014	0.559016994	0.612372436	0	4	2.236067977	2.449489743	0	10.29563014	1.264013281	0.861503047	1.969463856	2.645751311	0.90612945	3.208680436	0.747674391	0.78254229	0	2
531	pan_trap	2023	2023_S1	S1	April_June_2023	high	1018	agro_ISeBAF	Citrullus_lanatus	Kibwelonga	2	25.06625	23.26125	24.4825	74.23125	1.4975	91	0	0	0	0	0	0	0	91	0	1	Inf	0	0	9.539392014	0	0	0	0	0	0	0	9.539392014	0	1	Inf	0	0	3.088590619	0	0	0	0
532	sweep_net	2023	2023_S1	S1	April_June_2023	high	1018	agro_ISeBAF	Citrullus_lanatus	Kibwelonga	2	25.06625	23.26125	24.4825	74.23125	1.4975	65	0.5	0	0	4	2	0	0	65	0.693147181	0.5	2	2	1	8.062257748	0.707106781	0	0	2	1.414213562	0	0	8.062257748	0.832554611	0.707106781	1.414213562	1.414213562	1	2.839411514	0.840896415	0	0	1.414213562
533	pan_trap	2022	2022_S2	S2	Sept_Nov_2022	high	1018	agro_ISeBAF	Citrullus_lanatus	Kibwelonga	2	27.32125	16.2525	21.4475	71.49240841	0.32	44	0	0	0	5	0	0	0	44	0.500402424	0.32	1.470588235	2	0.721928095	6.633249581	0	0	0	2.236067977	0	0	0	6.633249581	0.70739128	0.565685425	1.212678125	1.414213562	0.849663519	2.575509577	0	0	0	1.495348781
534	sweep_net	2022	2022_S2	S2	Sept_Nov_2022	high	1018	agro_ISeBAF	Citrullus_lanatus	Kibwelonga	2	27.32125	14.17375	21.4475	71.49240841	0.32	51	0.125	0	0.375	8	1	0	3	51	1.255482325	0.6875	3.2	4	0.905639062	7.141428429	0.353553391	0	0.612372436	2.828427125	1	0	1.732050808	7.141428429	1.120483077	0.829156198	1.788854382	2	0.951650704	2.672345118	0.594603558	0	0.78254229	1.681792831
535	pan_trap	2023	2023_S2	S2	Sept_Nov_2023	high	1018	agro_ISeBAF	Citrullus_lanatus	Kibwelonga	2	24.3825	19.565	21.9275	75.35875	2.4475	83	0	0	0	0	0	0	0	83	0	1	Inf	0	0	9.110433579	0	0	0	0	0	0	0	9.110433579	0	1	Inf	0	0	3.018349479	0	0	0	0
536	sweep_net	2023	2023_S2	S2	Sept_Nov_2023	high	1018	agro_ISeBAF	Citrullus_lanatus	Kibwelonga	2	24.3825	19.565	21.9275	74.7125	2.4475	97	0.310344828	0.24137931	0	29	9	7	0	97	1.863030281	0.806183115	5.159509202	9	0.847901621	9.848857802	0.557086015	0.491303684	0	5.385164807	3	2.645751311	0	9.848857802	1.364928673	0.897877005	2.271455305	3	0.920815737	3.138288993	0.746381949	0.700930585	0	2.320595787
537	pan_trap	2022	2022_S1	S1	April_June_2022	high	1018	agro_ISeBAF	Cucumis_sativus	Kibwelonga	2	27.13625	18.4425	21.92375	83.23875	2.16875	201	0	0	0	2	0	0	0	201	0	0	1	1	0	14.17744688	0	0	0	1.414213562	0	0	0	14.17744688	0	0	1	1	0	3.765295059	0	0	0	1.189207115
538	sweep_net	2022	2022_S1	S1	April_June_2022	high	1018	agro_ISeBAF	Cucumis_sativus	Kibwelonga	2	27.13625	18.4425	21.92375	83.23875	2.21875	188	0.153846154	0.538461538	0	13	2	7	0	188	1.410513557	0.662721893	2.964912281	6	0.787222605	13.7113092	0.39223227	0.733799386	0	3.605551275	1.414213562	2.645751311	0	13.7113092	1.187650436	0.814077326	1.721892064	2.449489743	0.887255659	3.702878502	0.626284496	0.856620911	0	1.898828922
539	pan_trap	2023	2023_S1	S1	April_June_2023	high	1018	agro_ISeBAF	Cucumis_sativus	Kibwelonga	2	25.06625	23.26125	24.4825	74.23125	1.4975	268	0	0	0	0	0	0	0	268	0	1	Inf	0	0	16.37070554	0	0	0	0	0	0	0	16.37070554	0	1	Inf	0	0	4.046072854	0	0	0	0
540	sweep_net	2023	2023_S1	S1	April_June_2023	high	1018	agro_ISeBAF	Cucumis_sativus	Kibwelonga	2	25.06625	23.26125	24.4825	74.23125	1.4975	315	0.090909091	0.090909091	0	11	1	1	0	315	1.641734712	0.776859504	4.481481481	6	0.916269589	17.74823935	0.301511345	0.301511345	0	3.31662479	1	1	0	17.74823935	1.28130196	0.881396338	2.116950987	2.449489743	0.957219718	4.212865931	0.549100487	0.549100487	0	1.821160287
541	pan_trap	2022	2022_S2	S2	Sept_Nov_2022	high	1018	agro_ISeBAF	Cucumis_sativus	Kibwelonga	2	27.32125	16.2525	21.4475	71.49240841	0.32	22	0	0	0	3	0	0	0	22	0.636514168	0.444444444	1.8	2	0.918295834	4.69041576	0	0	0	1.732050808	0	0	0	4.69041576	0.797818381	0.666666667	1.341640786	1.414213562	0.958277535	2.165736771	0	0	0	1.316074013
542	sweep_net	2022	2022_S2	S2	Sept_Nov_2022	high	1018	agro_ISeBAF	Cucumis_sativus	Kibwelonga	2	27.32125	14.17375	21.4475	71.49240841	0.32	22	0	0	0	3	0	0	0	22	0.636514168	0.444444444	1.8	2	0.918295834	4.69041576	0	0	0	1.732050808	0	0	0	4.69041576	0.797818381	0.666666667	1.341640786	1.414213562	0.958277535	2.165736771	0	0	0	1.316074013
543	pan_trap	2023	2023_S2	S2	Sept_Nov_2023	high	1018	agro_ISeBAF	Cucumis_sativus	Kibwelonga	2	24.3825	19.565	21.9275	75.35875	2.4475	300	0	0	0	0	0	0	0	300	0	1	Inf	0	0	17.32050808	0	0	0	0	0	0	0	17.32050808	0	1	Inf	0	0	4.16179145	0	0	0	0
544	sweep_net	2023	2023_S2	S2	Sept_Nov_2023	high	1018	agro_ISeBAF	Cucumis_sativus	Kibwelonga	2	24.3825	19.565	21.9275	74.7125	2.4475	274	0.333333333	0.181818182	0.03030303	33	11	6	1	274	1.987795315	0.820936639	5.584615385	10	0.863288536	16.55294536	0.577350269	0.426401433	0.174077656	5.744562647	3.31662479	2.449489743	1	16.55294536	1.409891952	0.906055539	2.363179084	3.16227766	0.929133218	4.068531106	0.759835686	0.652994206	0.417226145	2.396781727
545	pan_trap	2022	2022_S1	S1	April_June_2022	high	1018	agro_ISeBAF	Cucurbita_moschata	Kibwelonga	2	27.13625	18.4425	21.92375	83.23875	2.16875	90	0	0	0	1	0	0	0	90	0	0	1	1	0	9.486832981	0	0	0	1	0	0	0	9.486832981	0	0	1	1	0	3.080070288	0	0	0	1
546	sweep_net	2022	2022_S1	S1	April_June_2022	high	1018	agro_ISeBAF	Cucurbita_moschata	Kibwelonga	2	27.13625	18.4425	21.92375	83.23875	2.21875	84	0.090909091	0.454545455	0.181818182	11	1	5	2	84	1.540305825	0.727272727	3.666666667	6	0.859661049	9.16515139	0.301511345	0.674199862	0.426401433	3.31662479	1	2.236067977	1.414213562	9.16515139	1.241090579	0.852802865	1.914854216	2.449489743	0.927179082	3.027400104	0.549100487	0.821096744	0.652994206	1.821160287
547	pan_trap	2023	2023_S1	S1	April_June_2023	high	1018	agro_ISeBAF	Cucurbita_moschata	Kibwelonga	2	25.06625	23.26125	24.4825	74.23125	1.4975	121	0	0	0	0	0	0	0	121	0	1	Inf	0	0	11	0	0	0	0	0	0	0	11	0	1	Inf	0	0	3.31662479	0	0	0	0
548	sweep_net	2023	2023_S1	S1	April_June_2023	high	1018	agro_ISeBAF	Cucurbita_moschata	Kibwelonga	2	25.06625	23.26125	24.4825	74.23125	1.4975	125	0	0	0	2	0	0	0	125	0.693147181	0.5	2	2	1	11.18033989	0	0	0	1.414213562	0	0	0	11.18033989	0.832554611	0.707106781	1.414213562	1.414213562	1	3.343701525	0	0	0	1.189207115
549	pan_trap	2022	2022_S2	S2	Sept_Nov_2022	high	1018	agro_ISeBAF	Cucurbita_moschata	Kibwelonga	2	27.32125	16.2525	21.4475	71.49240841	0.32	74	0	0	0	3	0	0	0	74	0.636514168	0.444444444	1.8	2	0.918295834	8.602325267	0	0	0	1.732050808	0	0	0	8.602325267	0.797818381	0.666666667	1.341640786	1.414213562	0.958277535	2.932972088	0	0	0	1.316074013
550	sweep_net	2022	2022_S2	S2	Sept_Nov_2022	high	1018	agro_ISeBAF	Cucurbita_moschata	Kibwelonga	2	27.32125	14.17375	21.4475	71.49240841	0.32	74	0	0	0.5	2	0	0	1	74	0.693147181	0.5	2	2	1	8.602325267	0	0	0.707106781	1.414213562	0	0	1	8.602325267	0.832554611	0.707106781	1.414213562	1.414213562	1	2.932972088	0	0	0.840896415	1.189207115
551	pan_trap	2023	2023_S2	S2	Sept_Nov_2023	high	1018	agro_ISeBAF	Cucurbita_moschata	Kibwelonga	2	24.3825	19.565	21.9275	75.35875	2.4475	117	0	0	0	0	0	0	0	117	0	1	Inf	0	0	10.81665383	0	0	0	0	0	0	0	10.81665383	0	1	Inf	0	0	3.288868168	0	0	0	0
552	sweep_net	2023	2023_S2	S2	Sept_Nov_2023	high	1018	agro_ISeBAF	Cucurbita_moschata	Kibwelonga	2	24.3825	19.565	21.9275	74.7125	2.4475	100	0.466666667	0	0	15	7	0	0	100	1.707539174	0.737777778	3.813559322	8	0.821152766	10	0.683130051	0	0	3.872983346	2.645751311	0	0	10	1.306728424	0.858939915	1.952833665	2.828427125	0.906174799	3.16227766	0.826516818	0	0	1.967989671
553	pan_trap	2022	2022_S1	S1	April_June_2022	high	980	conventional	Citrullus_lanatus	Kidokwe	2	27.6325	18.19	22.12375	83.6475	2.1675	343	0	0	0	0	0	0	0	343	0	1	Inf	0	0	18.52025918	0	0	0	0	0	0	0	18.52025918	0	1	Inf	0	0	4.303517071	0	0	0	0
554	sweep_net	2022	2022_S1	S1	April_June_2022	high	980	conventional	Citrullus_lanatus	Kidokwe	2	27.13625	18.4425	21.92375	83.23875	2.21875	345	0.538461538	0	0.230769231	13	7	0	3	345	1.263625672	0.639053254	2.770491803	5	0.785134774	18.57417562	0.733799386	0	0.480384461	3.605551275	2.645751311	0	1.732050808	18.57417562	1.124111059	0.799408065	1.664479439	2.236067977	0.886078312	4.309776748	0.856620911	0	0.693097729	1.898828922
555	pan_trap	2023	2023_S1	S1	April_June_2023	high	980	conventional	Citrullus_lanatus	Kidokwe	2	25.06625	23.26125	24.4825	74.23125	1.4975	175	0	0	0	0	0	0	0	175	0	1	Inf	0	0	13.22875656	0	0	0	0	0	0	0	13.22875656	0	1	Inf	0	0	3.637135763	0	0	0	0
556	sweep_net	2023	2023_S1	S1	April_June_2023	high	980	conventional	Citrullus_lanatus	Kidokwe	2	25.06625	23.26125	24.4825	74.23125	1.4975	165	0.52	0	0	25	13	0	0	165	0.997873768	0.6016	2.510040161	3	0.908303847	12.84523258	0.721110255	0	0	5	3.605551275	0	0	12.84523258	0.998936318	0.775628777	1.584310626	1.732050808	0.953049761	3.584024634	0.849182109	0	0	2.236067977
557	pan_trap	2022	2022_S2	S2	Sept_Nov_2022	high	980	conventional	Citrullus_lanatus	Kidokwe	2	27.32125	16.2525	21.4475	71.49240841	0.32	74	0	0	0	0	0	0	0	74	0	1	Inf	0	0	8.602325267	0	0	0	0	0	0	0	8.602325267	0	1	Inf	0	0	2.932972088	0	0	0	0
558	sweep_net	2022	2022_S2	S2	Sept_Nov_2022	high	980	conventional	Citrullus_lanatus	Kidokwe	2	27.32125	14.17375	21.4475	71.49240841	0.32	73	0	0.428571429	0	7	0	3	0	73	1.475076311	0.734693878	3.769230769	5	0.916516443	8.544003745	0	0.654653671	0	2.645751311	0	1.732050808	0	8.544003745	1.214527197	0.857142857	1.941450687	2.236067977	0.957348653	2.923012786	0	0.809106712	0	1.626576562
559	pan_trap	2023	2023_S2	S2	Sept_Nov_2023	high	980	conventional	Citrullus_lanatus	Kidokwe	2	24.3825	19.565	21.9275	75.35875	2.4475	172	0	0	0	1	0	0	0	172	0	0	1	1	0	13.11487705	0	0	0	1	0	0	0	13.11487705	0	0	1	1	0	3.621446817	0	0	0	1
560	sweep_net	2023	2023_S2	S2	Sept_Nov_2023	high	980	conventional	Citrullus_lanatus	Kidokwe	2	24.3825	19.565	21.9275	74.7125	2.4475	167	0.741935484	0.064516129	0	31	23	2	0	167	1.01821444	0.437044745	1.776340111	7	0.523258713	12.92284798	0.861356769	0.254000254	0	5.567764363	4.795831523	1.414213562	0	12.92284798	1.009066123	0.661093598	1.332794099	2.645751311	0.723366237	3.594836294	0.928093082	0.503984379	0	2.359611062
561	pan_trap	2022	2022_S1	S1	April_June_2022	high	980	conventional	Cucumis_sativus	Kidokwe	2	27.6325	18.19	22.12375	83.6475	2.1675	461	0	0	0	0	0	0	0	461	0	1	Inf	0	0	21.47091055	0	0	0	0	0	0	0	21.47091055	0	1	Inf	0	0	4.63367139	0	0	0	0
562	sweep_net	2022	2022_S1	S1	April_June_2022	high	980	conventional	Cucumis_sativus	Kidokwe	2	27.13625	18.4425	21.92375	83.23875	2.21875	397	0.357142857	0.071428571	0.357142857	14	5	1	5	397	1.254041902	0.693877551	3.266666667	4	0.904600016	19.92485885	0.597614305	0.267261242	0.597614305	3.741657387	2.236067977	1	2.236067977	19.92485885	1.119840123	0.832993128	1.807392228	2	0.95110463	4.463727013	0.773055176	0.516973154	0.773055176	1.93433642
563	pan_trap	2023	2023_S1	S1	April_June_2023	high	980	conventional	Cucumis_sativus	Kidokwe	2	25.06625	23.26125	24.4825	74.23125	1.4975	268	0	0	0	1	0	0	0	268	0	0	1	1	0	16.37070554	0	0	0	1	0	0	0	16.37070554	0	0	1	1	0	4.046072854	0	0	0	1
564	sweep_net	2023	2023_S1	S1	April_June_2023	high	980	conventional	Cucumis_sativus	Kidokwe	2	25.06625	23.26125	24.4825	74.23125	1.4975	263	0.391304348	0.173913043	0.043478261	23	9	4	1	263	1.443643536	0.737240076	3.805755396	5	0.896986162	16.21727474	0.625543242	0.417028828	0.208514414	4.795831523	3	2	1	16.21727474	1.201517181	0.858626855	1.950834538	2.236067977	0.947093534	4.02706776	0.790912917	0.645777692	0.456633785	2.189938703
565	pan_trap	2022	2022_S2	S2	Sept_Nov_2022	high	980	conventional	Cucumis_sativus	Kidokwe	2	27.32125	16.2525	21.4475	71.49240841	0.32	97	0	0	0	0	0	0	0	97	0	1	Inf	0	0	9.848857802	0	0	0	0	0	0	0	9.848857802	0	1	Inf	0	0	3.138288993	0	0	0	0
566	sweep_net	2022	2022_S2	S2	Sept_Nov_2022	high	980	conventional	Cucumis_sativus	Kidokwe	2	27.32125	14.17375	21.4475	71.49240841	0.32	100	0.125	0.25	0.125	8	1	2	1	100	1.906154747	0.84375	6.4	7	0.979569765	10	0.353553391	0.5	0.353553391	2.828427125	1	1.414213562	1	10	1.380635631	0.918558654	2.529822128	2.645751311	0.989732168	3.16227766	0.594603558	0.707106781	0.594603558	1.681792831
567	pan_trap	2023	2023_S2	S2	Sept_Nov_2023	high	980	conventional	Cucumis_sativus	Kidokwe	2	24.3825	19.565	21.9275	75.35875	2.4475	261	0	0	0	0	0	0	0	261	0	1	Inf	0	0	16.15549442	0	0	0	0	0	0	0	16.15549442	0	1	Inf	0	0	4.019389807	0	0	0	0
568	sweep_net	2023	2023_S2	S2	Sept_Nov_2023	high	980	conventional	Cucumis_sativus	Kidokwe	2	24.3825	19.565	21.9275	74.7125	2.4475	261	0.756756757	0.135135135	0	37	28	5	0	261	0.871758025	0.406135866	1.683886839	6	0.486537417	16.15549442	0.869917672	0.367607311	0	6.08276253	5.291502622	2.236067977	0	16.15549442	0.93367983	0.637287899	1.297646654	2.449489743	0.697522342	4.019389807	0.932693772	0.606306285	0	2.466325715
569	pan_trap	2022	2022_S1	S1	April_June_2022	high	980	conventional	Cucurbita_moschata	Kidokwe	2	27.6325	18.19	22.12375	83.6475	2.1675	135	0	0	0	0	0	0	0	135	0	1	Inf	0	0	11.61895004	0	0	0	0	0	0	0	11.61895004	0	1	Inf	0	0	3.408658099	0	0	0	0
570	sweep_net	2022	2022_S1	S1	April_June_2022	high	980	conventional	Cucurbita_moschata	Kidokwe	2	27.13625	18.4425	21.92375	83.23875	2.21875	145	0.555555556	0	0.333333333	9	5	0	3	145	0.936888308	0.567901235	2.314285714	3	0.852792488	12.04159458	0.745355992	0	0.577350269	3	2.236067977	0	1.732050808	12.04159458	0.967929908	0.75359222	1.521277659	1.732050808	0.923467643	3.470100082	0.863340021	0	0.759835686	1.732050808
571	pan_trap	2023	2023_S1	S1	April_June_2023	high	980	conventional	Cucurbita_moschata	Kidokwe	2	24.74375	22.995	23.89875	74.5	1.66875	73	0	0	0	0	0	0	0	73	0	1	Inf	0	0	8.544003745	0	0	0	0	0	0	0	8.544003745	0	1	Inf	0	0	2.923012786	0	0	0	0
572	sweep_net	2023	2023_S1	S1	April_June_2023	high	980	conventional	Cucurbita_moschata	Kidokwe	2	24.805	22.87	24.05875	73.25	1.58125	75	0.733333333	0	0	15	11	0	0	75	0.857174044	0.435555556	1.771653543	4	0.618320371	8.660254038	0.856348839	0	0	3.872983346	3.31662479	0	0	8.660254038	0.925836942	0.659966329	1.331034764	2	0.786333499	2.942830956	0.925391181	0	0	1.967989671
573	pan_trap	2022	2022_S2	S2	Sept_Nov_2022	high	980	conventional	Cucurbita_moschata	Kidokwe	2	27.32125	16.2525	21.4475	71.49240841	0.32	74	0	0	0	0	0	0	0	74	0	1	Inf	0	0	8.602325267	0	0	0	0	0	0	0	8.602325267	0	1	Inf	0	0	2.932972088	0	0	0	0
574	sweep_net	2022	2022_S2	S2	Sept_Nov_2022	high	980	conventional	Cucurbita_moschata	Kidokwe	2	27.32125	14.17375	21.4475	71.49240841	0.32	82	0	0	0.2	5	0	0	1	82	0.950270539	0.56	2.272727273	3	0.864973521	9.055385138	0	0	0.447213595	2.236067977	0	0	1	9.055385138	0.974818208	0.748331477	1.507556723	1.732050808	0.930039526	3.009216698	0	0	0.668740305	1.495348781
575	pan_trap	2023	2023_S2	S2	Sept_Nov_2023	high	980	conventional	Cucurbita_moschata	Kidokwe	2	24.3825	19.565	21.9275	75.35875	2.4475	70	0	0	0	0	0	0	0	70	0	1	Inf	0	0	8.366600265	0	0	0	0	0	0	0	8.366600265	0	1	Inf	0	0	2.892507609	0	0	0	0
576	sweep_net	2023	2023_S2	S2	Sept_Nov_2023	high	980	conventional	Cucurbita_moschata	Kidokwe	2	24.3825	19.565	21.9275	74.7125	2.4475	60	0.5	0.318181818	0	22	11	7	0	60	1.272941588	0.640495868	2.781609195	6	0.710442227	7.745966692	0.707106781	0.564076075	0	4.69041576	3.31662479	2.645751311	0	7.745966692	1.128247131	0.800309857	1.667815696	2.449489743	0.84287735	2.783157684	0.840896415	0.751049982	0	2.165736771
577	pan_trap	2022	2022_S1	S1	April_June_2022	high	950	agro_ISeBAF	Citrullus_lanatus	Kilangalanga	2	27.13625	18.4425	21.92375	83.23875	2.16875	128	0	0	0	0	0	0	0	128	0	1	Inf	0	0	11.3137085	0	0	0	0	0	0	0	11.3137085	0	1	Inf	0	0	3.363585661	0	0	0	0
578	sweep_net	2022	2022_S1	S1	April_June_2022	high	950	agro_ISeBAF	Citrullus_lanatus	Kilangalanga	2	27.13625	18.4425	21.92375	83.23875	2.21875	126	0.2	0.2	0.2	5	1	1	1	126	1.33217904	0.72	3.571428571	4	0.960964047	11.22497216	0.447213595	0.447213595	0.447213595	2.236067977	1	1	1	11.22497216	1.154200607	0.848528137	1.889822365	2	0.980287737	3.350368959	0.668740305	0.668740305	0.668740305	1.495348781
579	pan_trap	2023	2023_S1	S1	April_June_2023	high	950	agro_ISeBAF	Citrullus_lanatus	Kilangalanga	2	25.06625	23.26125	24.4825	74.23125	1.4975	129	0	0	0	0	0	0	0	129	0	1	Inf	0	0	11.35781669	0	0	0	0	0	0	0	11.35781669	0	1	Inf	0	0	3.370136005	0	0	0	0
580	sweep_net	2023	2023_S1	S1	April_June_2023	high	950	agro_ISeBAF	Citrullus_lanatus	Kilangalanga	2	25.06625	23.26125	24.4825	74.23125	1.4975	133	0.125	0.25	0	8	1	2	0	133	1.906154747	0.84375	6.4	7	0.979569765	11.53256259	0.353553391	0.5	0	2.828427125	1	1.414213562	0	11.53256259	1.380635631	0.918558654	2.529822128	2.645751311	0.989732168	3.39596269	0.594603558	0.707106781	0	1.681792831
581	pan_trap	2022	2022_S2	S2	Sept_Nov_2022	high	950	agro_ISeBAF	Citrullus_lanatus	Kilangalanga	2	27.32125	16.2525	21.4475	71.49240841	0.32	33	0	0	0	0	0	0	0	33	0	1	Inf	0	0	5.744562647	0	0	0	0	0	0	0	5.744562647	0	1	Inf	0	0	2.396781727	0	0	0	0
582	sweep_net	2022	2022_S2	S2	Sept_Nov_2022	high	950	agro_ISeBAF	Citrullus_lanatus	Kilangalanga	2	27.32125	14.17375	21.4475	71.49240841	0.32	32	0	0.333333333	0.166666667	6	0	2	1	32	1.011404265	0.611111111	2.571428571	3	0.920619836	5.656854249	0	0.577350269	0.40824829	2.449489743	0	1.414213562	1	5.656854249	1.005685967	0.78173596	1.603567451	1.732050808	0.959489362	2.37841423	0	0.759835686	0.638943104	1.56508458
583	pan_trap	2023	2023_S2	S2	Sept_Nov_2023	high	950	agro_ISeBAF	Citrullus_lanatus	Kilangalanga	2	24.3825	19.565	21.9275	75.35875	2.4475	131	0	0	0	2	0	0	0	131	0	0	1	1	0	11.44552314	0	0	0	1.414213562	0	0	0	11.44552314	0	0	1	1	0	3.383123282	0	0	0	1.189207115
584	sweep_net	2023	2023_S2	S2	Sept_Nov_2023	high	950	agro_ISeBAF	Citrullus_lanatus	Kilangalanga	2	24.3825	19.565	21.9275	74.7125	2.4475	141	0.428571429	0.19047619	0	21	9	4	0	141	1.615840063	0.743764172	3.902654867	7	0.83037753	11.87434209	0.654653671	0.43643578	0	4.582575695	3	2	0	11.87434209	1.271156978	0.862417632	1.975513824	2.645751311	0.911250531	3.445916727	0.809106712	0.660632864	0	2.140695143
585	pan_trap	2022	2022_S1	S1	April_June_2022	high	950	agro_ISeBAF	Cucumis_sativus	Kilangalanga	2	27.13625	18.4425	21.92375	83.23875	2.16875	228	0	0	1	2	0	0	2	228	0	0	1	1	0	15.09966887	0	0	1	1.414213562	0	0	1.414213562	15.09966887	0	0	1	1	0	3.885829238	0	0	1	1.189207115
586	sweep_net	2022	2022_S1	S1	April_June_2022	high	950	agro_ISeBAF	Cucumis_sativus	Kilangalanga	2	27.13625	18.4425	21.92375	83.23875	2.21875	212	0	0.25	0.75	4	0	1	3	212	0.562335145	0.375	1.6	2	0.811278124	14.56021978	0	0.5	0.866025404	2	0	1	1.732050808	14.56021978	0.749890088	0.612372436	1.264911064	1.414213562	0.900709789	3.815785604	0	0.707106781	0.930604859	1.414213562
587	pan_trap	2023	2023_S1	S1	April_June_2023	high	950	agro_ISeBAF	Cucumis_sativus	Kilangalanga	2	25.06625	23.26125	24.4825	74.23125	1.4975	228	0.75	0	0	4	3	0	0	228	0.562335145	0.375	1.6	2	0.811278124	15.09966887	0.866025404	0	0	2	1.732050808	0	0	15.09966887	0.749890088	0.612372436	1.264911064	1.414213562	0.900709789	3.885829238	0.930604859	0	0	1.414213562
588	sweep_net	2023	2023_S1	S1	April_June_2023	high	950	agro_ISeBAF	Cucumis_sativus	Kilangalanga	2	25.06625	23.26125	24.4825	74.23125	1.4975	226	0.1	0.3	0.2	10	1	3	2	226	1.83437197	0.82	5.555555556	7	0.942680715	15.03329638	0.316227766	0.547722558	0.447213595	3.16227766	1	1.732050808	1.414213562	15.03329638	1.354389889	0.905538514	2.357022604	2.645751311	0.97091746	3.877279507	0.562341325	0.740082804	0.668740305	1.77827941
589	pan_trap	2022	2022_S2	S2	Sept_Nov_2022	high	950	agro_ISeBAF	Cucumis_sativus	Kilangalanga	2	27.32125	16.2525	21.4475	71.49240841	0.32	97	0	0	0	5	0	0	0	97	1.054920168	0.64	2.777777778	3	0.960229718	9.848857802	0	0	0	2.236067977	0	0	0	9.848857802	1.027093067	0.8	1.666666667	1.732050808	0.979913118	3.138288993	0	0	0	1.495348781
590	sweep_net	2022	2022_S2	S2	Sept_Nov_2022	high	950	agro_ISeBAF	Cucumis_sativus	Kilangalanga	2	27.32125	14.17375	21.4475	71.49240841	0.32	97	0	0	0.4	5	0	0	2	97	1.33217904	0.72	3.571428571	4	0.960964047	9.848857802	0	0	0.632455532	2.236067977	0	0	1.414213562	9.848857802	1.154200607	0.848528137	1.889822365	2	0.980287737	3.138288993	0	0	0.795270729	1.495348781
591	pan_trap	2023	2023_S2	S2	Sept_Nov_2023	high	950	agro_ISeBAF	Cucumis_sativus	Kilangalanga	2	24.3825	19.565	21.9275	75.35875	2.4475	238	0	0	0	1	0	0	0	238	0	0	1	1	0	15.42724862	0	0	0	1	0	0	0	15.42724862	0	0	1	1	0	3.927753635	0	0	0	1
592	sweep_net	2023	2023_S2	S2	Sept_Nov_2023	high	950	agro_ISeBAF	Cucumis_sativus	Kilangalanga	2	24.3825	19.565	21.9275	74.7125	2.4475	225	0.166666667	0.5	0.083333333	12	2	6	1	225	1.357977855	0.680555556	3.130434783	5	0.843759082	15	0.40824829	0.707106781	0.288675135	3.464101615	1.414213562	2.449489743	1	15	1.165323069	0.824957911	1.769303474	2.236067977	0.918563597	3.872983346	0.638943104	0.840896415	0.537284966	1.861209718
593	pan_trap	2022	2022_S1	S1	April_June_2022	high	950	agro_ISeBAF	Cucurbita_moschata	Kilangalanga	2	27.13625	18.4425	21.92375	83.23875	2.16875	97	0	0	0	1	0	0	0	97	0	0	1	1	0	9.848857802	0	0	0	1	0	0	0	9.848857802	0	0	1	1	0	3.138288993	0	0	0	1
594	sweep_net	2022	2022_S1	S1	April_June_2022	high	950	agro_ISeBAF	Cucurbita_moschata	Kilangalanga	2	27.13625	18.4425	21.92375	83.23875	2.21875	104	0	0.333333333	0.666666667	3	0	1	2	104	0.636514168	0.444444444	1.8	2	0.918295834	10.19803903	0	0.577350269	0.816496581	1.732050808	0	1	1.414213562	10.19803903	0.797818381	0.666666667	1.341640786	1.414213562	0.958277535	3.193436868	0	0.759835686	0.903602004	1.316074013
595	pan_trap	2023	2023_S1	S1	April_June_2023	high	950	agro_ISeBAF	Cucurbita_moschata	Kilangalanga	2	25.06625	23.26125	24.4825	74.23125	1.4975	97	0.5	0	0	4	2	0	0	97	0.693147181	0.5	2	2	1	9.848857802	0.707106781	0	0	2	1.414213562	0	0	9.848857802	0.832554611	0.707106781	1.414213562	1.414213562	1	3.138288993	0.840896415	0	0	1.414213562
596	sweep_net	2023	2023_S1	S1	April_June_2023	high	950	agro_ISeBAF	Cucurbita_moschata	Kilangalanga	2	25.06625	23.26125	24.4825	74.23125	1.4975	97	0.307692308	0.384615385	0.076923077	13	4	5	1	97	1.519382665	0.733727811	3.755555556	6	0.847983611	9.848857802	0.554700196	0.620173673	0.277350098	3.605551275	2	2.236067977	1	9.848857802	1.232632413	0.856579133	1.93792558	2.449489743	0.920860256	3.138288993	0.744781979	0.787511062	0.526640388	1.898828922
597	pan_trap	2022	2022_S2	S2	Sept_Nov_2022	high	950	agro_ISeBAF	Cucurbita_moschata	Kilangalanga	2	27.32125	16.2525	21.4475	71.49240841	0.32	10	0	0	0	0	0	0	0	10	0	1	Inf	0	0	3.16227766	0	0	0	0	0	0	0	3.16227766	0	1	Inf	0	0	1.77827941	0	0	0	0
598	sweep_net	2022	2022_S2	S2	Sept_Nov_2022	high	950	agro_ISeBAF	Cucurbita_moschata	Kilangalanga	2	27.32125	14.17375	21.4475	71.49240841	0.32	4	0	0.166666667	0.5	6	0	1	3	4	1.242453325	0.666666667	3	4	0.896240625	2	0	0.40824829	0.707106781	2.449489743	0	1	1.732050808	2	1.114653904	0.816496581	1.732050808	2	0.94669986	1.414213562	0	0.638943104	0.840896415	1.56508458
599	pan_trap	2023	2023_S2	S2	Sept_Nov_2023	high	950	agro_ISeBAF	Cucurbita_moschata	Kilangalanga	2	24.3825	19.565	21.9275	75.35875	2.4475	96	0	0	0	0	0	0	0	96	0	1	Inf	0	0	9.797958971	0	0	0	0	0	0	0	9.797958971	0	1	Inf	0	0	3.13016916	0	0	0	0
600	sweep_net	2023	2023_S2	S2	Sept_Nov_2023	high	950	agro_ISeBAF	Cucurbita_moschata	Kilangalanga	2	24.3825	19.565	21.9275	74.7125	2.4475	141	0.071428571	0.142857143	0.214285714	14	1	2	3	141	1.72982013	0.785714286	4.666666667	7	0.888951698	11.87434209	0.267261242	0.377964473	0.46291005	3.741657387	1	1.414213562	1.732050808	11.87434209	1.315226266	0.88640526	2.160246899	2.645751311	0.94284235	3.445916727	0.516973154	0.614788153	0.680374933	1.93433642
601	pan_trap	2022	2022_S1	S1	April_June_2022	low	543	agro_ISeBAF	Citrullus_lanatus	Kinyenze_A	2	30.11	17.4225	23.3775	85.69125	2.1375	277	1	0	0	1	1	0	0	277	0	0	1	1	0	16.64331698	1	0	0	1	1	0	0	16.64331698	0	0	1	1	0	4.079622161	1	0	0	1
602	sweep_net	2022	2022_S1	S1	April_June_2022	low	543	agro_ISeBAF	Citrullus_lanatus	Kinyenze_A	2	30.11	17.4225	23.3775	85.69125	2.1375	278	0.942857143	0.028571429	0	35	33	1	0	278	0.258640932	0.109387755	1.122823098	3	0.235425122	16.673332	0.971008312	0.169030851	0	5.916079783	5.744562647	1	0	16.673332	0.50856753	0.330738197	1.059633473	1.732050808	0.485206267	4.083299156	0.98539754	0.411133617	0	2.432299279
603	pan_trap	2023	2023_S1	S1	April_June_2023	low	543	agro_ISeBAF	Citrullus_lanatus	Kinyenze_A	2	24.9425	22.43	23.83625	74.45125	1.23875	92	0	0	0	0	0	0	0	92	0	1	Inf	0	0	9.591663047	0	0	0	0	0	0	0	9.591663047	0	1	Inf	0	0	3.097041015	0	0	0	0
604	sweep_net	2023	2023_S1	S1	April_June_2023	low	543	agro_ISeBAF	Citrullus_lanatus	Kinyenze_A	2	24.9425	22.43	23.83625	74.45125	1.23875	92	0.93442623	0.032786885	0	61	57	2	0	92	0.310214575	0.125235152	1.143164363	4	0.223772515	9.591663047	0.966657245	0.181071492	0	7.810249676	7.549834435	1.414213562	0	9.591663047	0.556969097	0.353885789	1.069188647	2	0.473045996	3.097041015	0.983187289	0.425524961	0	2.794682393
605	pan_trap	2022	2022_S2	S2	Sept_Nov_2022	low	543	agro_ISeBAF	Citrullus_lanatus	Kinyenze_A	2	31.28125	15.16	24.1425	64.795	0.1375	48	0	0	0	0	0	0	0	48	0	1	Inf	0	0	6.92820323	0	0	0	0	0	0	0	6.92820323	0	1	Inf	0	0	2.632148026	0	0	0	0
606	sweep_net	2022	2022_S2	S2	Sept_Nov_2022	low	543	agro_ISeBAF	Citrullus_lanatus	Kinyenze_A	2	31.28125	15.2975	24.1425	65.025	0.0375	48	0	0	0	0	0	0	0	48	0	1	Inf	0	0	6.92820323	0	0	0	0	0	0	0	6.92820323	0	1	Inf	0	0	2.632148026	0	0	0	0
607	pan_trap	2023	2023_S2	S2	Sept_Nov_2023	low	543	agro_ISeBAF	Citrullus_lanatus	Kinyenze_A	2	26.54	24.555	25.53	66.935	1.87875	100	0	0	0	0	0	0	0	100	0	1	Inf	0	0	10	0	0	0	0	0	0	0	10	0	1	Inf	0	0	3.16227766	0	0	0	0
608	sweep_net	2023	2023_S2	S2	Sept_Nov_2023	low	543	agro_ISeBAF	Citrullus_lanatus	Kinyenze_A	2	26.54	24.555	25.53	66.935	1.87875	100	0.4	0.1	0.1	10	4	1	1	100	1.193549604	0.66	2.941176471	4	0.860964047	10	0.632455532	0.316227766	0.316227766	3.16227766	2	1	1	10	1.092496958	0.81240384	1.714985851	2	0.927881484	3.16227766	0.795270729	0.562341325	0.562341325	1.77827941
609	pan_trap	2022	2022_S1	S1	April_June_2022	low	543	agro_ISeBAF	Cucumis_sativus	Kinyenze_A	2	30.11	17.4225	23.3775	85.69125	2.1375	238	1	0	0	2	2	0	0	238	0	0	1	1	0	15.42724862	1	0	0	1.414213562	1.414213562	0	0	15.42724862	0	0	1	1	0	3.927753635	1	0	0	1.189207115
610	sweep_net	2022	2022_S1	S1	April_June_2022	low	543	agro_ISeBAF	Cucumis_sativus	Kinyenze_A	2	30.11	17.4225	23.3775	85.69125	2.1375	238	0.88	0.08	0	25	22	2	0	238	0.443306691	0.2176	1.278118609	3	0.40351514	15.42724862	0.938083152	0.282842712	0	5	4.69041576	1.414213562	0	15.42724862	0.665812805	0.466476152	1.130539079	1.732050808	0.635228416	3.927753635	0.968546928	0.53182959	0	2.236067977
611	pan_trap	2023	2023_S1	S1	April_June_2023	low	543	agro_ISeBAF	Cucumis_sativus	Kinyenze_A	2	24.9425	22.43	23.83625	74.45125	1.23875	208	0	0	0	0	0	0	0	208	0	1	Inf	0	0	14.4222051	0	0	0	0	0	0	0	14.4222051	0	1	Inf	0	0	3.797657844	0	0	0	0
612	sweep_net	2023	2023_S1	S1	April_June_2023	low	543	agro_ISeBAF	Cucumis_sativus	Kinyenze_A	2	24.9425	22.43	23.83625	74.45125	1.23875	208	0.964912281	0	0	57	55	0	0	208	0.152005311	0.067713143	1.072631231	2	0.219297308	14.4222051	0.982299486	0	0	7.549834435	7.416198487	0	0	14.4222051	0.389878585	0.260217491	1.035679116	1.414213562	0.468291905	3.797657844	0.991110229	0	0	2.747696205
613	pan_trap	2022	2022_S2	S2	Sept_Nov_2022	low	543	agro_ISeBAF	Cucumis_sativus	Kinyenze_A	2	31.28125	15.16	24.1425	64.795	0.1375	154	0	0	0	0	0	0	0	154	0	1	Inf	0	0	12.40967365	0	0	0	0	0	0	0	12.40967365	0	1	Inf	0	0	3.52273667	0	0	0	0
614	sweep_net	2022	2022_S2	S2	Sept_Nov_2022	low	543	agro_ISeBAF	Cucumis_sativus	Kinyenze_A	2	31.28125	15.2975	24.1425	65.025	0.0375	154	0	0	0.5	2	0	0	1	154	0.693147181	0.5	2	2	1	12.40967365	0	0	0.707106781	1.414213562	0	0	1	12.40967365	0.832554611	0.707106781	1.414213562	1.414213562	1	3.52273667	0	0	0.840896415	1.189207115
615	pan_trap	2023	2023_S2	S2	Sept_Nov_2023	low	543	agro_ISeBAF	Cucumis_sativus	Kinyenze_A	2	26.54	24.555	25.53	66.935	1.87875	223	0	0	0	0	0	0	0	223	0	1	Inf	0	0	14.93318452	0	0	0	0	0	0	0	14.93318452	0	1	Inf	0	0	3.864347878	0	0	0	0
616	sweep_net	2023	2023_S2	S2	Sept_Nov_2023	low	543	agro_ISeBAF	Cucumis_sativus	Kinyenze_A	2	26.54	24.555	25.53	66.935	1.87875	223	0	0	0.375	8	0	0	3	223	0.974314753	0.59375	2.461538462	3	0.886859507	14.93318452	0	0	0.612372436	2.828427125	0	0	1.732050808	14.93318452	0.987073834	0.77055175	1.568929081	1.732050808	0.941732184	3.864347878	0	0	0.78254229	1.681792831
617	pan_trap	2022	2022_S1	S1	April_June_2022	low	543	agro_ISeBAF	Cucurbita_moschata	Kinyenze_A	2	30.11	17.4225	23.3775	85.69125	2.1375	152	0	0	0	0	0	0	0	152	0	1	Inf	0	0	12.32882801	0	0	0	0	0	0	0	12.32882801	0	1	Inf	0	0	3.511243086	0	0	0	0
618	sweep_net	2022	2022_S1	S1	April_June_2022	low	543	agro_ISeBAF	Cucurbita_moschata	Kinyenze_A	2	30.11	17.4225	23.3775	85.69125	2.1375	153	0.869565217	0.043478261	0	23	20	1	0	153	0.470235962	0.234404537	1.30617284	3	0.428027219	12.36931688	0.932504808	0.208514414	0	4.795831523	4.472135955	1	0	12.36931688	0.685737532	0.484153423	1.142879188	1.732050808	0.654237892	3.517003963	0.965662885	0.456633785	0	2.189938703
619	pan_trap	2023	2023_S1	S1	April_June_2023	low	543	agro_ISeBAF	Cucurbita_moschata	Kinyenze_A	2	24.9425	22.43	23.83625	74.45125	1.23875	52	0	0	0	0	0	0	0	52	0	1	Inf	0	0	7.211102551	0	0	0	0	0	0	0	7.211102551	0	1	Inf	0	0	2.685349614	0	0	0	0
620	sweep_net	2023	2023_S1	S1	April_June_2023	low	543	agro_ISeBAF	Cucurbita_moschata	Kinyenze_A	2	24.9425	22.43	23.83625	74.45125	1.23875	52	0.947368421	0.026315789	0	38	36	1	0	52	0.242673481	0.101108033	1.11248074	3	0.220890922	7.211102551	0.973328527	0.162221421	0	6.164414003	6	1	0	7.211102551	0.492619002	0.317974894	1.054742025	1.732050808	0.469990342	2.685349614	0.986574136	0.402767205	0	2.482823796
621	pan_trap	2022	2022_S2	S2	Sept_Nov_2022	low	543	agro_ISeBAF	Cucurbita_moschata	Kinyenze_A	2	31.28125	15.16	24.1425	64.795	0.1375	88	0	0	0	0	0	0	0	88	0	1	Inf	0	0	9.38083152	0	0	0	0	0	0	0	9.38083152	0	1	Inf	0	0	3.062814314	0	0	0	0
622	sweep_net	2022	2022_S2	S2	Sept_Nov_2022	low	543	agro_ISeBAF	Cucurbita_moschata	Kinyenze_A	2	31.28125	15.2975	24.1425	65.025	0.0375	88	0	0	0	1	0	0	0	88	0	0	1	1	0	9.38083152	0	0	0	1	0	0	0	9.38083152	0	0	1	1	0	3.062814314	0	0	0	1
623	pan_trap	2023	2023_S2	S2	Sept_Nov_2023	low	543	agro_ISeBAF	Cucurbita_moschata	Kinyenze_A	2	26.54	24.555	25.53	66.935	1.87875	52	0	0	0	1	0	0	0	52	0	0	1	1	0	7.211102551	0	0	0	1	0	0	0	7.211102551	0	0	1	1	0	2.685349614	0	0	0	1
624	sweep_net	2023	2023_S2	S2	Sept_Nov_2023	low	543	agro_ISeBAF	Cucurbita_moschata	Kinyenze_A	2	26.54	24.555	25.53	66.935	1.87875	52	0	0	0.666666667	3	0	0	2	52	0.636514168	0.444444444	1.8	2	0.918295834	7.211102551	0	0	0.816496581	1.732050808	0	0	1.414213562	7.211102551	0.797818381	0.666666667	1.341640786	1.414213562	0.958277535	2.685349614	0	0	0.903602004	1.316074013
625	pan_trap	2022	2022_S1	S1	April_June_2022	low	540	agro_ISeBAF	Citrullus_lanatus	Kinyenze_B	2	30.11	17.4225	23.3775	85.69125	2.1375	178	0	0	0	0	0	0	0	178	0	1	Inf	0	0	13.34166406	0	0	0	0	0	0	0	13.34166406	0	1	Inf	0	0	3.652624271	0	0	0	0
626	sweep_net	2022	2022_S1	S1	April_June_2022	low	540	agro_ISeBAF	Citrullus_lanatus	Kinyenze_B	2	30.11	17.4225	23.3775	85.69125	2.1375	180	0.870967742	0.064516129	0	31	27	2	0	180	0.518700439	0.235171696	1.307482993	4	0.374163275	13.41640786	0.933256525	0.254000254	0	5.567764363	5.196152423	1.414213562	0	13.41640786	0.720208608	0.484945044	1.143452226	2	0.611688871	3.662841501	0.96605203	0.503984379	0	2.359611062
627	pan_trap	2023	2023_S1	S1	April_June_2023	low	540	agro_ISeBAF	Citrullus_lanatus	Kinyenze_B	2	24.9425	22.43	23.83625	74.45125	1.23875	186	1	0	0	4	4	0	0	186	0	0	1	1	0	13.6381817	1	0	0	2	2	0	0	13.6381817	0	0	1	1	0	3.692990888	1	0	0	1.414213562
628	sweep_net	2023	2023_S1	S1	April_June_2023	low	540	agro_ISeBAF	Citrullus_lanatus	Kinyenze_B	2	24.9425	22.43	23.83625	74.45125	1.23875	186	0.931034483	0	0.017241379	58	54	0	1	186	0.346561312	0.131985731	1.152054795	5	0.21533065	13.6381817	0.964901281	0	0.131306433	7.615773106	7.348469228	0	1	13.6381817	0.588694583	0.363298405	1.073338155	2.236067977	0.464037337	3.692990888	0.982293887	0	0.362362295	2.759669021
629	pan_trap	2022	2022_S2	S2	Sept_Nov_2022	low	540	agro_ISeBAF	Citrullus_lanatus	Kinyenze_B	2	31.28125	15.16	24.1425	64.795	0.1375	96	0	0	0	0	0	0	0	96	0	1	Inf	0	0	9.797958971	0	0	0	0	0	0	0	9.797958971	0	1	Inf	0	0	3.13016916	0	0	0	0
630	sweep_net	2022	2022_S2	S2	Sept_Nov_2022	low	540	agro_ISeBAF	Citrullus_lanatus	Kinyenze_B	2	31.28125	15.2975	24.1425	65.025	0.0375	96	0	0	0	1	0	0	0	96	0	0	1	1	0	9.797958971	0	0	0	1	0	0	0	9.797958971	0	0	1	1	0	3.13016916	0	0	0	1
631	pan_trap	2023	2023_S2	S2	Sept_Nov_2023	low	540	agro_ISeBAF	Citrullus_lanatus	Kinyenze_B	2	26.54	24.555	25.53	66.935	1.87875	178	0	0	0	0	0	0	0	178	0	1	Inf	0	0	13.34166406	0	0	0	0	0	0	0	13.34166406	0	1	Inf	0	0	3.652624271	0	0	0	0
632	sweep_net	2023	2023_S2	S2	Sept_Nov_2023	low	540	agro_ISeBAF	Citrullus_lanatus	Kinyenze_B	2	26.54	24.555	25.53	66.935	1.87875	178	0.125	0	0.75	8	1	0	6	178	0.73562194	0.40625	1.684210526	3	0.669591946	13.34166406	0.353553391	0	0.866025404	2.828427125	1	0	2.449489743	13.34166406	0.857684056	0.637377439	1.297771369	1.732050808	0.81828598	3.652624271	0.594603558	0	0.930604859	1.681792831
633	pan_trap	2022	2022_S1	S1	April_June_2022	low	540	agro_ISeBAF	Cucumis_sativus	Kinyenze_B	2	30.11	17.4225	23.3775	85.69125	2.1375	295	0.5	0	0	2	1	0	0	295	0.693147181	0.5	2	2	1	17.17556404	0.707106781	0	0	1.414213562	1	0	0	17.17556404	0.832554611	0.707106781	1.414213562	1.414213562	1	4.144341207	0.840896415	0	0	1.189207115
634	sweep_net	2022	2022_S1	S1	April_June_2022	low	540	agro_ISeBAF	Cucumis_sativus	Kinyenze_B	2	30.11	17.4225	23.3775	85.69125	2.1375	294	0.837837838	0.162162162	0	37	31	6	0	294	0.443237908	0.271731191	1.373119358	2	0.639457132	17.1464282	0.915334823	0.402693633	0	6.08276253	5.567764363	2.449489743	0	17.1464282	0.66576115	0.52127842	1.171801757	1.414213562	0.799660636	4.14082458	0.956731322	0.634581463	0	2.466325715
635	pan_trap	2023	2023_S1	S1	April_June_2023	low	540	agro_ISeBAF	Cucumis_sativus	Kinyenze_B	2	24.9425	22.43	23.83625	74.45125	1.23875	226	1	0	0	2	2	0	0	226	0	0	1	1	0	15.03329638	1	0	0	1.414213562	1.414213562	0	0	15.03329638	0	0	1	1	0	3.877279507	1	0	0	1.189207115
636	sweep_net	2023	2023_S1	S1	April_June_2023	low	540	agro_ISeBAF	Cucumis_sativus	Kinyenze_B	2	24.9425	22.43	23.83625	74.45125	1.23875	226	0.884057971	0.101449275	0	69	61	7	0	226	0.402444523	0.207939509	1.262529833	3	0.366320791	15.03329638	0.94024357	0.318511029	0	8.306623863	7.810249676	2.645751311	0	15.03329638	0.634385153	0.456003847	1.123623528	1.732050808	0.605244406	3.877279507	0.969661575	0.564367813	0	2.882121417
637	pan_trap	2022	2022_S2	S2	Sept_Nov_2022	low	540	agro_ISeBAF	Cucumis_sativus	Kinyenze_B	2	31.28125	15.16	24.1425	64.795	0.1375	66	0	0	0	0	0	0	0	66	0	1	Inf	0	0	8.124038405	0	0	0	0	0	0	0	8.124038405	0	1	Inf	0	0	2.850269883	0	0	0	0
638	sweep_net	2022	2022_S2	S2	Sept_Nov_2022	low	540	agro_ISeBAF	Cucumis_sativus	Kinyenze_B	2	31.28125	15.2975	24.1425	65.025	0.0375	66	0	0	0	0	0	0	0	66	0	1	Inf	0	0	8.124038405	0	0	0	0	0	0	0	8.124038405	0	1	Inf	0	0	2.850269883	0	0	0	0
639	pan_trap	2023	2023_S2	S2	Sept_Nov_2023	low	540	agro_ISeBAF	Cucumis_sativus	Kinyenze_B	2	26.54	24.555	25.53	66.935	1.87875	231	0	0	0	0	0	0	0	231	0	1	Inf	0	0	15.19868415	0	0	0	0	0	0	0	15.19868415	0	1	Inf	0	0	3.898548981	0	0	0	0
640	sweep_net	2023	2023_S2	S2	Sept_Nov_2023	low	540	agro_ISeBAF	Cucumis_sativus	Kinyenze_B	2	26.54	24.555	25.53	66.935	1.87875	231	0.166666667	0.083333333	0.5	12	2	1	6	231	1.357977855	0.680555556	3.130434783	5	0.843759082	15.19868415	0.40824829	0.288675135	0.707106781	3.464101615	1.414213562	1	2.449489743	15.19868415	1.165323069	0.824957911	1.769303474	2.236067977	0.918563597	3.898548981	0.638943104	0.537284966	0.840896415	1.861209718
641	pan_trap	2022	2022_S1	S1	April_June_2022	low	540	agro_ISeBAF	Cucurbita_moschata	Kinyenze_B	2	30.11	17.4225	23.3775	85.69125	2.1375	168	1	0	0	2	2	0	0	168	0	0	1	1	0	12.9614814	1	0	0	1.414213562	1.414213562	0	0	12.9614814	0	0	1	1	0	3.600205744	1	0	0	1.189207115
642	sweep_net	2022	2022_S1	S1	April_June_2022	low	540	agro_ISeBAF	Cucurbita_moschata	Kinyenze_B	2	30.11	17.4225	23.3775	85.69125	2.1375	171	0.833333333	0.066666667	0	30	25	2	0	171	0.626381237	0.295555556	1.41955836	4	0.451838552	13.07669683	0.912870929	0.25819889	0	5.477225575	5	1.414213562	0	13.07669683	0.791442504	0.543650214	1.191452206	2	0.672189372	3.616171571	0.955442792	0.508132748	0	2.340347319
643	pan_trap	2023	2023_S1	S1	April_June_2023	low	540	agro_ISeBAF	Cucurbita_moschata	Kinyenze_B	2	24.9425	22.43	23.83625	74.45125	1.23875	115	0.5	0	0	2	1	0	0	115	0.693147181	0.5	2	2	1	10.72380529	0.707106781	0	0	1.414213562	1	0	0	10.72380529	0.832554611	0.707106781	1.414213562	1.414213562	1	3.274722171	0.840896415	0	0	1.189207115
644	sweep_net	2023	2023_S1	S1	April_June_2023	low	540	agro_ISeBAF	Cucurbita_moschata	Kinyenze_B	2	24.9425	22.43	23.83625	74.45125	1.23875	115	0.816326531	0.102040816	0.020408163	49	40	5	1	115	0.687970051	0.320699708	1.472103004	5	0.427459827	10.72380529	0.903507903	0.319438282	0.142857143	7	6.32455532	2.236067977	1	10.72380529	0.829439601	0.566303548	1.21330252	2.236067977	0.65380412	3.274722171	0.950530327	0.565188714	0.377964473	2.645751311
645	pan_trap	2022	2022_S2	S2	Sept_Nov_2022	low	540	agro_ISeBAF	Cucurbita_moschata	Kinyenze_B	2	31.28125	15.16	24.1425	64.795	0.1375	79	0	0	0	0	0	0	0	79	0	1	Inf	0	0	8.888194417	0	0	0	0	0	0	0	8.888194417	0	1	Inf	0	0	2.981307501	0	0	0	0
646	sweep_net	2022	2022_S2	S2	Sept_Nov_2022	low	540	agro_ISeBAF	Cucurbita_moschata	Kinyenze_B	2	31.28125	15.2975	24.1425	65.025	0.0375	79	0.2	0.4	0	5	1	2	0	79	1.33217904	0.72	3.571428571	4	0.960964047	8.888194417	0.447213595	0.632455532	0	2.236067977	1	1.414213562	0	8.888194417	1.154200607	0.848528137	1.889822365	2	0.980287737	2.981307501	0.668740305	0.795270729	0	1.495348781
647	pan_trap	2023	2023_S2	S2	Sept_Nov_2023	low	540	agro_ISeBAF	Cucurbita_moschata	Kinyenze_B	2	26.54	24.555	25.53	66.935	1.87875	113	0	0	0	0	0	0	0	113	0	1	Inf	0	0	10.63014581	0	0	0	0	0	0	0	10.63014581	0	1	Inf	0	0	3.260390439	0	0	0	0
648	sweep_net	2023	2023_S2	S2	Sept_Nov_2023	low	540	agro_ISeBAF	Cucurbita_moschata	Kinyenze_B	2	26.54	24.555	25.53	66.935	1.87875	113	0.3	0.1	0.4	10	3	1	4	113	1.418483662	0.72	3.571428571	5	0.881353453	10.63014581	0.547722558	0.316227766	0.632455532	3.16227766	1.732050808	1	2	10.63014581	1.191001118	0.848528137	1.889822365	2.236067977	0.938804268	3.260390439	0.740082804	0.562341325	0.795270729	1.77827941
649	pan_trap	2022	2022_S1	S1	April_June_2022	high	908	agro_ISeBAF	Citrullus_lanatus	Kitala	2	27.13625	18.4425	21.92375	83.23875	2.16875	84	0	0	0	2	0	0	0	84	0.693147181	0.5	2	2	1	9.16515139	0	0	0	1.414213562	0	0	0	9.16515139	0.832554611	0.707106781	1.414213562	1.414213562	1	3.027400104	0	0	0	1.189207115
650	sweep_net	2022	2022_S1	S1	April_June_2022	high	908	agro_ISeBAF	Citrullus_lanatus	Kitala	2	27.13625	18.4425	21.92375	83.23875	2.21875	88	0	0.75	0	4	0	3	0	88	0.562335145	0.375	1.6	2	0.811278124	9.38083152	0	0.866025404	0	2	0	1.732050808	0	9.38083152	0.749890088	0.612372436	1.264911064	1.414213562	0.900709789	3.062814314	0	0.930604859	0	1.414213562
651	pan_trap	2023	2023_S1	S1	April_June_2023	high	908	agro_ISeBAF	Citrullus_lanatus	Kitala	2	25.06625	23.26125	24.4825	74.23125	1.4975	27	0	0	0	7	0	0	0	27	0.955699891	0.571428571	2.333333333	3	0.86991553	5.196152423	0	0	0	2.645751311	0	0	0	5.196152423	0.977599044	0.755928946	1.527525232	1.732050808	0.932692623	2.279507057	0	0	0	1.626576562
652	sweep_net	2023	2023_S1	S1	April_June_2023	high	908	agro_ISeBAF	Citrullus_lanatus	Kitala	2	25.06625	23.26125	24.4825	74.23125	1.4975	27	0.166666667	0.333333333	0	6	1	2	0	27	1.329661349	0.722222222	3.6	4	0.959147917	5.196152423	0.40824829	0.577350269	0	2.449489743	1	1.414213562	0	5.196152423	1.153109426	0.849836586	1.897366596	2	0.979360974	2.279507057	0.638943104	0.759835686	0	1.56508458
653	pan_trap	2022	2022_S2	S2	Sept_Nov_2022	high	908	agro_ISeBAF	Citrullus_lanatus	Kitala	2	27.32125	16.2525	21.4475	71.49240841	0.32	88	0	0	0	0	0	0	0	88	0	1	Inf	0	0	9.38083152	0	0	0	0	0	0	0	9.38083152	0	1	Inf	0	0	3.062814314	0	0	0	0
654	sweep_net	2022	2022_S2	S2	Sept_Nov_2022	high	908	agro_ISeBAF	Citrullus_lanatus	Kitala	2	27.32125	14.17375	21.4475	71.49240841	0.32	69	0	0	0.25	4	0	0	1	69	1.039720771	0.625	2.666666667	3	0.94639463	8.306623863	0	0	0.5	2	0	0	1	8.306623863	1.01966699	0.790569415	1.632993162	1.732050808	0.972828161	2.882121417	0	0	0.707106781	1.414213562
655	pan_trap	2023	2023_S2	S2	Sept_Nov_2023	high	908	agro_ISeBAF	Citrullus_lanatus	Kitala	2	24.3825	19.565	21.9275	75.35875	2.4475	35	0	0	0	0	0	0	0	35	0	1	Inf	0	0	5.916079783	0	0	0	0	0	0	0	5.916079783	0	1	Inf	0	0	2.432299279	0	0	0	0
656	sweep_net	2023	2023_S2	S2	Sept_Nov_2023	high	908	agro_ISeBAF	Citrullus_lanatus	Kitala	2	24.3825	19.565	21.9275	74.7125	2.4475	39	0.260869565	0.173913043	0	23	6	4	0	39	2.102865772	0.854442344	6.87012987	10	0.913263001	6.244997998	0.510753918	0.417028828	0	4.795831523	2.449489743	2	0	6.244997998	1.450126123	0.924360505	2.621093259	3.16227766	0.955647948	2.498999399	0.714670496	0.645777692	0	2.189938703
657	pan_trap	2022	2022_S1	S1	April_June_2022	high	908	agro_ISeBAF	Cucumis_sativus	Kitala	2	27.13625	18.4425	21.92375	83.23875	2.16875	378	0	0	0	1	0	0	0	378	0	0	1	1	0	19.4422221	0	0	0	1	0	0	0	19.4422221	0	0	1	1	0	4.409333521	0	0	0	1
658	sweep_net	2022	2022_S1	S1	April_June_2022	high	908	agro_ISeBAF	Cucumis_sativus	Kitala	2	27.13625	18.4425	21.92375	83.23875	2.21875	375	0	0.1	0.1	10	0	1	1	375	1.973001406	0.84	6.25	8	0.948813115	19.36491673	0	0.316227766	0.316227766	3.16227766	0	1	1	19.36491673	1.404635685	0.916515139	2.5	2.828427125	0.974070385	4.400558684	0	0.562341325	0.562341325	1.77827941
659	pan_trap	2023	2023_S1	S1	April_June_2023	high	908	agro_ISeBAF	Cucumis_sativus	Kitala	2	25.06625	23.26125	24.4825	74.23125	1.4975	167	0.666666667	0	0	3	2	0	0	167	0.636514168	0.444444444	1.8	2	0.918295834	12.92284798	0.816496581	0	0	1.732050808	1.414213562	0	0	12.92284798	0.797818381	0.666666667	1.341640786	1.414213562	0.958277535	3.594836294	0.903602004	0	0	1.316074013
660	sweep_net	2023	2023_S1	S1	April_June_2023	high	908	agro_ISeBAF	Cucumis_sativus	Kitala	2	25.06625	23.26125	24.4825	74.23125	1.4975	167	0.153846154	0.153846154	0	13	2	2	0	167	1.991509361	0.852071006	6.76	8	0.95771356	12.92284798	0.39223227	0.39223227	0	3.605551275	1.414213562	1.414213562	0	12.92284798	1.411208476	0.923076923	2.6	2.828427125	0.978628407	3.594836294	0.626284496	0.626284496	0	1.898828922
661	pan_trap	2022	2022_S2	S2	Sept_Nov_2022	high	908	agro_ISeBAF	Cucumis_sativus	Kitala	2	27.32125	16.2525	21.4475	71.49240841	0.32	134	0	0	0	1	0	0	0	134	0	0	1	1	0	11.5758369	0	0	0	1	0	0	0	11.5758369	0	0	1	1	0	3.402328159	0	0	0	1
662	sweep_net	2022	2022_S2	S2	Sept_Nov_2022	high	908	agro_ISeBAF	Cucumis_sativus	Kitala	2	27.32125	14.17375	21.4475	71.49240841	0.32	135	0	0.25	0	4	0	1	0	135	1.386294361	0.75	4	4	1	11.61895004	0	0.5	0	2	0	1	0	11.61895004	1.177410023	0.866025404	2	2	1	3.408658099	0	0.707106781	0	1.414213562
663	pan_trap	2023	2023_S2	S2	Sept_Nov_2023	high	908	agro_ISeBAF	Cucumis_sativus	Kitala	2	24.3825	19.565	21.9275	75.35875	2.4475	167	0	0	0	0	0	0	0	167	0	1	Inf	0	0	12.92284798	0	0	0	0	0	0	0	12.92284798	0	1	Inf	0	0	3.594836294	0	0	0	0
664	sweep_net	2023	2023_S2	S2	Sept_Nov_2023	high	908	agro_ISeBAF	Cucumis_sativus	Kitala	2	24.3825	19.565	21.9275	74.7125	2.4475	167	0.5	0.176470588	0.029411765	34	17	6	1	167	1.712014278	0.705882353	3.4	11	0.713965408	12.92284798	0.707106781	0.420084025	0.171498585	5.830951895	4.123105626	2.449489743	1	12.92284798	1.308439635	0.84016805	1.843908891	3.31662479	0.844964738	3.594836294	0.840896415	0.648138893	0.414123877	2.414736403
665	pan_trap	2022	2022_S1	S1	April_June_2022	high	908	agro_ISeBAF	Cucurbita_moschata	Kitala	2	27.13625	18.4425	21.92375	83.23875	2.16875	35	0	0	0	2	0	0	0	35	0	0	1	1	0	5.916079783	0	0	0	1.414213562	0	0	0	5.916079783	0	0	1	1	0	2.432299279	0	0	0	1.189207115
666	sweep_net	2022	2022_S1	S1	April_June_2022	high	908	agro_ISeBAF	Cucurbita_moschata	Kitala	2	27.13625	18.4425	21.92375	83.23875	2.21875	37	0	0.571428571	0.142857143	7	0	4	1	37	1.153741943	0.612244898	2.578947368	4	0.83224889	6.08276253	0	0.755928946	0.377964473	2.645751311	0	2	1	6.08276253	1.074123802	0.782460796	1.605910137	2	0.912276762	2.466325715	0	0.869441744	0.614788153	1.626576562
667	pan_trap	2023	2023_S1	S1	April_June_2023	high	908	agro_ISeBAF	Cucurbita_moschata	Kitala	2	25.06625	23.26125	24.4825	74.23125	1.4975	152	0	0	0	1	0	0	0	152	0	0	1	1	0	12.32882801	0	0	0	1	0	0	0	12.32882801	0	0	1	1	0	3.511243086	0	0	0	1
668	sweep_net	2023	2023_S1	S1	April_June_2023	high	908	agro_ISeBAF	Cucurbita_moschata	Kitala	2	25.06625	23.26125	24.4825	74.23125	1.4975	150	0	0.222222222	0	9	0	2	0	150	1.889159164	0.839506173	6.230769231	7	0.970835763	12.24744871	0	0.471404521	0	3	0	1.414213562	0	12.24744871	1.374466865	0.916245695	2.496150883	2.645751311	0.985309983	3.499635512	0	0.686589048	0	1.732050808
669	pan_trap	2022	2022_S2	S2	Sept_Nov_2022	high	908	agro_ISeBAF	Cucurbita_moschata	Kitala	2	27.32125	16.2525	21.4475	71.49240841	0.32	55	0	0	0	1	0	0	0	55	0	0	1	1	0	7.416198487	0	0	0	1	0	0	0	7.416198487	0	0	1	1	0	2.723269815	0	0	0	1
670	sweep_net	2022	2022_S2	S2	Sept_Nov_2022	high	908	agro_ISeBAF	Cucurbita_moschata	Kitala	2	27.32125	14.17375	21.4475	71.49240841	0.32	58	0	0.5	0	2	0	1	0	58	0.693147181	0.5	2	2	1	7.615773106	0	0.707106781	0	1.414213562	0	1	0	7.615773106	0.832554611	0.707106781	1.414213562	1.414213562	1	2.759669021	0	0.840896415	0	1.189207115
671	pan_trap	2023	2023_S2	S2	Sept_Nov_2023	high	908	agro_ISeBAF	Cucurbita_moschata	Kitala	2	24.3825	19.565	21.9275	75.35875	2.4475	145	0	0	0	1	0	0	0	145	0	0	1	1	0	12.04159458	0	0	0	1	0	0	0	12.04159458	0	0	1	1	0	3.470100082	0	0	0	1
672	sweep_net	2023	2023_S2	S2	Sept_Nov_2023	high	908	agro_ISeBAF	Cucurbita_moschata	Kitala	2	24.3825	19.565	21.9275	74.7125	2.4475	146	0.384615385	0.192307692	0	26	10	5	0	146	1.776259598	0.781065089	4.567567568	8	0.854200304	12.08304597	0.620173673	0.43852901	0	5.099019514	3.16227766	2.236067977	0	12.08304597	1.332763894	0.883778869	2.137186835	2.828427125	0.924229573	3.476067602	0.787511062	0.662215229	0	2.258100864
673	pan_trap	2022	2022_S1	S1	April_June_2022	low	500	conventional	Citrullus_lanatus	Mafiga	2	30.11	17.4225	23.3775	85.69125	2.1375	294	0	0	0	1	0	0	0	294	0	0	1	1	0	17.1464282	0	0	0	1	0	0	0	17.1464282	0	0	1	1	0	4.14082458	0	0	0	1
674	sweep_net	2022	2022_S1	S1	April_June_2022	low	500	conventional	Citrullus_lanatus	Mafiga	2	30.11	17.4225	23.3775	85.69125	2.1375	274	0.717948718	0.102564103	0.051282051	39	28	4	2	274	1.057933635	0.466798159	1.875462392	7	0.543670341	16.55294536	0.847318546	0.320256308	0.226455407	6.244997998	5.291502622	2	1.414213562	16.55294536	1.028559009	0.683226287	1.369475225	2.645751311	0.737340044	4.068531106	0.920499074	0.565911926	0.47587331	2.498999399
675	pan_trap	2023	2023_S1	S1	April_June_2023	low	500	conventional	Citrullus_lanatus	Mafiga	2	24.9425	22.43	23.83625	74.45125	1.23875	229	0	0	0	0	0	0	0	229	0	1	Inf	0	0	15.13274595	0	0	0	0	0	0	0	15.13274595	0	1	Inf	0	0	3.890083026	0	0	0	0
676	sweep_net	2023	2023_S1	S1	April_June_2023	low	500	conventional	Citrullus_lanatus	Mafiga	2	24.9425	22.43	23.83625	74.45125	1.23875	218	0.833333333	0.148148148	0	54	45	8	0	218	0.508699892	0.283264746	1.395215311	3	0.463038596	14.76482306	0.912870929	0.384900179	0	7.348469228	6.708203932	2.828427125	0	14.76482306	0.713232004	0.532226217	1.181192326	1.732050808	0.680469394	3.842502187	0.955442792	0.620403239	0	2.710806011
677	pan_trap	2022	2022_S2	S2	Sept_Nov_2022	low	500	conventional	Citrullus_lanatus	Mafiga	2	31.28125	15.16	24.1425	64.795	0.1375	3	0	0	0	0	0	0	0	3	0	1	Inf	0	0	1.732050808	0	0	0	0	0	0	0	1.732050808	0	1	Inf	0	0	1.316074013	0	0	0	0
678	sweep_net	2022	2022_S2	S2	Sept_Nov_2022	low	500	conventional	Citrullus_lanatus	Mafiga	2	31.28125	15.2975	24.1425	65.025	0.0375	2	0	0	1	1	0	0	1	2	0	0	1	1	0	1.414213562	0	0	1	1	0	0	1	1.414213562	0	0	1	1	0	1.189207115	0	0	1	1
679	pan_trap	2023	2023_S2	S2	Sept_Nov_2023	low	500	conventional	Citrullus_lanatus	Mafiga	2	26.54	24.555	25.53	66.935	1.87875	215	0	0	0	0	0	0	0	215	0	1	Inf	0	0	14.6628783	0	0	0	0	0	0	0	14.6628783	0	1	Inf	0	0	3.829213796	0	0	0	0
680	sweep_net	2023	2023_S2	S2	Sept_Nov_2023	low	500	conventional	Citrullus_lanatus	Mafiga	2	26.54	24.555	25.53	66.935	1.87875	204	0.4	0.1	0.5	10	4	1	5	204	0.943348392	0.58	2.380952381	3	0.858672711	14.28285686	0.632455532	0.316227766	0.707106781	3.16227766	2	1	2.236067977	14.28285686	0.971261238	0.761577311	1.5430335	1.732050808	0.926645947	3.779266709	0.795270729	0.562341325	0.840896415	1.77827941
681	pan_trap	2022	2022_S1	S1	April_June_2022	low	500	conventional	Cucumis_sativus	Mafiga	2	30.11	17.4225	23.3775	85.69125	2.1375	374	1	0	0	1	1	0	0	374	0	0	1	1	0	19.33907961	1	0	0	1	1	0	0	19.33907961	0	0	1	1	0	4.39762204	1	0	0	1
682	sweep_net	2022	2022_S1	S1	April_June_2022	low	500	conventional	Cucumis_sativus	Mafiga	2	30.11	17.4225	23.3775	85.69125	2.1375	374	0.636363636	0.03030303	0	33	21	1	0	374	1.091426979	0.54912764	2.217922607	5	0.67814171	19.33907961	0.797724035	0.174077656	0	5.744562647	4.582575695	1	0	19.33907961	1.044713826	0.74103147	1.489269152	2.236067977	0.823493601	4.39762204	0.893153982	0.417226145	0	2.396781727
683	pan_trap	2023	2023_S1	S1	April_June_2023	low	500	conventional	Cucumis_sativus	Mafiga	2	24.9425	22.43	23.83625	74.45125	1.23875	273	1	0	0	1	1	0	0	273	0	0	1	1	0	16.52271164	1	0	0	1	1	0	0	16.52271164	0	0	1	1	0	4.064813851	1	0	0	1
684	sweep_net	2023	2023_S1	S1	April_June_2023	low	500	conventional	Cucumis_sativus	Mafiga	2	24.9425	22.43	23.83625	74.45125	1.23875	273	0.857142857	0.06122449	0	49	42	3	0	273	0.592549784	0.259058726	1.349634626	5	0.368171881	16.52271164	0.9258201	0.24743583	0	7	6.480740698	1.732050808	0	16.52271164	0.769772553	0.508978119	1.161737761	2.236067977	0.606771688	4.064813851	0.962195458	0.497429221	0	2.645751311
685	pan_trap	2022	2022_S2	S2	Sept_Nov_2022	low	500	conventional	Cucumis_sativus	Mafiga	2	31.28125	15.16	24.1425	64.795	0.1375	2	0	0	0	0	0	0	0	2	0	1	Inf	0	0	1.414213562	0	0	0	0	0	0	0	1.414213562	0	1	Inf	0	0	1.189207115	0	0	0	0
686	sweep_net	2022	2022_S2	S2	Sept_Nov_2022	low	500	conventional	Cucumis_sativus	Mafiga	2	31.28125	15.2975	24.1425	65.025	0.0375	2	0	0	0.666666667	3	0	0	2	2	0.636514168	0.444444444	1.8	2	0.918295834	1.414213562	0	0	0.816496581	1.732050808	0	0	1.414213562	1.414213562	0.797818381	0.666666667	1.341640786	1.414213562	0.958277535	1.189207115	0	0	0.903602004	1.316074013
687	pan_trap	2023	2023_S2	S2	Sept_Nov_2023	low	500	conventional	Cucumis_sativus	Mafiga	2	26.54	24.555	25.53	66.935	1.87875	279	0	0	0	0	0	0	0	279	0	1	Inf	0	0	16.70329309	0	0	0	0	0	0	0	16.70329309	0	1	Inf	0	0	4.086966245	0	0	0	0
688	sweep_net	2023	2023_S2	S2	Sept_Nov_2023	low	500	conventional	Cucumis_sativus	Mafiga	2	26.54	24.555	25.53	66.935	1.87875	279	0.166666667	0.166666667	0.166666667	6	1	1	1	279	1.791759469	0.833333333	6	6	1	16.70329309	0.40824829	0.40824829	0.40824829	2.449489743	1	1	1	16.70329309	1.338566199	0.912870929	2.449489743	2.449489743	1	4.086966245	0.638943104	0.638943104	0.638943104	1.56508458
689	pan_trap	2022	2022_S1	S1	April_June_2022	low	500	conventional	Cucurbita_moschata	Mafiga	2	30.11	17.4225	23.3775	85.69125	2.1375	156	0	0	0	0	0	0	0	156	0	1	Inf	0	0	12.489996	0	0	0	0	0	0	0	12.489996	0	1	Inf	0	0	3.534118843	0	0	0	0
690	sweep_net	2022	2022_S1	S1	April_June_2022	low	500	conventional	Cucurbita_moschata	Mafiga	2	30.11	17.4225	23.3775	85.69125	2.1375	183	0.709677419	0.096774194	0	31	22	3	0	183	0.874440095	0.459937565	1.851637765	4	0.630775194	13.52774926	0.842423539	0.311085508	0	5.567764363	4.69041576	1.732050808	0	13.52774926	0.935115017	0.678186969	1.360748972	2	0.79421357	3.678008871	0.917836336	0.5577504	0	2.359611062
691	pan_trap	2023	2023_S1	S1	April_June_2023	low	500	conventional	Cucurbita_moschata	Mafiga	2	24.9425	22.43	23.83625	74.45125	1.23875	122	0	0	0	0	0	0	0	122	0	1	Inf	0	0	11.04536102	0	0	0	0	0	0	0	11.04536102	0	1	Inf	0	0	3.323456186	0	0	0	0
692	sweep_net	2023	2023_S1	S1	April_June_2023	low	500	conventional	Cucurbita_moschata	Mafiga	2	24.9425	22.43	23.83625	74.45125	1.23875	122	0.902439024	0.048780488	0	41	37	2	0	122	0.387314713	0.180844735	1.220769789	3	0.352549045	11.04536102	0.949967907	0.220863052	0	6.403124237	6.08276253	1.414213562	0	11.04536102	0.622346136	0.425258434	1.104884514	1.732050808	0.593758406	3.323456186	0.974662971	0.469960692	0	2.530439534
693	pan_trap	2022	2022_S2	S2	Sept_Nov_2022	low	500	conventional	Cucurbita_moschata	Mafiga	2	31.28125	15.16	24.1425	64.795	0.1375	22	0	0	0	0	0	0	0	22	0	1	Inf	0	0	4.69041576	0	0	0	0	0	0	0	4.69041576	0	1	Inf	0	0	2.165736771	0	0	0	0
694	sweep_net	2022	2022_S2	S2	Sept_Nov_2022	low	500	conventional	Cucurbita_moschata	Mafiga	2	31.28125	15.2975	24.1425	65.025	0.0375	23	0	0.25	0	4	0	1	0	23	1.039720771	0.625	2.666666667	3	0.94639463	4.795831523	0	0.5	0	2	0	1	0	4.795831523	1.01966699	0.790569415	1.632993162	1.732050808	0.972828161	2.189938703	0	0.707106781	0	1.414213562
695	pan_trap	2023	2023_S2	S2	Sept_Nov_2023	low	500	conventional	Cucurbita_moschata	Mafiga	2	26.54	24.555	25.53	66.935	1.87875	122	0	0	0	0	0	0	0	122	0	1	Inf	0	0	11.04536102	0	0	0	0	0	0	0	11.04536102	0	1	Inf	0	0	3.323456186	0	0	0	0
696	sweep_net	2023	2023_S2	S2	Sept_Nov_2023	low	500	conventional	Cucurbita_moschata	Mafiga	2	26.54	24.555	25.53	66.935	1.87875	122	0.2	0.1	0.4	10	2	1	4	122	1.470808476	0.74	3.846153846	5	0.913864688	11.04536102	0.447213595	0.316227766	0.632455532	3.16227766	1.414213562	1	2	11.04536102	1.212768929	0.860232527	1.961161351	2.236067977	0.955962702	3.323456186	0.668740305	0.562341325	0.795270729	1.77827941
697	pan_trap	2022	2022_S1	S1	April_June_2022	low	486	conventional	Citrullus_lanatus	Mazimbu	2	30.11	17.4225	23.3775	85.69125	2.1375	168	0	0	0	1	0	0	0	168	0	0	1	1	0	12.9614814	0	0	0	1	0	0	0	12.9614814	0	0	1	1	0	3.600205744	0	0	0	1
698	sweep_net	2022	2022_S1	S1	April_June_2022	low	486	conventional	Citrullus_lanatus	Mazimbu	2	30.11	17.4225	23.3775	85.69125	2.1375	148	0.666666667	0.137254902	0	51	34	7	0	148	0.960463759	0.510572857	2.043205027	4	0.692828151	12.16552506	0.816496581	0.370479287	0	7.141428429	5.830951895	2.645751311	0	12.16552506	0.980032529	0.71454381	1.429407229	2	0.832362992	3.487911275	0.903602004	0.608670097	0	2.672345118
699	pan_trap	2023	2023_S1	S1	April_June_2023	low	486	conventional	Citrullus_lanatus	Mazimbu	2	24.9425	22.43	23.83625	74.45125	1.23875	205	0	0	0	21	0	0	0	205	0.594024166	0.321995465	1.474916388	3	0.540704097	14.31782106	0	0	0	4.582575695	0	0	0	14.31782106	0.770729632	0.567446442	1.214461357	1.732050808	0.735325844	3.783889674	0	0	0	2.140695143
700	sweep_net	2023	2023_S1	S1	April_June_2023	low	486	conventional	Citrullus_lanatus	Mazimbu	2	24.9425	22.43	23.83625	74.45125	1.23875	193	0.608695652	0.043478261	0	46	28	2	0	193	1.323405234	0.593572779	2.460465116	8	0.636423389	13.89244399	0.780189498	0.208514414	0	6.782329983	5.291502622	1.414213562	0	13.89244399	1.150393512	0.770436746	1.568586981	2.828427125	0.797761486	3.727256899	0.883283362	0.456633785	0	2.604290687
701	pan_trap	2022	2022_S2	S2	Sept_Nov_2022	low	486	conventional	Citrullus_lanatus	Mazimbu	2	31.28125	15.16	24.1425	64.795	0.1375	57	0	0	0	6	0	0	0	57	0.867563228	0.5	2	3	0.789690082	7.549834435	0	0	0	2.449489743	0	0	0	7.549834435	0.931430743	0.707106781	1.414213562	1.732050808	0.888645082	2.747696205	0	0	0	1.56508458
702	sweep_net	2022	2022_S2	S2	Sept_Nov_2022	low	486	conventional	Citrullus_lanatus	Mazimbu	2	31.28125	15.2975	24.1425	65.025	0.0375	56	0.052631579	0	0.157894737	19	1	0	3	56	0.94304567	0.493074792	1.972677596	4	0.680263656	7.483314774	0.229415734	0	0.397359707	4.358898944	1	0	1.732050808	7.483314774	0.971105386	0.702192845	1.404520415	2	0.824780974	2.7355648	0.478973625	0	0.630364741	2.08779763
703	pan_trap	2023	2023_S2	S2	Sept_Nov_2023	low	486	conventional	Citrullus_lanatus	Mazimbu	2	26.54	24.555	25.53	66.935	1.87875	179	0	0	1	1	0	0	1	179	0	0	1	1	0	13.37908816	0	0	1	1	0	0	1	13.37908816	0	0	1	1	0	3.657743589	0	0	1	1
704	sweep_net	2023	2023_S2	S2	Sept_Nov_2023	low	486	conventional	Citrullus_lanatus	Mazimbu	2	26.54	24.555	25.53	66.935	1.87875	167	0.111111111	0	0.444444444	9	1	0	4	167	1.273028337	0.691358025	3.24	4	0.918295834	12.92284798	0.333333333	0	0.666666667	3	1	0	2	12.92284798	1.128285574	0.831479419	1.8	2	0.958277535	3.594836294	0.577350269	0	0.816496581	1.732050808
705	pan_trap	2022	2022_S1	S1	April_June_2022	low	486	conventional	Cucumis_sativus	Mazimbu	2	30.11	17.4225	23.3775	85.69125	2.1375	220	0	0	0	1	0	0	0	220	0	0	1	1	0	14.83239697	0	0	0	1	0	0	0	14.83239697	0	0	1	1	0	3.851285107	0	0	0	1
706	sweep_net	2022	2022_S1	S1	April_June_2022	low	486	conventional	Cucumis_sativus	Mazimbu	2	30.11	17.4225	23.3775	85.69125	2.1375	180	0.636363636	0	0.022727273	44	28	0	1	180	1.102724903	0.547520661	2.210045662	6	0.615442486	13.41640786	0.797724035	0	0.150755672	6.633249581	5.291502622	0	1	13.41640786	1.050107091	0.739946391	1.486622232	2.449489743	0.784501425	3.662841501	0.893153982	0	0.388272678	2.575509577
707	pan_trap	2023	2023_S1	S1	April_June_2023	low	486	conventional	Cucumis_sativus	Mazimbu	2	24.9425	22.43	23.83625	74.45125	1.23875	142	0.25	0	0	8	2	0	0	142	0.900256051	0.53125	2.133333333	3	0.819448372	11.91637529	0.5	0	0	2.828427125	1.414213562	0	0	11.91637529	0.948818239	0.728868987	1.460593487	1.732050808	0.905233877	3.452010326	0.707106781	0	0	1.681792831
708	sweep_net	2023	2023_S1	S1	April_June_2023	low	486	conventional	Cucumis_sativus	Mazimbu	2	24.9425	22.43	23.83625	74.45125	1.23875	135	0.6	0.04	0.02	50	30	2	1	135	1.121240082	0.5672	2.310536044	6	0.625776005	11.61895004	0.774596669	0.2	0.141421356	7.071067812	5.477225575	1.414213562	1	11.61895004	1.058886246	0.753126815	1.520044751	2.449489743	0.791060051	3.408658099	0.880111737	0.447213595	0.376060309	2.659147948
709	pan_trap	2022	2022_S2	S2	Sept_Nov_2022	low	486	conventional	Cucumis_sativus	Mazimbu	2	31.28125	15.16	24.1425	64.795	0.1375	28	0	0	0	3	0	0	0	28	0.636514168	0.444444444	1.8	2	0.918295834	5.291502622	0	0	0	1.732050808	0	0	0	5.291502622	0.797818381	0.666666667	1.341640786	1.414213562	0.958277535	2.300326634	0	0	0	1.316074013
710	sweep_net	2022	2022_S2	S2	Sept_Nov_2022	low	486	conventional	Cucumis_sativus	Mazimbu	2	31.28125	15.2975	24.1425	65.025	0.0375	28	0.037037037	0.037037037	0.111111111	27	1	1	3	28	1.319908207	0.63648834	2.750943396	6	0.736654796	5.291502622	0.19245009	0.19245009	0.333333333	5.196152423	1	1	1.732050808	5.291502622	1.148872581	0.797802194	1.658596815	2.449489743	0.858285964	2.300326634	0.438691338	0.438691338	0.577350269	2.279507057
711	pan_trap	2023	2023_S2	S2	Sept_Nov_2023	low	486	conventional	Cucumis_sativus	Mazimbu	2	26.54	24.555	25.53	66.935	1.87875	138	0	0	0	0	0	0	0	138	0	1	Inf	0	0	11.74734012	0	0	0	0	0	0	0	11.74734012	0	1	Inf	0	0	3.427439296	0	0	0	0
712	sweep_net	2023	2023_S2	S2	Sept_Nov_2023	low	486	conventional	Cucumis_sativus	Mazimbu	2	26.54	24.555	25.53	66.935	1.87875	131	0	0	0.8	5	0	0	4	131	0.500402424	0.32	1.470588235	2	0.721928095	11.44552314	0	0	0.894427191	2.236067977	0	0	2	11.44552314	0.70739128	0.565685425	1.212678125	1.414213562	0.849663519	3.383123282	0	0	0.945741609	1.495348781
713	pan_trap	2022	2022_S1	S1	April_June_2022	low	486	conventional	Cucurbita_moschata	Mazimbu	2	30.11	17.4225	23.3775	85.69125	2.1375	183	0	0	0	0	0	0	0	183	0	1	Inf	0	0	13.52774926	0	0	0	0	0	0	0	13.52774926	0	1	Inf	0	0	3.678008871	0	0	0	0
714	sweep_net	2022	2022_S1	S1	April_June_2022	low	486	conventional	Cucurbita_moschata	Mazimbu	2	30.11	17.4225	23.3775	85.69125	2.1375	196	0.769230769	0.051282051	0	39	30	2	0	196	0.769825756	0.386587771	1.63022508	4	0.5553119	14	0.877058019	0.226455407	0	6.244997998	5.477225575	1.414213562	0	14	0.877397148	0.621761828	1.276802679	2	0.745192525	3.741657387	0.936513758	0.47587331	0	2.498999399
715	pan_trap	2023	2023_S1	S1	April_June_2023	low	486	conventional	Cucurbita_moschata	Mazimbu	2	25.265	22.69625	24.42	74.1825	1.0675	120	0.125	0	0	8	1	0	0	120	0.376770161	0.21875	1.28	2	0.543564443	10.95445115	0.353553391	0	0	2.828427125	1	0	0	10.95445115	0.613816065	0.467707173	1.13137085	1.414213562	0.73726823	3.30975092	0.594603558	0	0	1.681792831
716	sweep_net	2023	2023_S1	S1	April_June_2023	low	486	conventional	Cucurbita_moschata	Mazimbu	2	25.265	22.69625	24.42	74.1825	1.0675	113	0.735294118	0.044117647	0	68	50	3	0	113	0.968365103	0.439446367	1.783950617	7	0.497641221	10.63014581	0.857492926	0.210042013	0	8.246211251	7.071067812	1.732050808	0	10.63014581	0.984055437	0.66290751	1.335646142	2.645751311	0.705436901	3.260390439	0.926009139	0.458303407	0	2.871621711
717	pan_trap	2022	2022_S2	S2	Sept_Nov_2022	low	486	conventional	Cucurbita_moschata	Mazimbu	2	31.28125	15.16	24.1425	64.795	0.1375	12	0	0	0	4	0	0	0	12	0.562335145	0.375	1.6	2	0.811278124	3.464101615	0	0	0	2	0	0	0	3.464101615	0.749890088	0.612372436	1.264911064	1.414213562	0.900709789	1.861209718	0	0	0	1.414213562
718	sweep_net	2022	2022_S2	S2	Sept_Nov_2022	low	486	conventional	Cucurbita_moschata	Mazimbu	2	31.28125	15.2975	24.1425	65.025	0.0375	12	0	0.19047619	0.285714286	21	0	4	6	12	1.410352868	0.725623583	3.644628099	5	0.876301507	3.464101615	0	0.43643578	0.534522484	4.582575695	0	2	2.449489743	3.464101615	1.187582784	0.85183542	1.909090909	2.236067977	0.936109773	1.861209718	0	0.660632864	0.731110446	2.140695143
719	pan_trap	2023	2023_S2	S2	Sept_Nov_2023	low	486	conventional	Cucurbita_moschata	Mazimbu	2	26.54	24.555	25.53	66.935	1.87875	128	0	0	0	0	0	0	0	128	0	1	Inf	0	0	11.3137085	0	0	0	0	0	0	0	11.3137085	0	1	Inf	0	0	3.363585661	0	0	0	0
720	sweep_net	2023	2023_S2	S2	Sept_Nov_2023	low	486	conventional	Cucurbita_moschata	Mazimbu	2	26.54	24.555	25.53	66.935	1.87875	121	0	0	0.6	5	0	0	3	121	0.950270539	0.56	2.272727273	3	0.864973521	11	0	0	0.774596669	2.236067977	0	0	1.732050808	11	0.974818208	0.748331477	1.507556723	1.732050808	0.930039526	3.31662479	0	0	0.880111737	1.495348781
721	pan_trap	2022	2022_S1	S1	April_June_2022	high	1062	agro_ISeBAF	Citrullus_lanatus	Mgola_A	2	27.13625	18.4425	21.92375	83.23875	2.16875	26	0	0	0	1	0	0	0	26	0	0	1	1	0	5.099019514	0	0	0	1	0	0	0	5.099019514	0	0	1	1	0	2.258100864	0	0	0	1
722	sweep_net	2022	2022_S1	S1	April_June_2022	high	1062	agro_ISeBAF	Citrullus_lanatus	Mgola_A	2	27.13625	18.4425	21.92375	83.23875	2.21875	23	0	0.111111111	0	9	0	1	0	23	1.273028337	0.691358025	3.24	4	0.918295834	4.795831523	0	0.333333333	0	3	0	1	0	4.795831523	1.128285574	0.831479419	1.8	2	0.958277535	2.189938703	0	0.577350269	0	1.732050808
723	pan_trap	2023	2023_S1	S1	April_June_2023	high	1062	agro_ISeBAF	Citrullus_lanatus	Mgola_A	2	25.06625	23.26125	24.4825	74.23125	1.4975	10	0	0	0	0	0	0	0	10	0	1	Inf	0	0	3.16227766	0	0	0	0	0	0	0	3.16227766	0	1	Inf	0	0	1.77827941	0	0	0	0
724	sweep_net	2023	2023_S1	S1	April_June_2023	high	1062	agro_ISeBAF	Citrullus_lanatus	Mgola_A	2	25.06625	23.26125	24.4825	74.23125	1.4975	12	0.1	0.5	0	10	1	5	0	12	1.359236701	0.68	3.125	5	0.844541246	3.464101615	0.316227766	0.707106781	0	3.16227766	1	2.236067977	0	3.464101615	1.165863071	0.824621125	1.767766953	2.236067977	0.918989253	1.861209718	0.562341325	0.840896415	0	1.77827941
725	pan_trap	2022	2022_S2	S2	Sept_Nov_2022	high	1062	agro_ISeBAF	Citrullus_lanatus	Mgola_A	2	27.32125	16.2525	21.4475	71.49240841	0.32	0	0	0	0	0	0	0	0	0	0	1	Inf	0	0	0	0	0	0	0	0	0	0	0	0	1	Inf	0	0	0	0	0	0	0
726	sweep_net	2022	2022_S2	S2	Sept_Nov_2022	high	1062	agro_ISeBAF	Citrullus_lanatus	Mgola_A	2	27.32125	14.17375	21.4475	71.49240841	0.32	0	0	0.142857143	0	7	0	1	0	0	1.153741943	0.612244898	2.578947368	4	0.83224889	0	0	0.377964473	0	2.645751311	0	1	0	0	1.074123802	0.782460796	1.605910137	2	0.912276762	0	0	0.614788153	0	1.626576562
727	pan_trap	2023	2023_S2	S2	Sept_Nov_2023	high	1062	agro_ISeBAF	Citrullus_lanatus	Mgola_A	2	24.3825	19.565	21.9275	75.35875	2.4475	22	0	0	0	0	0	0	0	22	0	1	Inf	0	0	4.69041576	0	0	0	0	0	0	0	4.69041576	0	1	Inf	0	0	2.165736771	0	0	0	0
728	sweep_net	2023	2023_S2	S2	Sept_Nov_2023	high	1062	agro_ISeBAF	Citrullus_lanatus	Mgola_A	2	24.3825	19.565	21.9275	74.7125	2.4475	24	0	0.277777778	0	18	0	5	0	24	1.827174844	0.808641975	5.225806452	8	0.878685362	4.898979486	0	0.527046277	0	4.242640687	0	2.236067977	0	4.898979486	1.351730315	0.899245225	2.286002286	2.828427125	0.937382186	2.213363839	0	0.725979529	0	2.059767144
729	pan_trap	2022	2022_S1	S1	April_June_2022	high	1062	agro_ISeBAF	Cucumis_sativus	Mgola_A	2	27.13625	18.4425	21.92375	83.23875	2.16875	214	0	0	0	1	0	0	0	214	0	0	1	1	0	14.62873884	0	0	0	1	0	0	0	14.62873884	0	0	1	1	0	3.824753435	0	0	0	1
730	sweep_net	2022	2022_S1	S1	April_June_2022	high	1062	agro_ISeBAF	Cucumis_sativus	Mgola_A	2	27.13625	18.4425	21.92375	83.23875	2.21875	204	0	0.166666667	0	12	0	2	0	204	1.704551445	0.805555556	5.142857143	6	0.951328275	14.28285686	0	0.40824829	0	3.464101615	0	1.414213562	0	14.28285686	1.305584714	0.897527468	2.267786838	2.449489743	0.975360587	3.779266709	0	0.638943104	0	1.861209718
731	pan_trap	2023	2023_S1	S1	April_June_2023	high	1062	agro_ISeBAF	Cucumis_sativus	Mgola_A	2	25.06625	23.26125	24.4825	74.23125	1.4975	153	0	0	0	0	0	0	0	153	0	1	Inf	0	0	12.36931688	0	0	0	0	0	0	0	12.36931688	0	1	Inf	0	0	3.517003963	0	0	0	0
732	sweep_net	2023	2023_S1	S1	April_June_2023	high	1062	agro_ISeBAF	Cucumis_sativus	Mgola_A	2	25.06625	23.26125	24.4825	74.23125	1.4975	167	0	0.294117647	0	17	0	5	0	167	1.64591683	0.761245675	4.188405797	7	0.845833931	12.92284798	0	0.542326145	0	4.123105626	0	2.236067977	0	12.92284798	1.282932902	0.87249394	2.046559502	2.645751311	0.919692302	3.594836294	0	0.736427963	0	2.030543185
733	pan_trap	2022	2022_S2	S2	Sept_Nov_2022	high	1062	agro_ISeBAF	Cucumis_sativus	Mgola_A	2	27.32125	16.2525	21.4475	71.49240841	0.32	19	0	0	0	2	0	0	0	19	0.693147181	0.5	2	2	1	4.358898944	0	0	0	1.414213562	0	0	0	4.358898944	0.832554611	0.707106781	1.414213562	1.414213562	1	2.08779763	0	0	0	1.189207115
734	sweep_net	2022	2022_S2	S2	Sept_Nov_2022	high	1062	agro_ISeBAF	Cucumis_sativus	Mgola_A	2	27.32125	14.17375	21.4475	71.49240841	0.32	19	0	0.166666667	0	6	0	1	0	19	0.867563228	0.5	2	3	0.789690082	4.358898944	0	0.40824829	0	2.449489743	0	1	0	4.358898944	0.931430743	0.707106781	1.414213562	1.732050808	0.888645082	2.08779763	0	0.638943104	0	1.56508458
735	pan_trap	2023	2023_S2	S2	Sept_Nov_2023	high	1062	agro_ISeBAF	Cucumis_sativus	Mgola_A	2	24.89875	20.10125	22.54375	74.225	2.21875	161	0	0	0	0	0	0	0	161	0	1	Inf	0	0	12.68857754	0	0	0	0	0	0	0	12.68857754	0	1	Inf	0	0	3.562102966	0	0	0	0
736	sweep_net	2023	2023_S2	S2	Sept_Nov_2023	high	1062	agro_ISeBAF	Cucumis_sativus	Mgola_A	2	24.89875	20.10125	22.54375	73.57875	2.21875	175	0.25	0.05	0	20	5	1	0	175	2.082007362	0.85	6.666666667	10	0.904204309	13.22875656	0.5	0.223606798	0	4.472135955	2.236067977	1	0	13.22875656	1.44291627	0.921954446	2.581988897	3.16227766	0.950896581	3.637135763	0.707106781	0.472870805	0	2.114742527
737	pan_trap	2022	2022_S1	S1	April_June_2022	high	1062	agro_ISeBAF	Cucurbita_moschata	Mgola_A	2	27.13625	18.4425	21.92375	83.23875	2.16875	45	0	0	0	1	0	0	0	45	0	0	1	1	0	6.708203932	0	0	0	1	0	0	0	6.708203932	0	0	1	1	0	2.590020064	0	0	0	1
738	sweep_net	2022	2022_S1	S1	April_June_2022	high	1062	agro_ISeBAF	Cucurbita_moschata	Mgola_A	2	27.13625	18.4425	21.92375	83.23875	2.21875	45	0	0.285714286	0	7	0	2	0	45	1.351783994	0.734693878	3.769230769	4	0.975106032	6.708203932	0	0.534522484	0	2.645751311	0	1.414213562	0	6.708203932	1.162662459	0.857142857	1.941450687	2	0.987474573	2.590020064	0	0.731110446	0	1.626576562
739	pan_trap	2023	2023_S1	S1	April_June_2023	high	1062	agro_ISeBAF	Cucurbita_moschata	Mgola_A	2	25.06625	23.26125	24.4825	74.23125	1.4975	74	0.333333333	0.666666667	0	3	1	2	0	74	0.636514168	0.444444444	1.8	2	0.918295834	8.602325267	0.577350269	0.816496581	0	1.732050808	1	1.414213562	0	8.602325267	0.797818381	0.666666667	1.341640786	1.414213562	0.958277535	2.932972088	0.759835686	0.903602004	0	1.316074013
740	sweep_net	2023	2023_S1	S1	April_June_2023	high	1062	agro_ISeBAF	Cucurbita_moschata	Mgola_A	2	25.06625	23.26125	24.4825	74.23125	1.4975	78	0.25	0.25	0	4	1	1	0	78	1.386294361	0.75	4	4	1	8.831760866	0.5	0.5	0	2	1	1	0	8.831760866	1.177410023	0.866025404	2	2	1	2.971827866	0.707106781	0.707106781	0	1.414213562
741	pan_trap	2022	2022_S2	S2	Sept_Nov_2022	high	1062	agro_ISeBAF	Cucurbita_moschata	Mgola_A	2	27.32125	16.2525	21.4475	71.49240841	0.32	33	0	0	0	0	0	0	0	33	0	1	Inf	0	0	5.744562647	0	0	0	0	0	0	0	5.744562647	0	1	Inf	0	0	2.396781727	0	0	0	0
742	sweep_net	2022	2022_S2	S2	Sept_Nov_2022	high	1062	agro_ISeBAF	Cucurbita_moschata	Mgola_A	2	27.32125	14.17375	21.4475	71.49240841	0.32	43	0	0	0	5	0	0	0	43	1.33217904	0.72	3.571428571	4	0.960964047	6.557438524	0	0	0	2.236067977	0	0	0	6.557438524	1.154200607	0.848528137	1.889822365	2	0.980287737	2.560749602	0	0	0	1.495348781
743	pan_trap	2023	2023_S2	S2	Sept_Nov_2023	high	1062	agro_ISeBAF	Cucurbita_moschata	Mgola_A	2	24.3825	19.565	21.9275	75.35875	2.4475	70	0	0	0	0	0	0	0	70	0	1	Inf	0	0	8.366600265	0	0	0	0	0	0	0	8.366600265	0	1	Inf	0	0	2.892507609	0	0	0	0
744	sweep_net	2023	2023_S2	S2	Sept_Nov_2023	high	1062	agro_ISeBAF	Cucurbita_moschata	Mgola_A	2	24.3825	19.565	21.9275	74.7125	2.4475	74	0.3	0.1	0	20	6	2	0	74	2.016153717	0.84	6.25	9	0.9175911	8.602325267	0.547722558	0.316227766	0	4.472135955	2.449489743	1.414213562	0	8.602325267	1.419913278	0.916515139	2.5	3	0.957909756	2.932972088	0.740082804	0.562341325	0	2.114742527
745	pan_trap	2022	2022_S1	S1	April_June_2022	high	1020	conventional	Citrullus_lanatus	Mgola_B	2	27.13625	18.4425	21.92375	83.23875	2.16875	272	0	0	0	2	0	0	0	272	0.693147181	0.5	2	2	1	16.4924225	0	0	0	1.414213562	0	0	0	16.4924225	0.832554611	0.707106781	1.414213562	1.414213562	1	4.06108637	0	0	0	1.189207115
746	sweep_net	2022	2022_S1	S1	April_June_2022	high	1020	conventional	Citrullus_lanatus	Mgola_B	2	27.13625	18.4425	21.92375	83.23875	2.21875	275	0.25	0.333333333	0.083333333	12	3	4	1	275	1.632630927	0.777777778	4.5	6	0.91118867	16.58312395	0.5	0.577350269	0.288675135	3.464101615	1.732050808	2	1	16.58312395	1.277744469	0.881917104	2.121320344	2.449489743	0.95456203	4.072238199	0.707106781	0.759835686	0.537284966	1.861209718
747	pan_trap	2023	2023_S1	S1	April_June_2023	high	1020	conventional	Citrullus_lanatus	Mgola_B	2	25.06625	23.26125	24.4825	74.23125	1.4975	113	0	0	0	0	0	0	0	113	0	1	Inf	0	0	10.63014581	0	0	0	0	0	0	0	10.63014581	0	1	Inf	0	0	3.260390439	0	0	0	0
748	sweep_net	2023	2023_S1	S1	April_June_2023	high	1020	conventional	Citrullus_lanatus	Mgola_B	2	25.06625	23.26125	24.4825	74.23125	1.4975	121	0.5	0.071428571	0	14	7	1	0	121	1.567081229	0.704081633	3.379310345	7	0.805320446	11	0.707106781	0.267261242	0	3.741657387	2.645751311	1	0	11	1.25183115	0.839095723	1.83829006	2.645751311	0.897396482	3.31662479	0.840896415	0.516973154	0	1.93433642
749	pan_trap	2022	2022_S2	S2	Sept_Nov_2022	high	1020	conventional	Citrullus_lanatus	Mgola_B	2	27.32125	16.2525	21.4475	71.49240841	0.32	40	0	0	0	0	0	0	0	40	0	1	Inf	0	0	6.32455532	0	0	0	0	0	0	0	6.32455532	0	1	Inf	0	0	2.514866859	0	0	0	0
750	sweep_net	2022	2022_S2	S2	Sept_Nov_2022	high	1020	conventional	Citrullus_lanatus	Mgola_B	2	27.32125	14.17375	21.4475	71.49240841	0.32	39	0	0.2	0.2	5	0	1	1	39	1.609437912	0.8	5	5	1	6.244997998	0	0.447213595	0.447213595	2.236067977	0	1	1	6.244997998	1.268636241	0.894427191	2.236067977	2.236067977	1	2.498999399	0	0.668740305	0.668740305	1.495348781
751	pan_trap	2023	2023_S2	S2	Sept_Nov_2023	high	1020	conventional	Citrullus_lanatus	Mgola_B	2	24.3825	19.565	21.9275	75.35875	2.4475	112	0	0	0	2	0	0	0	112	0.693147181	0.5	2	2	1	10.58300524	0	0	0	1.414213562	0	0	0	10.58300524	0.832554611	0.707106781	1.414213562	1.414213562	1	3.253153123	0	0	0	1.189207115
752	sweep_net	2023	2023_S2	S2	Sept_Nov_2023	high	1020	conventional	Citrullus_lanatus	Mgola_B	2	24.3825	19.565	21.9275	74.7125	2.4475	98	0.117647059	0.176470588	0	17	2	3	0	98	2.037734195	0.865051903	7.41025641	8	0.979943006	9.899494937	0.34299717	0.420084025	0	4.123105626	1.414213562	1.732050808	0	9.899494937	1.427492275	0.930081665	2.722178615	2.828427125	0.989920707	3.146346284	0.585659603	0.648138893	0	2.030543185
753	pan_trap	2022	2022_S1	S1	April_June_2022	high	1020	conventional	Cucumis_sativus	Mgola_B	2	27.13625	18.4425	21.92375	83.23875	2.16875	626	0	0	0	1	0	0	0	626	0	0	1	1	0	25.01999201	0	0	0	1	0	0	0	25.01999201	0	0	1	1	0	5.001998801	0	0	0	1
754	sweep_net	2022	2022_S1	S1	April_June_2022	high	1020	conventional	Cucumis_sativus	Mgola_B	2	27.13625	18.4425	21.92375	83.23875	2.21875	612	0.142857143	0.142857143	0	7	1	1	0	612	0.79631164	0.448979592	1.814814815	3	0.724834092	24.73863375	0.377964473	0.377964473	0	2.645751311	1	1	0	24.73863375	0.892362953	0.670059394	1.347150628	1.732050808	0.851371888	4.973794704	0.614788153	0.614788153	0	1.626576562
755	pan_trap	2023	2023_S1	S1	April_June_2023	high	1020	conventional	Cucumis_sativus	Mgola_B	2	25.06625	23.26125	24.4825	74.23125	1.4975	208	0	0	0	0	0	0	0	208	0	1	Inf	0	0	14.4222051	0	0	0	0	0	0	0	14.4222051	0	1	Inf	0	0	3.797657844	0	0	0	0
756	sweep_net	2023	2023_S1	S1	April_June_2023	high	1020	conventional	Cucumis_sativus	Mgola_B	2	25.06625	23.26125	24.4825	74.23125	1.4975	167	0.347826087	0.043478261	0	23	8	1	0	167	2.231389198	0.839319471	6.223529412	13	0.869954485	12.92284798	0.589767825	0.208514414	0	4.795831523	2.828427125	1	0	12.92284798	1.493783518	0.916143805	2.494700265	3.605551275	0.932713506	3.594836294	0.767963427	0.456633785	0	2.189938703
757	pan_trap	2022	2022_S2	S2	Sept_Nov_2022	high	1020	conventional	Cucumis_sativus	Mgola_B	2	27.32125	16.2525	21.4475	71.49240841	0.32	46	0	0	0	0	0	0	0	46	0	1	Inf	0	0	6.782329983	0	0	0	0	0	0	0	6.782329983	0	1	Inf	0	0	2.604290687	0	0	0	0
758	sweep_net	2022	2022_S2	S2	Sept_Nov_2022	high	1020	conventional	Cucumis_sativus	Mgola_B	2	27.32125	14.17375	21.4475	71.49240841	0.32	43	0	0	0.25	4	0	0	1	43	0.562335145	0.375	1.6	2	0.811278124	6.557438524	0	0	0.5	2	0	0	1	6.557438524	0.749890088	0.612372436	1.264911064	1.414213562	0.900709789	2.560749602	0	0	0.707106781	1.414213562
759	pan_trap	2023	2023_S2	S2	Sept_Nov_2023	high	1020	conventional	Cucumis_sativus	Mgola_B	2	24.3825	19.565	21.9275	75.35875	2.4475	183	0	0	0	2	0	0	0	183	0.693147181	0.5	2	2	1	13.52774926	0	0	0	1.414213562	0	0	0	13.52774926	0.832554611	0.707106781	1.414213562	1.414213562	1	3.678008871	0	0	0	1.189207115
760	sweep_net	2023	2023_S2	S2	Sept_Nov_2023	high	1020	conventional	Cucumis_sativus	Mgola_B	2	24.3825	19.565	21.9275	74.7125	2.4475	209	0.176470588	0.176470588	0	17	3	3	0	209	1.890557011	0.823529412	5.666666667	8	0.909165742	14.45683229	0.420084025	0.420084025	0	4.123105626	1.732050808	1.732050808	0	14.45683229	1.374975277	0.907485213	2.380476143	2.828427125	0.953501831	3.802214131	0.648138893	0.648138893	0	2.030543185
761	pan_trap	2022	2022_S1	S1	April_June_2022	high	1020	conventional	Cucurbita_moschata	Mgola_B	2	27.6325	18.19	22.12375	83.6475	2.1675	237	0.5	0	0	4	2	0	0	237	0.693147181	0.5	2	2	1	15.39480432	0.707106781	0	0	2	1.414213562	0	0	15.39480432	0.832554611	0.707106781	1.414213562	1.414213562	1	3.923621327	0.840896415	0	0	1.414213562
762	sweep_net	2022	2022_S1	S1	April_June_2022	high	1020	conventional	Cucurbita_moschata	Mgola_B	2	27.13625	18.4425	21.92375	83.23875	2.21875	267	0.5	0.333333333	0	6	3	2	0	267	1.011404265	0.611111111	2.571428571	3	0.920619836	16.34013464	0.707106781	0.577350269	0	2.449489743	1.732050808	1.414213562	0	16.34013464	1.005685967	0.78173596	1.603567451	1.732050808	0.959489362	4.04229324	0.840896415	0.759835686	0	1.56508458
763	pan_trap	2023	2023_S1	S1	April_June_2023	high	1020	conventional	Cucurbita_moschata	Mgola_B	2	25.06625	23.26125	24.4825	74.23125	1.4975	122	0	0	0	1	0	0	0	122	0	0	1	1	0	11.04536102	0	0	0	1	0	0	0	11.04536102	0	0	1	1	0	3.323456186	0	0	0	1
764	sweep_net	2023	2023_S1	S1	April_June_2023	high	1020	conventional	Cucurbita_moschata	Mgola_B	2	25.06625	23.26125	24.4825	74.23125	1.4975	105	0	0	0	5	0	0	0	105	1.33217904	0.72	3.571428571	4	0.960964047	10.24695077	0	0	0	2.236067977	0	0	0	10.24695077	1.154200607	0.848528137	1.889822365	2	0.980287737	3.201085873	0	0	0	1.495348781
765	pan_trap	2022	2022_S2	S2	Sept_Nov_2022	high	1020	conventional	Cucurbita_moschata	Mgola_B	2	27.32125	16.2525	21.4475	71.49240841	0.32	46	0	0	0	3	0	0	0	46	1.098612289	0.666666667	3	3	1	6.782329983	0	0	0	1.732050808	0	0	0	6.782329983	1.048147074	0.816496581	1.732050808	1.732050808	1	2.604290687	0	0	0	1.316074013
766	sweep_net	2022	2022_S2	S2	Sept_Nov_2022	high	1020	conventional	Cucurbita_moschata	Mgola_B	2	27.32125	14.17375	21.4475	71.49240841	0.32	46	0	0	0.166666667	6	0	0	1	46	1.560710409	0.777777778	4.5	5	0.9697239	6.782329983	0	0	0.40824829	2.449489743	0	0	1	6.782329983	1.249283959	0.881917104	2.121320344	2.236067977	0.984745602	2.604290687	0	0	0.638943104	1.56508458
767	pan_trap	2023	2023_S2	S2	Sept_Nov_2023	high	1020	conventional	Cucurbita_moschata	Mgola_B	2	24.3825	19.565	21.9275	75.35875	2.4475	108	0	0	0	0	0	0	0	108	0	1	Inf	0	0	10.39230485	0	0	0	0	0	0	0	10.39230485	0	1	Inf	0	0	3.223709795	0	0	0	0
768	sweep_net	2023	2023_S2	S2	Sept_Nov_2023	high	1020	conventional	Cucurbita_moschata	Mgola_B	2	24.3825	19.565	21.9275	74.7125	2.4475	128	0.133333333	0.266666667	0	15	2	4	0	128	1.656551127	0.791111111	4.787234043	6	0.924538787	11.3137085	0.365148372	0.516397779	0	3.872983346	1.414213562	2	0	11.3137085	1.287070754	0.889444271	2.187974872	2.449489743	0.9615294	3.363585661	0.604275079	0.718608224	0	1.967989671
769	pan_trap	2022	2022_S1	S1	April_June_2022	high	1055	conventional	Citrullus_lanatus	Mkumbulu	2	27.13625	18.4425	21.92375	83.23875	2.16875	108	0	0	0	0	0	0	0	108	0	1	Inf	0	0	10.39230485	0	0	0	0	0	0	0	10.39230485	0	1	Inf	0	0	3.223709795	0	0	0	0
770	sweep_net	2022	2022_S1	S1	April_June_2022	high	1055	conventional	Citrullus_lanatus	Mkumbulu	2	27.13625	18.4425	21.92375	83.23875	2.21875	81	0.166666667	0.166666667	0	6	1	1	0	81	1.791759469	0.833333333	6	6	1	9	0.40824829	0.40824829	0	2.449489743	1	1	0	9	1.338566199	0.912870929	2.449489743	2.449489743	1	3	0.638943104	0.638943104	0	1.56508458
771	pan_trap	2023	2023_S1	S1	April_June_2023	high	1055	conventional	Citrullus_lanatus	Mkumbulu	2	25.06625	23.26125	24.4825	74.23125	1.4975	92	0	0	0	1	0	0	0	92	0	0	1	1	0	9.591663047	0	0	0	1	0	0	0	9.591663047	0	0	1	1	0	3.097041015	0	0	0	1
772	sweep_net	2023	2023_S1	S1	April_June_2023	high	1055	conventional	Citrullus_lanatus	Mkumbulu	2	25.06625	23.26125	24.4825	74.23125	1.4975	74	0	0.25	0	8	0	2	0	74	1.732867951	0.8125	5.333333333	6	0.967132018	8.602325267	0	0.5	0	2.828427125	0	1.414213562	0	8.602325267	1.316384424	0.901387819	2.309401077	2.449489743	0.983428705	2.932972088	0	0.707106781	0	1.681792831
773	pan_trap	2022	2022_S2	S2	Sept_Nov_2022	high	1055	conventional	Citrullus_lanatus	Mkumbulu	2	27.32125	16.2525	21.4475	71.49240841	0.32	30	0	0	0	0	0	0	0	30	0	1	Inf	0	0	5.477225575	0	0	0	0	0	0	0	5.477225575	0	1	Inf	0	0	2.340347319	0	0	0	0
774	sweep_net	2022	2022_S2	S2	Sept_Nov_2022	high	1055	conventional	Citrullus_lanatus	Mkumbulu	2	27.32125	14.17375	21.4475	71.49240841	0.32	29	0	0	0	5	0	0	0	29	0.950270539	0.56	2.272727273	3	0.864973521	5.385164807	0	0	0	2.236067977	0	0	0	5.385164807	0.974818208	0.748331477	1.507556723	1.732050808	0.930039526	2.320595787	0	0	0	1.495348781
775	pan_trap	2023	2023_S2	S2	Sept_Nov_2023	high	1055	conventional	Citrullus_lanatus	Mkumbulu	2	24.3825	19.565	21.9275	75.35875	2.4475	82	0	0	0	0	0	0	0	82	0	1	Inf	0	0	9.055385138	0	0	0	0	0	0	0	9.055385138	0	1	Inf	0	0	3.009216698	0	0	0	0
776	sweep_net	2023	2023_S2	S2	Sept_Nov_2023	high	1055	conventional	Citrullus_lanatus	Mkumbulu	2	24.3825	19.565	21.9275	74.7125	2.4475	86	0.111111111	0.111111111	0.111111111	9	1	1	1	86	1.831020481	0.814814815	5.4	7	0.94095839	9.273618495	0.333333333	0.333333333	0.333333333	3	1	1	1	9.273618495	1.353152054	0.902670934	2.323790008	2.645751311	0.970030098	3.045261646	0.577350269	0.577350269	0.577350269	1.732050808
777	pan_trap	2022	2022_S1	S1	April_June_2022	high	1055	conventional	Cucumis_sativus	Mkumbulu	2	27.13625	18.4425	21.92375	83.23875	2.16875	380	0	0	0	1	0	0	0	380	0	0	1	1	0	19.49358869	0	0	0	1	0	0	0	19.49358869	0	0	1	1	0	4.415154436	0	0	0	1
778	sweep_net	2022	2022_S1	S1	April_June_2022	high	1055	conventional	Cucumis_sativus	Mkumbulu	2	27.13625	18.4425	21.92375	83.23875	2.21875	364	0	0	0	9	0	0	0	364	0.936888308	0.567901235	2.314285714	3	0.852792488	19.07878403	0	0	0	3	0	0	0	19.07878403	0.967929908	0.75359222	1.521277659	1.732050808	0.923467643	4.367926743	0	0	0	1.732050808
779	pan_trap	2023	2023_S1	S1	April_June_2023	high	1055	conventional	Cucumis_sativus	Mkumbulu	2	25.06625	23.26125	24.4825	74.23125	1.4975	310	0	0	0	0	0	0	0	310	0	1	Inf	0	0	17.60681686	0	0	0	0	0	0	0	17.60681686	0	1	Inf	0	0	4.196047767	0	0	0	0
780	sweep_net	2023	2023_S1	S1	April_June_2023	high	1055	conventional	Cucumis_sativus	Mkumbulu	2	25.06625	23.26125	24.4825	74.23125	1.4975	266	0	0.090909091	0	11	0	1	0	266	1.120950393	0.611570248	2.574468085	4	0.808594786	16.30950643	0	0.301511345	0	3.31662479	0	1	0	16.30950643	1.058749448	0.78202957	1.604514906	2	0.899218987	4.038502994	0	0.549100487	0	1.821160287
781	pan_trap	2022	2022_S2	S2	Sept_Nov_2022	high	1055	conventional	Cucumis_sativus	Mkumbulu	2	27.32125	16.2525	21.4475	71.49240841	0.32	51	0	0	0	0	0	0	0	51	0	1	Inf	0	0	7.141428429	0	0	0	0	0	0	0	7.141428429	0	1	Inf	0	0	2.672345118	0	0	0	0
782	sweep_net	2022	2022_S2	S2	Sept_Nov_2022	high	1055	conventional	Cucumis_sativus	Mkumbulu	2	27.32125	14.17375	21.4475	71.49240841	0.32	49	0	0	0.666666667	3	0	0	2	49	0.636514168	0.444444444	1.8	2	0.918295834	7	0	0	0.816496581	1.732050808	0	0	1.414213562	7	0.797818381	0.666666667	1.341640786	1.414213562	0.958277535	2.645751311	0	0	0.903602004	1.316074013
783	pan_trap	2023	2023_S2	S2	Sept_Nov_2023	high	1055	conventional	Cucumis_sativus	Mkumbulu	2	24.3825	19.565	21.9275	75.35875	2.4475	272	0	0	0	0	0	0	0	272	0	1	Inf	0	0	16.4924225	0	0	0	0	0	0	0	16.4924225	0	1	Inf	0	0	4.06108637	0	0	0	0
784	sweep_net	2023	2023_S2	S2	Sept_Nov_2023	high	1055	conventional	Cucumis_sativus	Mkumbulu	2	24.3825	19.565	21.9275	74.7125	2.4475	251	0	0.125	0	8	0	1	0	251	1.386294361	0.6875	3.2	5	0.861353116	15.84297952	0	0.353553391	0	2.828427125	0	1	0	15.84297952	1.177410023	0.829156198	1.788854382	2.236067977	0.928091114	3.980324047	0	0.594603558	0	1.681792831
785	pan_trap	2022	2022_S1	S1	April_June_2022	high	1055	conventional	Cucurbita_moschata	Mkumbulu	2	27.13625	18.4425	21.92375	83.23875	2.16875	115	0	0	0	0	0	0	0	115	0	1	Inf	0	0	10.72380529	0	0	0	0	0	0	0	10.72380529	0	1	Inf	0	0	3.274722171	0	0	0	0
786	sweep_net	2022	2022_S1	S1	April_June_2022	high	1055	conventional	Cucurbita_moschata	Mkumbulu	2	27.13625	18.4425	21.92375	83.23875	2.21875	108	0.333333333	0.166666667	0	6	2	1	0	108	1.560710409	0.777777778	4.5	5	0.9697239	10.39230485	0.577350269	0.40824829	0	2.449489743	1.414213562	1	0	10.39230485	1.249283959	0.881917104	2.121320344	2.236067977	0.984745602	3.223709795	0.759835686	0.638943104	0	1.56508458
787	pan_trap	2023	2023_S1	S1	April_June_2023	high	1055	conventional	Cucurbita_moschata	Mkumbulu	2	25.06625	23.26125	24.4825	74.23125	1.4975	83	0	0	0	0	0	0	0	83	0	1	Inf	0	0	9.110433579	0	0	0	0	0	0	0	9.110433579	0	1	Inf	0	0	3.018349479	0	0	0	0
788	sweep_net	2023	2023_S1	S1	April_June_2023	high	1055	conventional	Cucurbita_moschata	Mkumbulu	2	25.06625	23.26125	24.4825	74.23125	1.4975	85	0	0.25	0	4	0	1	0	85	1.386294361	0.75	4	4	1	9.219544457	0	0.5	0	2	0	1	0	9.219544457	1.177410023	0.866025404	2	2	1	3.036370277	0	0.707106781	0	1.414213562
789	pan_trap	2022	2022_S2	S2	Sept_Nov_2022	high	1055	conventional	Cucurbita_moschata	Mkumbulu	2	27.32125	16.2525	21.4475	71.49240841	0.32	48	0	0	0	0	0	0	0	48	0	1	Inf	0	0	6.92820323	0	0	0	0	0	0	0	6.92820323	0	1	Inf	0	0	2.632148026	0	0	0	0
790	sweep_net	2022	2022_S2	S2	Sept_Nov_2022	high	1055	conventional	Cucurbita_moschata	Mkumbulu	2	27.32125	14.17375	21.4475	71.49240841	0.32	42	0	0	0.25	4	0	0	1	42	1.039720771	0.625	2.666666667	3	0.94639463	6.480740698	0	0	0.5	2	0	0	1	6.480740698	1.01966699	0.790569415	1.632993162	1.732050808	0.972828161	2.545729895	0	0	0.707106781	1.414213562
791	pan_trap	2023	2023_S2	S2	Sept_Nov_2023	high	1055	conventional	Cucurbita_moschata	Mkumbulu	2	24.3825	19.565	21.9275	75.35875	2.4475	81	0	0	0	0	0	0	0	81	0	1	Inf	0	0	9	0	0	0	0	0	0	0	9	0	1	Inf	0	0	3	0	0	0	0
792	sweep_net	2023	2023_S2	S2	Sept_Nov_2023	high	1055	conventional	Cucurbita_moschata	Mkumbulu	2	24.3825	19.565	21.9275	74.7125	2.4475	115	0.1	0.2	0.1	10	1	2	1	115	1.83437197	0.82	5.555555556	7	0.942680715	10.72380529	0.316227766	0.447213595	0.316227766	3.16227766	1	1.414213562	1	10.72380529	1.354389889	0.905538514	2.357022604	2.645751311	0.97091746	3.274722171	0.562341325	0.668740305	0.562341325	1.77827941
793	pan_trap	2022	2022_S1	S1	April_June_2022	high	1305	conventional	Citrullus_lanatus	MornSite	2	27.13625	18.4425	21.92375	83.23875	2.16875	122	0	0	0	1	0	0	0	122	0	0	1	1	0	11.04536102	0	0	0	1	0	0	0	11.04536102	0	0	1	1	0	3.323456186	0	0	0	1
794	sweep_net	2022	2022_S1	S1	April_June_2022	high	1305	conventional	Citrullus_lanatus	MornSite	2	27.13625	18.4425	21.92375	83.23875	2.21875	122	0	0.25	0	12	0	3	0	122	1.935600505	0.833333333	6	8	0.930827083	11.04536102	0	0.5	0	3.464101615	0	1.732050808	0	11.04536102	1.391258605	0.912870929	2.449489743	2.828427125	0.964793804	3.323456186	0	0.707106781	0	1.861209718
795	pan_trap	2023	2023_S1	S1	April_June_2023	high	1305	conventional	Citrullus_lanatus	MornSite	2	25.06625	23.26125	24.4825	74.23125	1.4975	33	0	0	0	0	0	0	0	33	0	1	Inf	0	0	5.744562647	0	0	0	0	0	0	0	5.744562647	0	1	Inf	0	0	2.396781727	0	0	0	0
796	sweep_net	2023	2023_S1	S1	April_June_2023	high	1305	conventional	Citrullus_lanatus	MornSite	2	25.06625	23.26125	24.4825	74.23125	1.4975	51	0	0	0	2	0	0	0	51	0.693147181	0.5	2	2	1	7.141428429	0	0	0	1.414213562	0	0	0	7.141428429	0.832554611	0.707106781	1.414213562	1.414213562	1	2.672345118	0	0	0	1.189207115
797	pan_trap	2022	2022_S2	S2	Sept_Nov_2022	high	1305	conventional	Citrullus_lanatus	MornSite	2	27.32125	16.2525	21.4475	71.49240841	0.32	10	0	0	0	0	0	0	0	10	0	1	Inf	0	0	3.16227766	0	0	0	0	0	0	0	3.16227766	0	1	Inf	0	0	1.77827941	0	0	0	0
798	sweep_net	2022	2022_S2	S2	Sept_Nov_2022	high	1305	conventional	Citrullus_lanatus	MornSite	2	27.32125	14.17375	21.4475	71.49240841	0.32	8	0	0	0	7	0	0	0	8	1.475076311	0.734693878	3.769230769	5	0.916516443	2.828427125	0	0	0	2.645751311	0	0	0	2.828427125	1.214527197	0.857142857	1.941450687	2.236067977	0.957348653	1.681792831	0	0	0	1.626576562
799	pan_trap	2023	2023_S2	S2	Sept_Nov_2023	high	1305	conventional	Citrullus_lanatus	MornSite	2	24.3825	19.565	21.9275	75.35875	2.4475	44	0	0	0	1	0	0	0	44	0	0	1	1	0	6.633249581	0	0	0	1	0	0	0	6.633249581	0	0	1	1	0	2.575509577	0	0	0	1
800	sweep_net	2023	2023_S2	S2	Sept_Nov_2023	high	1305	conventional	Citrullus_lanatus	MornSite	2	24.3825	19.565	21.9275	74.7125	2.4475	45	0.1875	0.0625	0	16	3	1	0	45	1.840748729	0.828125	5.818181818	7	0.94595772	6.708203932	0.433012702	0.25	0	4	1.732050808	1	0	6.708203932	1.356741954	0.910013736	2.412090757	2.645751311	0.972603578	2.590020064	0.658037006	0.5	0	2
801	pan_trap	2022	2022_S1	S1	April_June_2022	high	1305	conventional	Cucumis_sativus	MornSite	2	27.13625	18.4425	21.92375	83.23875	2.16875	151	0	0	0	0	0	0	0	151	0	1	Inf	0	0	12.28820573	0	0	0	0	0	0	0	12.28820573	0	1	Inf	0	0	3.505453712	0	0	0	0
802	sweep_net	2022	2022_S1	S1	April_June_2022	high	1305	conventional	Cucumis_sativus	MornSite	2	27.13625	18.4425	21.92375	83.23875	2.21875	211	0	0	0	10	0	0	0	211	1.366158848	0.74	3.846153846	4	0.985475297	14.52583905	0	0	0	3.16227766	0	0	0	14.52583905	1.16882798	0.860232527	1.961161351	2	0.992711084	3.811277876	0	0	0	1.77827941
803	pan_trap	2023	2023_S1	S1	April_June_2023	high	1305	conventional	Cucumis_sativus	MornSite	2	25.06625	23.26125	24.4825	74.23125	1.4975	176	0	0	0	0	0	0	0	176	0	1	Inf	0	0	13.26649916	0	0	0	0	0	0	0	13.26649916	0	1	Inf	0	0	3.642320574	0	0	0	0
804	sweep_net	2023	2023_S1	S1	April_June_2023	high	1305	conventional	Cucumis_sativus	MornSite	2	25.06625	23.26125	24.4825	74.23125	1.4975	182	0	0	0	3	0	0	0	182	1.098612289	0.666666667	3	3	1	13.49073756	0	0	0	1.732050808	0	0	0	13.49073756	1.048147074	0.816496581	1.732050808	1.732050808	1	3.67297394	0	0	0	1.316074013
805	pan_trap	2022	2022_S2	S2	Sept_Nov_2022	high	1305	conventional	Cucumis_sativus	MornSite	2	27.32125	16.2525	21.4475	71.49240841	0.32	21	0	0	0	3	0	0	0	21	0.636514168	0.444444444	1.8	2	0.918295834	4.582575695	0	0	0	1.732050808	0	0	0	4.582575695	0.797818381	0.666666667	1.341640786	1.414213562	0.958277535	2.140695143	0	0	0	1.316074013
806	sweep_net	2022	2022_S2	S2	Sept_Nov_2022	high	1305	conventional	Cucumis_sativus	MornSite	2	27.32125	14.17375	21.4475	71.49240841	0.32	27	0	0	0	15	0	0	0	27	1.639706357	0.782222222	4.591836735	6	0.915137542	5.196152423	0	0	0	3.872983346	0	0	0	5.196152423	1.280510194	0.884433277	2.142857143	2.449489743	0.956628215	2.279507057	0	0	0	1.967989671
807	pan_trap	2023	2023_S2	S2	Sept_Nov_2023	high	1305	conventional	Cucumis_sativus	MornSite	2	24.3825	19.565	21.9275	75.35875	2.4475	145	0	0	0	1	0	0	0	145	0	0	1	1	0	12.04159458	0	0	0	1	0	0	0	12.04159458	0	0	1	1	0	3.470100082	0	0	0	1
808	sweep_net	2023	2023_S2	S2	Sept_Nov_2023	high	1305	conventional	Cucumis_sativus	MornSite	2	24.3825	19.565	21.9275	74.7125	2.4475	141	0.1	0.1	0	10	1	1	0	141	1.973001406	0.84	6.25	8	0.948813115	11.87434209	0.316227766	0.316227766	0	3.16227766	1	1	0	11.87434209	1.404635685	0.916515139	2.5	2.828427125	0.974070385	3.445916727	0.562341325	0.562341325	0	1.77827941
809	pan_trap	2022	2022_S1	S1	April_June_2022	high	1305	conventional	Cucurbita_moschata	MornSite	2	27.13625	18.4425	21.92375	83.23875	2.16875	88.33333	0	0	0	0	0	0	0	88.33333	0	1	Inf	0	0	9.398581276	0	0	0	0	0	0	0	9.398581276	0	1	Inf	0	0	3.065710566	0	0	0	0
810	sweep_net	2022	2022_S1	S1	April_June_2022	high	1305	conventional	Cucurbita_moschata	MornSite	2	27.13625	18.4425	21.92375	83.23875	2.21875	85	0	1	0	3	0	3	0	85	0	0	1	1	0	9.219544457	0	1	0	1.732050808	0	1.732050808	0	9.219544457	0	0	1	1	0	3.036370277	0	1	0	1.316074013
811	pan_trap	2023	2023_S1	S1	April_June_2023	high	1305	conventional	Cucurbita_moschata	MornSite	2	25.06625	23.26125	24.4825	74.23125	1.4975	86	0	0	0	0	0	0	0	86	0	1	Inf	0	0	9.273618495	0	0	0	0	0	0	0	9.273618495	0	1	Inf	0	0	3.045261646	0	0	0	0
812	sweep_net	2023	2023_S1	S1	April_June_2023	high	1305	conventional	Cucurbita_moschata	MornSite	2	25.06625	23.26125	24.4825	74.23125	1.4975	85	0	0	0	1	0	0	0	85	0	0	1	1	0	9.219544457	0	0	0	1	0	0	0	9.219544457	0	0	1	1	0	3.036370277	0	0	0	1
813	pan_trap	2022	2022_S2	S2	Sept_Nov_2022	high	1305	conventional	Cucurbita_moschata	MornSite	2	27.32125	16.2525	21.4475	71.49240841	0.32	18	0	0	0	3	0	0	0	18	0	0	1	1	0	4.242640687	0	0	0	1.732050808	0	0	0	4.242640687	0	0	1	1	0	2.059767144	0	0	0	1.316074013
814	sweep_net	2022	2022_S2	S2	Sept_Nov_2022	high	1305	conventional	Cucurbita_moschata	MornSite	2	27.32125	14.17375	21.4475	71.49240841	0.32	10	0	0	0.125	8	0	0	1	10	1.906154747	0.84375	6.4	7	0.979569765	3.16227766	0	0	0.353553391	2.828427125	0	0	1	3.16227766	1.380635631	0.918558654	2.529822128	2.645751311	0.989732168	1.77827941	0	0	0.594603558	1.681792831
815	pan_trap	2023	2023_S2	S2	Sept_Nov_2023	high	1305	conventional	Cucurbita_moschata	MornSite	2	24.3825	19.565	21.9275	75.35875	2.4475	76	0	0	0	0	0	0	0	76	0	1	Inf	0	0	8.717797887	0	0	0	0	0	0	0	8.717797887	0	1	Inf	0	0	2.952591724	0	0	0	0
816	sweep_net	2023	2023_S2	S2	Sept_Nov_2023	high	1305	conventional	Cucurbita_moschata	MornSite	2	24.3825	19.565	21.9275	74.7125	2.4475	127	0.076923077	0.076923077	0	13	1	1	0	127	1.410513557	0.662721893	2.964912281	6	0.787222605	11.26942767	0.277350098	0.277350098	0	3.605551275	1	1	0	11.26942767	1.187650436	0.814077326	1.721892064	2.449489743	0.887255659	3.356996823	0.526640388	0.526640388	0	1.898828922
817	pan_trap	2022	2022_S1	S1	April_June_2022	low	538	agro_ISeBAF	Citrullus_lanatus	Mpingoni	2	30.11	17.4225	23.3775	85.69125	2.1375	251	1	0	0	2	2	0	0	251	0	0	1	1	0	15.84297952	1	0	0	1.414213562	1.414213562	0	0	15.84297952	0	0	1	1	0	3.980324047	1	0	0	1.189207115
818	sweep_net	2022	2022_S1	S1	April_June_2022	low	538	agro_ISeBAF	Citrullus_lanatus	Mpingoni	2	30.11	17.4225	23.3775	85.69125	2.1375	251.33333	0.935483871	0	0	31	29	0	0	251.33333	0.239217094	0.120707596	1.137278107	2	0.345117315	15.85349583	0.967204152	0	0	5.567764363	5.385164807	0	0	15.85349583	0.489098246	0.347429988	1.06643242	1.414213562	0.587466863	3.981644865	0.983465379	0	0	2.359611062
819	pan_trap	2023	2023_S1	S1	April_June_2023	low	538	agro_ISeBAF	Citrullus_lanatus	Mpingoni	2	24.9425	22.43	23.83625	74.45125	1.23875	145	0.75	0	0	4	3	0	0	145	0.562335145	0.375	1.6	2	0.811278124	12.04159458	0.866025404	0	0	2	1.732050808	0	0	12.04159458	0.749890088	0.612372436	1.264911064	1.414213562	0.900709789	3.470100082	0.930604859	0	0	1.414213562
820	sweep_net	2023	2023_S1	S1	April_June_2023	low	538	agro_ISeBAF	Citrullus_lanatus	Mpingoni	2	24.9425	22.43	23.83625	74.45125	1.23875	145	0.863636364	0.068181818	0	44	38	3	0	145	0.536225877	0.246900826	1.327846365	4	0.386805207	12.04159458	0.929320377	0.261116484	0	6.633249581	6.164414003	1.732050808	0	12.04159458	0.732274455	0.496891162	1.152322162	2	0.621936658	3.470100082	0.964012644	0.510995581	0	2.575509577
821	pan_trap	2022	2022_S2	S2	Sept_Nov_2022	low	538	agro_ISeBAF	Citrullus_lanatus	Mpingoni	2	31.28125	15.16	24.1425	64.795	0.1375	58	0	0	0	0	0	0	0	58	0	1	Inf	0	0	7.615773106	0	0	0	0	0	0	0	7.615773106	0	1	Inf	0	0	2.759669021	0	0	0	0
822	sweep_net	2022	2022_S2	S2	Sept_Nov_2022	low	538	agro_ISeBAF	Citrullus_lanatus	Mpingoni	2	31.28125	15.2975	24.1425	65.025	0.0375	58	0	0	1	1	0	0	1	58	0	0	1	1	0	7.615773106	0	0	1	1	0	0	1	7.615773106	0	0	1	1	0	2.759669021	0	0	1	1
823	pan_trap	2023	2023_S2	S2	Sept_Nov_2023	low	538	agro_ISeBAF	Citrullus_lanatus	Mpingoni	2	26.54	24.555	25.53	66.935	1.87875	126	0	0	0	0	0	0	0	126	0	1	Inf	0	0	11.22497216	0	0	0	0	0	0	0	11.22497216	0	1	Inf	0	0	3.350368959	0	0	0	0
824	sweep_net	2023	2023_S2	S2	Sept_Nov_2023	low	538	agro_ISeBAF	Citrullus_lanatus	Mpingoni	2	26.54	24.555	25.53	66.935	1.87875	126	0.333333333	0.066666667	0.066666667	15	5	1	1	126	1.801892401	0.791111111	4.787234043	8	0.866527077	11.22497216	0.577350269	0.25819889	0.25819889	3.872983346	2.236067977	1	1	11.22497216	1.342345857	0.889444271	2.187974872	2.828427125	0.930874361	3.350368959	0.759835686	0.508132748	0.508132748	1.967989671
825	pan_trap	2022	2022_S1	S1	April_June_2022	low	538	agro_ISeBAF	Cucumis_sativus	Mpingoni	2	30.11	17.4225	23.3775	85.69125	2.1375	285	1	0	0	1	1	0	0	285	0	0	1	1	0	16.88194302	1	0	0	1	1	0	0	16.88194302	0	0	1	1	0	4.108764171	1	0	0	1
826	sweep_net	2022	2022_S1	S1	April_June_2022	low	538	agro_ISeBAF	Cucumis_sativus	Mpingoni	2	30.11	17.4225	23.3775	85.69125	2.1375	285.666667	0.740740741	0.037037037	0	27	20	1	0	285.666667	0.954707891	0.433470508	1.765133172	6	0.532832619	16.90167646	0.860662966	0.19245009	0	5.196152423	4.472135955	1	0	16.90167646	0.977091547	0.658384772	1.328583145	2.449489743	0.729953847	4.111164854	0.927719228	0.438691338	0	2.279507057
827	pan_trap	2023	2023_S1	S1	April_June_2023	low	538	agro_ISeBAF	Cucumis_sativus	Mpingoni	2	24.9425	22.43	23.83625	74.45125	1.23875	158	0	0	0	0	0	0	0	158	0	1	Inf	0	0	12.56980509	0	0	0	0	0	0	0	12.56980509	0	1	Inf	0	0	3.545392093	0	0	0	0
828	sweep_net	2023	2023_S1	S1	April_June_2023	low	538	agro_ISeBAF	Cucumis_sativus	Mpingoni	2	24.9425	22.43	23.83625	74.45125	1.23875	158	0.904761905	0.047619048	0.023809524	42	38	2	1	158	0.413513227	0.178004535	1.216551724	4	0.298286741	12.56980509	0.951189731	0.21821789	0.15430335	6.480740698	6.164414003	1.414213562	1	12.56980509	0.643049941	0.421905837	1.102974036	2	0.546156334	3.545392093	0.975289563	0.467137978	0.392814651	2.545729895
829	pan_trap	2022	2022_S2	S2	Sept_Nov_2022	low	538	agro_ISeBAF	Cucumis_sativus	Mpingoni	2	31.28125	15.16	24.1425	64.795	0.1375	71	0	0	0	1	0	0	0	71	0	0	1	1	0	8.426149773	0	0	0	1	0	0	0	8.426149773	0	0	1	1	0	2.902783108	0	0	0	1
830	sweep_net	2022	2022_S2	S2	Sept_Nov_2022	low	538	agro_ISeBAF	Cucumis_sativus	Mpingoni	2	31.28125	15.2975	24.1425	65.025	0.0375	71	0	1	0	2	0	2	0	71	0	0	1	1	0	8.426149773	0	1	0	1.414213562	0	1.414213562	0	8.426149773	0	0	1	1	0	2.902783108	0	1	0	1.189207115
831	pan_trap	2023	2023_S2	S2	Sept_Nov_2023	low	538	agro_ISeBAF	Cucumis_sativus	Mpingoni	2	26.54	24.555	25.53	66.935	1.87875	155	0	0	0	0	0	0	0	155	0	1	Inf	0	0	12.4498996	0	0	0	0	0	0	0	12.4498996	0	1	Inf	0	0	3.528441525	0	0	0	0
832	sweep_net	2023	2023_S2	S2	Sept_Nov_2023	low	538	agro_ISeBAF	Cucumis_sativus	Mpingoni	2	26.54	24.555	25.53	66.935	1.87875	155	0.4	0	0.25	20	8	0	5	155	1.596804335	0.745	3.921568627	7	0.820595101	12.4498996	0.632455532	0	0.5	4.472135955	2.828427125	0	2.236067977	12.4498996	1.263647235	0.863133825	1.980295086	2.645751311	0.905867044	3.528441525	0.795270729	0	0.707106781	2.114742527
833	pan_trap	2022	2022_S1	S1	April_June_2022	low	538	agro_ISeBAF	Cucurbita_moschata	Mpingoni	2	30.11	17.4225	23.3775	85.69125	2.1375	54	0	0	0	0	0	0	0	54	0	1	Inf	0	0	7.348469228	0	0	0	0	0	0	0	7.348469228	0	1	Inf	0	0	2.710806011	0	0	0	0
834	sweep_net	2022	2022_S1	S1	April_June_2022	low	538	agro_ISeBAF	Cucurbita_moschata	Mpingoni	2	30.11	17.4225	23.3775	85.69125	2.1375	54.666667	0.823529412	0	0	34	28	0	0	54.666667	0.685255726	0.311418685	1.452261307	5	0.425773322	7.393691027	0.907485213	0	0	5.830951895	5.291502622	0	0	7.393691027	0.827801743	0.558048999	1.205098049	2.236067977	0.652513082	2.719134242	0.952620183	0	0	2.414736403
835	pan_trap	2023	2023_S1	S1	April_June_2023	low	538	agro_ISeBAF	Cucurbita_moschata	Mpingoni	2	24.9425	22.43	23.83625	74.45125	1.23875	98	1	0	0	1	1	0	0	98	0	0	1	1	0	9.899494937	1	0	0	1	1	0	0	9.899494937	0	0	1	1	0	3.146346284	1	0	0	1
836	sweep_net	2023	2023_S1	S1	April_June_2023	low	538	agro_ISeBAF	Cucurbita_moschata	Mpingoni	2	24.9425	22.43	23.83625	74.45125	1.23875	98	0.896551724	0	0.068965517	29	26	0	2	98	0.398440508	0.190249703	1.234948605	3	0.362676179	9.899494937	0.946864153	0	0.262612866	5.385164807	5.099019514	0	1.414213562	9.899494937	0.631221441	0.436176229	1.111282415	1.732050808	0.60222602	3.146346284	0.973069449	0	0.512457672	2.320595787
837	pan_trap	2022	2022_S2	S2	Sept_Nov_2022	low	538	agro_ISeBAF	Cucurbita_moschata	Mpingoni	2	31.28125	15.16	24.1425	64.795	0.1375	39	0	0	0	0	0	0	0	39	0	1	Inf	0	0	6.244997998	0	0	0	0	0	0	0	6.244997998	0	1	Inf	0	0	2.498999399	0	0	0	0
838	sweep_net	2022	2022_S2	S2	Sept_Nov_2022	low	538	agro_ISeBAF	Cucurbita_moschata	Mpingoni	2	31.28125	15.2975	24.1425	65.025	0.0375	39	0	0	0	0	0	0	0	39	0	1	Inf	0	0	6.244997998	0	0	0	0	0	0	0	6.244997998	0	1	Inf	0	0	2.498999399	0	0	0	0
839	pan_trap	2023	2023_S2	S2	Sept_Nov_2023	low	538	agro_ISeBAF	Cucurbita_moschata	Mpingoni	2	26.54	24.555	25.53	66.935	1.87875	83	0	0	0	0	0	0	0	83	0	1	Inf	0	0	9.110433579	0	0	0	0	0	0	0	9.110433579	0	1	Inf	0	0	3.018349479	0	0	0	0
840	sweep_net	2023	2023_S2	S2	Sept_Nov_2023	low	538	agro_ISeBAF	Cucurbita_moschata	Mpingoni	2	26.54	24.555	25.53	66.935	1.87875	83	0.1875	0.1875	0.25	16	3	3	4	83	1.80804572	0.8203125	5.565217391	7	0.929151698	9.110433579	0.433012702	0.433012702	0.5	4	1.732050808	1.732050808	2	9.110433579	1.344635906	0.905711047	2.359071298	2.645751311	0.963925152	3.018349479	0.658037006	0.658037006	0.707106781	2
841	pan_trap	2022	2022_S1	S1	April_June_2022	high	1046	agro_ISeBAF	Citrullus_lanatus	Mwale	2	27.13625	18.4425	21.92375	83.23875	2.16875	115	0	0	0	0	0	0	0	115	0	1	Inf	0	0	10.72380529	0	0	0	0	0	0	0	10.72380529	0	1	Inf	0	0	3.274722171	0	0	0	0
842	sweep_net	2022	2022_S1	S1	April_June_2022	high	1046	agro_ISeBAF	Citrullus_lanatus	Mwale	2	27.13625	18.4425	21.92375	83.23875	2.21875	122	0	0.214285714	0	14	0	3	0	122	1.833785547	0.826530612	5.764705882	7	0.942379353	11.04536102	0	0.46291005	0	3.741657387	0	1.732050808	0	11.04536102	1.354173381	0.90913729	2.400980192	2.645751311	0.970762253	3.323456186	0	0.680374933	0	1.93433642
843	pan_trap	2023	2023_S1	S1	April_June_2023	high	1046	agro_ISeBAF	Citrullus_lanatus	Mwale	2	25.06625	23.26125	24.4825	74.23125	1.4975	35	0	0	0	0	0	0	0	35	0	1	Inf	0	0	5.916079783	0	0	0	0	0	0	0	5.916079783	0	1	Inf	0	0	2.432299279	0	0	0	0
844	sweep_net	2023	2023_S1	S1	April_June_2023	high	1046	agro_ISeBAF	Citrullus_lanatus	Mwale	2	25.06625	23.26125	24.4825	74.23125	1.4975	39	0.351351351	0.216216216	0.027027027	37	13	8	1	39	1.843010831	0.790357925	4.770034843	10	0.800409434	6.244997998	0.592748978	0.464990555	0.164398987	6.08276253	3.605551275	2.828427125	1	6.244997998	1.35757535	0.889020768	2.184040944	3.16227766	0.894656042	2.498999399	0.769901928	0.681902159	0.40546145	2.466325715
845	pan_trap	2022	2022_S2	S2	Sept_Nov_2022	high	1046	agro_ISeBAF	Citrullus_lanatus	Mwale	2	27.32125	16.2525	21.4475	71.49240841	0.32	8	0	0	0	0	0	0	0	8	0	1	Inf	0	0	2.828427125	0	0	0	0	0	0	0	2.828427125	0	1	Inf	0	0	1.681792831	0	0	0	0
846	sweep_net	2022	2022_S2	S2	Sept_Nov_2022	high	1046	agro_ISeBAF	Citrullus_lanatus	Mwale	2	27.32125	14.17375	21.4475	71.49240841	0.32	7	0	0	0	7	0	0	0	7	1.549826046	0.775510204	4.454545455	5	0.962961065	2.645751311	0	0	0	2.645751311	0	0	0	2.645751311	1.244920096	0.880630572	2.110579412	2.236067977	0.981305796	1.626576562	0	0	0	1.626576562
847	pan_trap	2023	2023_S2	S2	Sept_Nov_2023	high	1046	agro_ISeBAF	Citrullus_lanatus	Mwale	2	24.3825	19.565	21.9275	75.35875	2.4475	33	0	0	0	0	0	0	0	33	0	1	Inf	0	0	5.744562647	0	0	0	0	0	0	0	5.744562647	0	1	Inf	0	0	2.396781727	0	0	0	0
848	sweep_net	2023	2023_S2	S2	Sept_Nov_2023	high	1046	agro_ISeBAF	Citrullus_lanatus	Mwale	2	24.3825	19.565	21.9275	74.7125	2.4475	36	0.52173913	0.043478261	0.043478261	23	12	1	1	36	1.635450258	0.691871456	3.245398773	9	0.744325489	6	0.722315119	0.208514414	0.208514414	4.795831523	3.464101615	1	1	6	1.278847238	0.831788107	1.801499035	3	0.862743003	2.449489743	0.849891239	0.456633785	0.456633785	2.189938703
849	pan_trap	2022	2022_S1	S1	April_June_2022	high	1046	agro_ISeBAF	Cucumis_sativus	Mwale	2	27.13625	18.4425	21.92375	83.23875	2.16875	194	0	0	0	0	0	0	0	194	0	1	Inf	0	0	13.92838828	0	0	0	0	0	0	0	13.92838828	0	1	Inf	0	0	3.732075599	0	0	0	0
850	sweep_net	2022	2022_S1	S1	April_June_2022	high	1046	agro_ISeBAF	Cucumis_sativus	Mwale	2	27.13625	18.4425	21.92375	83.23875	2.21875	194	0	0.153846154	0	13	0	2	0	194	1.951259504	0.840236686	6.259259259	8	0.93835747	13.92838828	0	0.39223227	0	3.605551275	0	1.414213562	0	13.92838828	1.396874906	0.916644253	2.501851166	2.828427125	0.968688531	3.732075599	0	0.626284496	0	1.898828922
851	pan_trap	2023	2023_S1	S1	April_June_2023	high	1046	agro_ISeBAF	Cucumis_sativus	Mwale	2	25.06625	23.26125	24.4825	74.23125	1.4975	154	0	0	0	0	0	0	0	154	0	1	Inf	0	0	12.40967365	0	0	0	0	0	0	0	12.40967365	0	1	Inf	0	0	3.52273667	0	0	0	0
852	sweep_net	2023	2023_S1	S1	April_June_2023	high	1046	agro_ISeBAF	Cucumis_sativus	Mwale	2	25.06625	23.26125	24.4825	74.23125	1.4975	160	0.185185185	0.222222222	0	27	5	6	0	160	2.240214388	0.869684499	7.673684211	12	0.90152859	12.64911064	0.430331483	0.471404521	0	5.196152423	2.236067977	2.449489743	0	12.64911064	1.496734575	0.932568764	2.770141551	3.464101615	0.949488594	3.55655882	0.655996557	0.686589048	0	2.279507057
853	pan_trap	2022	2022_S2	S2	Sept_Nov_2022	high	1046	agro_ISeBAF	Cucumis_sativus	Mwale	2	27.32125	16.2525	21.4475	71.49240841	0.32	10	0	0	0	0	0	0	0	10	0	1	Inf	0	0	3.16227766	0	0	0	0	0	0	0	3.16227766	0	1	Inf	0	0	1.77827941	0	0	0	0
854	sweep_net	2022	2022_S2	S2	Sept_Nov_2022	high	1046	agro_ISeBAF	Cucumis_sativus	Mwale	2	27.32125	14.17375	21.4475	71.49240841	0.32	10	0	0.166666667	0.166666667	6	0	1	1	10	1.560710409	0.777777778	4.5	5	0.9697239	3.16227766	0	0.40824829	0.40824829	2.449489743	0	1	1	3.16227766	1.249283959	0.881917104	2.121320344	2.236067977	0.984745602	1.77827941	0	0.638943104	0.638943104	1.56508458
855	pan_trap	2023	2023_S2	S2	Sept_Nov_2023	high	1046	agro_ISeBAF	Cucumis_sativus	Mwale	2	24.3825	19.565	21.9275	75.35875	2.4475	140	0	0	0	1	0	0	0	140	0	0	1	1	0	11.83215957	0	0	0	1	0	0	0	11.83215957	0	0	1	1	0	3.439790628	0	0	0	1
856	sweep_net	2023	2023_S2	S2	Sept_Nov_2023	high	1046	agro_ISeBAF	Cucumis_sativus	Mwale	2	24.3825	19.565	21.9275	74.7125	2.4475	146	0.483870968	0.096774194	0.064516129	31	15	3	2	146	1.642690659	0.720083247	3.572490706	8	0.789967222	12.08304597	0.695608344	0.311085508	0.254000254	5.567764363	3.872983346	1.732050808	1.414213562	12.08304597	1.281674943	0.84857719	1.890103359	2.828427125	0.888801003	3.476067602	0.83403138	0.5577504	0.503984379	2.359611062
857	pan_trap	2022	2022_S1	S1	April_June_2022	high	1046	agro_ISeBAF	Cucurbita_moschata	Mwale	2	27.13625	18.4425	21.92375	83.23875	2.16875	81	0	0	0	2	0	0	0	81	0.693147181	0.5	2	2	1	9	0	0	0	1.414213562	0	0	0	9	0.832554611	0.707106781	1.414213562	1.414213562	1	3	0	0	0	1.189207115
858	sweep_net	2022	2022_S1	S1	April_June_2022	high	1046	agro_ISeBAF	Cucurbita_moschata	Mwale	2	27.13625	18.4425	21.92375	83.23875	2.21875	83	0	0.133333333	0	15	0	2	0	83	1.639706357	0.782222222	4.591836735	6	0.915137542	9.110433579	0	0.365148372	0	3.872983346	0	1.414213562	0	9.110433579	1.280510194	0.884433277	2.142857143	2.449489743	0.956628215	3.018349479	0	0.604275079	0	1.967989671
859	pan_trap	2023	2023_S1	S1	April_June_2023	high	1046	agro_ISeBAF	Cucurbita_moschata	Mwale	2	25.06625	23.26125	24.4825	74.23125	1.4975	67	0	0	0	0	0	0	0	67	0	1	Inf	0	0	8.185352772	0	0	0	0	0	0	0	8.185352772	0	1	Inf	0	0	2.861005553	0	0	0	0
860	sweep_net	2023	2023_S1	S1	April_June_2023	high	1046	agro_ISeBAF	Cucurbita_moschata	Mwale	2	25.06625	23.26125	24.4825	74.23125	1.4975	70	0.291666667	0.416666667	0	24	7	10	0	70	1.513759712	0.71875	3.555555556	7	0.777918607	8.366600265	0.540061725	0.645497224	0	4.898979486	2.645751311	3.16227766	0	8.366600265	1.230349427	0.847791248	1.885618083	2.645751311	0.881996943	2.892507609	0.73488892	0.803428419	0	2.213363839
861	pan_trap	2022	2022_S2	S2	Sept_Nov_2022	high	1046	agro_ISeBAF	Cucurbita_moschata	Mwale	2	27.32125	16.2525	21.4475	71.49240841	0.32	36	0	0	0	0	0	0	0	36	0	1	Inf	0	0	6	0	0	0	0	0	0	0	6	0	1	Inf	0	0	2.449489743	0	0	0	0
862	sweep_net	2022	2022_S2	S2	Sept_Nov_2022	high	1046	agro_ISeBAF	Cucurbita_moschata	Mwale	2	27.32125	14.17375	21.4475	71.49240841	0.32	33	0	0	0	7	0	0	0	33	1.475076311	0.734693878	3.769230769	5	0.916516443	5.744562647	0	0	0	2.645751311	0	0	0	5.744562647	1.214527197	0.857142857	1.941450687	2.236067977	0.957348653	2.396781727	0	0	0	1.626576562
863	pan_trap	2023	2023_S2	S2	Sept_Nov_2023	high	1046	agro_ISeBAF	Cucurbita_moschata	Mwale	2	24.3825	19.565	21.9275	75.35875	2.4475	73	0	0	0	1	0	0	0	73	0	0	1	1	0	8.544003745	0	0	0	1	0	0	0	8.544003745	0	0	1	1	0	2.923012786	0	0	0	1
864	sweep_net	2023	2023_S2	S2	Sept_Nov_2023	high	1046	agro_ISeBAF	Cucurbita_moschata	Mwale	2	24.3825	19.565	21.9275	74.7125	2.4475	65	0.476190476	0.095238095	0.047619048	21	10	2	1	65	1.498839826	0.698412698	3.315789474	7	0.770251302	8.062257748	0.690065559	0.3086067	0.21821789	4.582575695	3.16227766	1.414213562	1	8.062257748	1.224271141	0.835710894	1.820930936	2.645751311	0.87763962	2.839411514	0.830701847	0.555523807	0.467137978	2.140695143
865	pan_trap	2022	2022_S1	S1	April_June_2022	high	998	conventional	Citrullus_lanatus	Ruvuma	2	27.6325	18.19	22.12375	83.6475	2.1675	148	0	0	0	0	0	0	0	148	0	1	Inf	0	0	12.16552506	0	0	0	0	0	0	0	12.16552506	0	1	Inf	0	0	3.487911275	0	0	0	0
866	sweep_net	2022	2022_S1	S1	April_June_2022	high	998	conventional	Citrullus_lanatus	Ruvuma	2	27.13625	18.4425	21.92375	83.23875	2.21875	198	0.416666667	0.25	0	12	5	3	0	198	1.539654447	0.736111111	3.789473684	6	0.859297508	14.07124728	0.645497224	0.5	0	3.464101615	2.236067977	1.732050808	0	14.07124728	1.24082813	0.857969178	1.946657054	2.449489743	0.926983014	3.751166123	0.803428419	0.707106781	0	1.861209718
867	pan_trap	2023	2023_S1	S1	April_June_2023	high	998	conventional	Citrullus_lanatus	Ruvuma	2	25.06625	23.26125	24.4825	74.23125	1.4975	103	0	0	0	2	0	0	0	103	0.693147181	0.5	2	2	1	10.14889157	0	0	0	1.414213562	0	0	0	10.14889157	0.832554611	0.707106781	1.414213562	1.414213562	1	3.185732501	0	0	0	1.189207115
868	sweep_net	2023	2023_S1	S1	April_June_2023	high	998	conventional	Citrullus_lanatus	Ruvuma	2	25.06625	23.26125	24.4825	74.23125	1.4975	120	0.411764706	0.235294118	0	17	7	4	0	120	1.705769315	0.75432526	4.070422535	8	0.820301644	10.95445115	0.641688948	0.48507125	0	4.123105626	2.645751311	2	0	10.95445115	1.306051039	0.868519004	2.017528819	2.828427125	0.905705054	3.30975092	0.801054897	0.696470567	0	2.030543185
869	pan_trap	2022	2022_S2	S2	Sept_Nov_2022	high	998	conventional	Citrullus_lanatus	Ruvuma	2	27.32125	16.2525	21.4475	71.49240841	0.32	47	0	0	0	1	0	0	0	47	0	0	1	1	0	6.8556546	0	0	0	1	0	0	0	6.8556546	0	0	1	1	0	2.618330499	0	0	0	1
870	sweep_net	2022	2022_S2	S2	Sept_Nov_2022	high	998	conventional	Citrullus_lanatus	Ruvuma	2	27.32125	14.17375	21.4475	71.49240841	0.32	49	0	0	0.25	4	0	0	1	49	1.386294361	0.75	4	4	1	7	0	0	0.5	2	0	0	1	7	1.177410023	0.866025404	2	2	1	2.645751311	0	0	0.707106781	1.414213562
871	pan_trap	2023	2023_S2	S2	Sept_Nov_2023	high	998	conventional	Citrullus_lanatus	Ruvuma	2	24.3825	19.565	21.9275	75.35875	2.4475	103	0	0	0	2	0	0	0	103	0.693147181	0.5	2	2	1	10.14889157	0	0	0	1.414213562	0	0	0	10.14889157	0.832554611	0.707106781	1.414213562	1.414213562	1	3.185732501	0	0	0	1.189207115
872	sweep_net	2023	2023_S2	S2	Sept_Nov_2023	high	998	conventional	Citrullus_lanatus	Ruvuma	2	24.3825	19.565	21.9275	74.7125	2.4475	90	0.176470588	0	0.117647059	17	3	0	2	90	2.313153679	0.892733564	9.322580645	11	0.96466001	9.486832981	0.420084025	0	0.34299717	4.123105626	1.732050808	0	1.414213562	9.486832981	1.520905546	0.944845788	3.053290134	3.31662479	0.98217107	3.080070288	0.648138893	0	0.585659603	2.030543185
873	pan_trap	2022	2022_S1	S1	April_June_2022	high	998	conventional	Cucumis_sativus	Ruvuma	2	27.6325	18.19	22.12375	83.6475	2.1675	245	0	0	0	0	0	0	0	245	0	1	Inf	0	0	15.65247584	0	0	0	0	0	0	0	15.65247584	0	1	Inf	0	0	3.956320998	0	0	0	0
874	sweep_net	2022	2022_S1	S1	April_June_2022	high	998	conventional	Cucumis_sativus	Ruvuma	2	27.13625	18.4425	21.92375	83.23875	2.21875	248	0.4	0.1	0.2	10	4	1	2	248	1.609437912	0.76	4.166666667	6	0.898244402	15.74801575	0.632455532	0.316227766	0.447213595	3.16227766	2	1	1.414213562	15.74801575	1.268636241	0.871779789	2.041241452	2.449489743	0.947757565	3.968376966	0.795270729	0.562341325	0.668740305	1.77827941
875	pan_trap	2023	2023_S1	S1	April_June_2023	high	998	conventional	Cucumis_sativus	Ruvuma	2	25.06625	23.26125	24.4825	74.23125	1.4975	277	0	0	0	0	0	0	0	277	0	1	Inf	0	0	16.64331698	0	0	0	0	0	0	0	16.64331698	0	1	Inf	0	0	4.079622161	0	0	0	0
876	sweep_net	2023	2023_S1	S1	April_June_2023	high	998	conventional	Cucumis_sativus	Ruvuma	2	25.06625	23.26125	24.4825	74.23125	1.4975	269	0.583333333	0.166666667	0.083333333	12	7	2	1	269	1.234267866	0.611111111	2.571428571	5	0.766893744	16.40121947	0.763762616	0.40824829	0.288675135	3.464101615	2.645751311	1.414213562	1	16.40121947	1.110976087	0.78173596	1.603567451	2.236067977	0.875724696	4.049841906	0.873935133	0.638943104	0.537284966	1.861209718
877	pan_trap	2022	2022_S2	S2	Sept_Nov_2022	high	998	conventional	Cucumis_sativus	Ruvuma	2	27.32125	16.2525	21.4475	71.49240841	0.32	57	0	0	0	1	0	0	0	57	0	0	1	1	0	7.549834435	0	0	0	1	0	0	0	7.549834435	0	0	1	1	0	2.747696205	0	0	0	1
878	sweep_net	2022	2022_S2	S2	Sept_Nov_2022	high	998	conventional	Cucumis_sativus	Ruvuma	2	27.32125	14.17375	21.4475	71.49240841	0.32	54	0	0	0.4	5	0	0	2	54	1.054920168	0.64	2.777777778	3	0.960229718	7.348469228	0	0	0.632455532	2.236067977	0	0	1.414213562	7.348469228	1.027093067	0.8	1.666666667	1.732050808	0.979913118	2.710806011	0	0	0.795270729	1.495348781
879	pan_trap	2023	2023_S2	S2	Sept_Nov_2023	high	998	conventional	Cucumis_sativus	Ruvuma	2	24.3825	19.565	21.9275	75.35875	2.4475	289	0	0	0	1	0	0	0	289	0	0	1	1	0	17	0	0	0	1	0	0	0	17	0	0	1	1	0	4.123105626	0	0	0	1
880	sweep_net	2023	2023_S2	S2	Sept_Nov_2023	high	998	conventional	Cucumis_sativus	Ruvuma	2	24.3825	19.565	21.9275	74.7125	2.4475	268	0.266666667	0.133333333	0.2	15	4	2	3	268	1.806507165	0.817777778	5.487804878	7	0.928361038	16.37070554	0.516397779	0.365148372	0.447213595	3.872983346	2	1.414213562	1.732050808	16.37070554	1.344063676	0.904310664	2.342606428	2.645751311	0.963514939	4.046072854	0.718608224	0.604275079	0.668740305	1.967989671
881	pan_trap	2022	2022_S1	S1	April_June_2022	high	998	conventional	Cucurbita_moschata	Ruvuma	2	27.6325	18.19	22.12375	83.6475	2.1675	92	0	0	0	1	0	0	0	92	0	0	1	1	0	9.591663047	0	0	0	1	0	0	0	9.591663047	0	0	1	1	0	3.097041015	0	0	0	1
882	sweep_net	2022	2022_S1	S1	April_June_2022	high	998	conventional	Cucurbita_moschata	Ruvuma	2	27.13625	18.4425	21.92375	83.23875	2.21875	91	0.8	0	0.1	10	8	0	1	91	0.63903186	0.34	1.515151515	3	0.581671866	9.539392014	0.894427191	0	0.316227766	3.16227766	2.828427125	0	1	9.539392014	0.799394683	0.583095189	1.23091491	1.732050808	0.762674154	3.088590619	0.945741609	0	0.562341325	1.77827941
883	pan_trap	2023	2023_S1	S1	April_June_2023	high	998	conventional	Cucurbita_moschata	Ruvuma	2	25.06625	23.26125	24.4825	74.23125	1.4975	89	0	0	0	1	0	0	0	89	0	0	1	1	0	9.433981132	0	0	0	1	0	0	0	9.433981132	0	0	1	1	0	3.071478656	0	0	0	1
884	sweep_net	2023	2023_S1	S1	April_June_2023	high	998	conventional	Cucurbita_moschata	Ruvuma	2	25.06625	23.26125	24.4825	74.23125	1.4975	91	0.25	0.25	0	4	1	1	0	91	1.386294361	0.75	4	4	1	9.539392014	0.5	0.5	0	2	1	1	0	9.539392014	1.177410023	0.866025404	2	2	1	3.088590619	0.707106781	0.707106781	0	1.414213562
885	pan_trap	2022	2022_S2	S2	Sept_Nov_2022	high	998	conventional	Cucurbita_moschata	Ruvuma	2	27.32125	16.2525	21.4475	71.49240841	0.32	42	0	0	0	1	0	0	0	42	0	0	1	1	0	6.480740698	0	0	0	1	0	0	0	6.480740698	0	0	1	1	0	2.545729895	0	0	0	1
886	sweep_net	2022	2022_S2	S2	Sept_Nov_2022	high	998	conventional	Cucurbita_moschata	Ruvuma	2	27.32125	14.17375	21.4475	71.49240841	0.32	40	0	0	0.5	2	0	0	1	40	0.693147181	0.5	2	2	1	6.32455532	0	0	0.707106781	1.414213562	0	0	1	6.32455532	0.832554611	0.707106781	1.414213562	1.414213562	1	2.514866859	0	0	0.840896415	1.189207115
887	pan_trap	2023	2023_S2	S2	Sept_Nov_2023	high	998	conventional	Cucurbita_moschata	Ruvuma	2	24.3825	19.565	21.9275	75.35875	2.4475	95	0	0	0	1	0	0	0	95	0	0	1	1	0	9.746794345	0	0	0	1	0	0	0	9.746794345	0	0	1	1	0	3.121985641	0	0	0	1
888	sweep_net	2023	2023_S2	S2	Sept_Nov_2023	high	998	conventional	Cucurbita_moschata	Ruvuma	2	24.3825	19.565	21.9275	74.7125	2.4475	105	0.3	0.2	0.1	10	3	2	1	105	1.83437197	0.82	5.555555556	7	0.942680715	10.24695077	0.547722558	0.447213595	0.316227766	3.16227766	1.732050808	1.414213562	1	10.24695077	1.354389889	0.905538514	2.357022604	2.645751311	0.97091746	3.201085873	0.740082804	0.668740305	0.562341325	1.77827941
889	pan_trap	2022	2022_S1	S1	April_June_2022	low	543	agro_ISeBAF	Citrullus_lanatus	Shaulini	2	30.11	17.4225	23.3775	85.69125	2.1375	259	0	0	0	0	0	0	0	259	0	1	Inf	0	0	16.09347694	0	0	0	0	0	0	0	16.09347694	0	1	Inf	0	0	4.011667601	0	0	0	0
890	sweep_net	2022	2022_S1	S1	April_June_2022	low	543	agro_ISeBAF	Citrullus_lanatus	Shaulini	2	30.11	17.4225	23.3775	85.69125	2.1375	260	0.868421053	0.052631579	0	38	33	2	0	260	0.564663952	0.24099723	1.317518248	5	0.35084544	16.1245155	0.931891116	0.229415734	0	6.164414003	5.744562647	1.414213562	0	16.1245155	0.75144125	0.490914687	1.147831977	2.236067977	0.592322074	4.015534273	0.965345076	0.478973625	0	2.482823796
891	pan_trap	2023	2023_S1	S1	April_June_2023	low	543	agro_ISeBAF	Citrullus_lanatus	Shaulini	2	24.9425	22.43	23.83625	74.45125	1.23875	160	1	0	0	3	3	0	0	160	0	0	1	1	0	12.64911064	1	0	0	1.732050808	1.732050808	0	0	12.64911064	0	0	1	1	0	3.55655882	1	0	0	1.316074013
892	sweep_net	2023	2023_S1	S1	April_June_2023	low	543	agro_ISeBAF	Citrullus_lanatus	Shaulini	2	24.9425	22.43	23.83625	74.45125	1.23875	160	0.907407407	0.055555556	0	54	49	3	0	160	0.396483464	0.172839506	1.208955224	4	0.286002363	12.64911064	0.952579344	0.23570226	0	7.348469228	7	1.732050808	0	12.64911064	0.629669329	0.41573971	1.099524999	2	0.534791888	3.55655882	0.976001713	0.485491772	0	2.710806011
893	pan_trap	2022	2022_S2	S2	Sept_Nov_2022	low	543	agro_ISeBAF	Citrullus_lanatus	Shaulini	2	31.28125	15.16	24.1425	64.795	0.1375	90	0	0	0	0	0	0	0	90	0	1	Inf	0	0	9.486832981	0	0	0	0	0	0	0	9.486832981	0	1	Inf	0	0	3.080070288	0	0	0	0
894	sweep_net	2022	2022_S2	S2	Sept_Nov_2022	low	543	agro_ISeBAF	Citrullus_lanatus	Shaulini	2	31.28125	15.2975	24.1425	65.025	0.0375	90	0.333333333	0.333333333	0	3	1	1	0	90	1.098612289	0.666666667	3	3	1	9.486832981	0.577350269	0.577350269	0	1.732050808	1	1	0	9.486832981	1.048147074	0.816496581	1.732050808	1.732050808	1	3.080070288	0.759835686	0.759835686	0	1.316074013
895	pan_trap	2023	2023_S2	S2	Sept_Nov_2023	low	543	agro_ISeBAF	Citrullus_lanatus	Shaulini	2	26.54	24.555	25.53	66.935	1.87875	154	0	0	0	0	0	0	0	154	0	1	Inf	0	0	12.40967365	0	0	0	0	0	0	0	12.40967365	0	1	Inf	0	0	3.52273667	0	0	0	0
896	sweep_net	2023	2023_S2	S2	Sept_Nov_2023	low	543	agro_ISeBAF	Citrullus_lanatus	Shaulini	2	26.54	24.555	25.53	66.935	1.87875	154	0	0.5	0	2	0	1	0	154	0.693147181	0.5	2	2	1	12.40967365	0	0.707106781	0	1.414213562	0	1	0	12.40967365	0.832554611	0.707106781	1.414213562	1.414213562	1	3.52273667	0	0.840896415	0	1.189207115
897	pan_trap	2022	2022_S1	S1	April_June_2022	low	543	agro_ISeBAF	Cucumis_sativus	Shaulini	2	30.11	17.4225	23.3775	85.69125	2.1375	211	0	0	0	0	0	0	0	211	0	1	Inf	0	0	14.52583905	0	0	0	0	0	0	0	14.52583905	0	1	Inf	0	0	3.811277876	0	0	0	0
898	sweep_net	2022	2022_S1	S1	April_June_2022	low	543	agro_ISeBAF	Cucumis_sativus	Shaulini	2	30.11	17.4225	23.3775	85.69125	2.1375	211	0.96875	0	0	32	31	0	0	211	0.139060798	0.060546875	1.064449064	2	0.200622324	14.52583905	0.984250984	0	0	5.656854249	5.567764363	0	0	14.52583905	0.372908566	0.246062746	1.031721408	1.414213562	0.447908835	3.811277876	0.992094242	0	0	2.37841423
899	pan_trap	2023	2023_S1	S1	April_June_2023	low	543	agro_ISeBAF	Cucumis_sativus	Shaulini	2	24.9425	22.43	23.83625	74.45125	1.23875	208	0	0	0	0	0	0	0	208	0	1	Inf	0	0	14.4222051	0	0	0	0	0	0	0	14.4222051	0	1	Inf	0	0	3.797657844	0	0	0	0
900	sweep_net	2023	2023_S1	S1	April_June_2023	low	543	agro_ISeBAF	Cucumis_sativus	Shaulini	2	24.9425	22.43	23.83625	74.45125	1.23875	208	0.803921569	0.117647059	0	51	41	6	0	208	0.73560972	0.338331411	1.511330622	6	0.410551602	14.4222051	0.896616735	0.34299717	0	7.141428429	6.403124237	2.449489743	0	14.4222051	0.857676932	0.581662626	1.229361876	2.449489743	0.640743008	3.797657844	0.946898482	0.585659603	0	2.672345118
901	pan_trap	2022	2022_S2	S2	Sept_Nov_2022	low	543	agro_ISeBAF	Cucumis_sativus	Shaulini	2	31.28125	15.16	24.1425	64.795	0.1375	100	0	0	0	0	0	0	0	100	0	1	Inf	0	0	10	0	0	0	0	0	0	0	10	0	1	Inf	0	0	3.16227766	0	0	0	0
902	sweep_net	2022	2022_S2	S2	Sept_Nov_2022	low	543	agro_ISeBAF	Cucumis_sativus	Shaulini	2	31.28125	15.2975	24.1425	65.025	0.0375	100	0	0	0	1	0	0	0	100	0	0	1	1	0	10	0	0	0	1	0	0	0	10	0	0	1	1	0	3.16227766	0	0	0	1
903	pan_trap	2023	2023_S2	S2	Sept_Nov_2023	low	543	agro_ISeBAF	Cucumis_sativus	Shaulini	2	26.54	24.555	25.53	66.935	1.87875	233	0	0	0	0	0	0	0	233	0	1	Inf	0	0	15.26433752	0	0	0	0	0	0	0	15.26433752	0	1	Inf	0	0	3.906960138	0	0	0	0
904	sweep_net	2023	2023_S2	S2	Sept_Nov_2023	low	543	agro_ISeBAF	Cucumis_sativus	Shaulini	2	26.54	24.555	25.53	66.935	1.87875	233	0	0	0	0	0	0	0	233	0	1	Inf	0	0	15.26433752	0	0	0	0	0	0	0	15.26433752	0	1	Inf	0	0	3.906960138	0	0	0	0
905	pan_trap	2022	2022_S1	S1	April_June_2022	low	543	agro_ISeBAF	Cucurbita_moschata	Shaulini	2	30.11	17.4225	23.3775	85.69125	2.1375	106	0.5	0	0	2	1	0	0	106	0.693147181	0.5	2	2	1	10.29563014	0.707106781	0	0	1.414213562	1	0	0	10.29563014	0.832554611	0.707106781	1.414213562	1.414213562	1	3.208680436	0.840896415	0	0	1.189207115
906	sweep_net	2022	2022_S1	S1	April_June_2022	low	543	agro_ISeBAF	Cucurbita_moschata	Shaulini	2	30.11	17.4225	23.3775	85.69125	2.1375	106	0.944444444	0	0	36	34	0	0	106	0.253067332	0.106481481	1.119170984	3	0.230351812	10.29563014	0.971825316	0	0	6	5.830951895	0	0	10.29563014	0.503057981	0.326315003	1.057908779	1.732050808	0.479949802	3.208680436	0.985812008	0	0	2.449489743
907	pan_trap	2023	2023_S1	S1	April_June_2023	low	543	agro_ISeBAF	Cucurbita_moschata	Shaulini	2	24.9425	22.43	23.83625	74.45125	1.23875	88	1	0	0	1	1	0	0	88	0	0	1	1	0	9.38083152	1	0	0	1	1	0	0	9.38083152	0	0	1	1	0	3.062814314	1	0	0	1
908	sweep_net	2023	2023_S1	S1	April_June_2023	low	543	agro_ISeBAF	Cucurbita_moschata	Shaulini	2	24.9425	22.43	23.83625	74.45125	1.23875	88	0.925	0.05	0.025	40	37	2	1	88	0.314123026	0.14125	1.164483261	3	0.2859271	9.38083152	0.961769203	0.223606798	0.158113883	6.32455532	6.08276253	1.414213562	1	9.38083152	0.560466793	0.375832409	1.079112256	1.732050808	0.534721516	3.062814314	0.980698324	0.472870805	0.397635364	2.514866859
909	pan_trap	2022	2022_S2	S2	Sept_Nov_2022	low	543	agro_ISeBAF	Cucurbita_moschata	Shaulini	2	31.28125	15.16	24.1425	64.795	0.1375	60	0	0	0	0	0	0	0	60	0	1	Inf	0	0	7.745966692	0	0	0	0	0	0	0	7.745966692	0	1	Inf	0	0	2.783157684	0	0	0	0
910	sweep_net	2022	2022_S2	S2	Sept_Nov_2022	low	543	agro_ISeBAF	Cucurbita_moschata	Shaulini	2	31.28125	15.2975	24.1425	65.025	0.0375	60	0	0	0	1	0	0	0	60	0	0	1	1	0	7.745966692	0	0	0	1	0	0	0	7.745966692	0	0	1	1	0	2.783157684	0	0	0	1
911	pan_trap	2023	2023_S2	S2	Sept_Nov_2023	low	543	agro_ISeBAF	Cucurbita_moschata	Shaulini	2	26.54	24.555	25.53	66.935	1.87875	79	0	0	0	0	0	0	0	79	0	1	Inf	0	0	8.888194417	0	0	0	0	0	0	0	8.888194417	0	1	Inf	0	0	2.981307501	0	0	0	0
912	sweep_net	2023	2023_S2	S2	Sept_Nov_2023	low	543	agro_ISeBAF	Cucurbita_moschata	Shaulini	2	26.54	24.555	25.53	66.935	1.87875	79	0.7	0.1	0.1	10	7	1	1	79	0.940447989	0.48	1.923076923	4	0.678389825	8.888194417	0.836660027	0.316227766	0.316227766	3.16227766	2.645751311	1	1	8.888194417	0.969766976	0.692820323	1.386750491	2	0.823644234	2.981307501	0.914691219	0.562341325	0.562341325	1.77827941
913	pan_trap	2022	2022_S1	S1	April_June_2022	low	500	conventional	Citrullus_lanatus	Sugeco	2	30.11	17.4225	23.3775	85.69125	2.1375	275	0	0	0	1	0	0	0	275	0	0	1	1	0	16.58312395	0	0	0	1	0	0	0	16.58312395	0	0	1	1	0	4.072238199	0	0	0	1
914	sweep_net	2022	2022_S1	S1	April_June_2022	low	500	conventional	Citrullus_lanatus	Sugeco	2	30.11	17.4225	23.3775	85.69125	2.1375	275	0.658536585	0.243902439	0	41	27	10	0	275	0.981536791	0.50446163	2.018007203	6	0.547806113	16.58312395	0.811502671	0.493864798	0	6.403124237	5.196152423	3.16227766	0	16.58312395	0.990725386	0.710254623	1.420565804	2.449489743	0.740139253	4.072238199	0.900834431	0.702755148	0	2.530439534
915	pan_trap	2023	2023_S1	S1	April_June_2023	low	500	conventional	Citrullus_lanatus	Sugeco	2	24.9425	22.43	23.83625	74.45125	1.23875	233	0	0	0	0	0	0	0	233	0	1	Inf	0	0	15.26433752	0	0	0	0	0	0	0	15.26433752	0	1	Inf	0	0	3.906960138	0	0	0	0
916	sweep_net	2023	2023_S1	S1	April_June_2023	low	500	conventional	Citrullus_lanatus	Sugeco	2	24.9425	22.43	23.83625	74.45125	1.23875	233	0.882352941	0	0.029411765	34	30	0	1	233	0.525304011	0.21799308	1.278761062	5	0.326389734	15.26433752	0.939336437	0	0.171498585	5.830951895	5.477225575	0	1	15.26433752	0.724778595	0.46689729	1.130823179	2.236067977	0.571305289	3.906960138	0.969193704	0	0.414123877	2.414736403
917	pan_trap	2022	2022_S2	S2	Sept_Nov_2022	low	500	conventional	Citrullus_lanatus	Sugeco	2	31.28125	15.16	24.1425	64.795	0.1375	99	0	0	0	3	0	0	0	99	0.636514168	0.444444444	1.8	2	0.918295834	9.949874371	0	0	0	1.732050808	0	0	0	9.949874371	0.797818381	0.666666667	1.341640786	1.414213562	0.958277535	3.154342146	0	0	0	1.316074013
918	sweep_net	2022	2022_S2	S2	Sept_Nov_2022	low	500	conventional	Citrullus_lanatus	Sugeco	2	31.28125	15.2975	24.1425	65.025	0.0375	99	0	0	0.642857143	14	0	0	9	99	1.028513764	0.540816327	2.177777778	4	0.741915853	9.949874371	0	0	0.801783726	3.741657387	0	0	3	9.949874371	1.014156676	0.735402153	1.475729575	2	0.861345374	3.154342146	0	0	0.895423769	1.93433642
919	pan_trap	2023	2023_S2	S2	Sept_Nov_2023	low	500	conventional	Citrullus_lanatus	Sugeco	2	26.54	24.555	25.53	66.935	1.87875	242	0	0	0	0	0	0	0	242	0	1	Inf	0	0	15.55634919	0	0	0	0	0	0	0	15.55634919	0	1	Inf	0	0	3.944153798	0	0	0	0
920	sweep_net	2023	2023_S2	S2	Sept_Nov_2023	low	500	conventional	Citrullus_lanatus	Sugeco	2	26.54	24.555	25.53	66.935	1.87875	242	0	0	0.75	8	0	0	6	242	0.73562194	0.40625	1.684210526	3	0.669591946	15.55634919	0	0	0.866025404	2.828427125	0	0	2.449489743	15.55634919	0.857684056	0.637377439	1.297771369	1.732050808	0.81828598	3.944153798	0	0	0.930604859	1.681792831
921	pan_trap	2022	2022_S1	S1	April_June_2022	low	500	conventional	Cucumis_sativus	Sugeco	2	30.11	17.4225	23.3775	85.69125	2.1375	146	1	0	0	1	1	0	0	146	0	0	1	1	0	12.08304597	1	0	0	1	1	0	0	12.08304597	0	0	1	1	0	3.476067602	1	0	0	1
922	sweep_net	2022	2022_S1	S1	April_June_2022	low	500	conventional	Cucumis_sativus	Sugeco	2	30.11	17.4225	23.3775	85.69125	2.1375	147	0.829787234	0.106382979	0.021276596	47	39	5	1	147	0.609458493	0.29787234	1.424242424	4	0.439631373	12.12435565	0.91092658	0.326164037	0.145864991	6.8556546	6.244997998	2.236067977	1	12.12435565	0.780678226	0.545776823	1.193416283	2	0.663047036	3.482004545	0.954424738	0.571107728	0.381922756	2.618330499
923	pan_trap	2023	2023_S1	S1	April_June_2023	low	500	conventional	Cucumis_sativus	Sugeco	2	24.9425	22.43	23.83625	74.45125	1.23875	400	0	0	0	0	0	0	0	400	0	1	Inf	0	0	20	0	0	0	0	0	0	0	20	0	1	Inf	0	0	4.472135955	0	0	0	0
924	sweep_net	2023	2023_S1	S1	April_June_2023	low	500	conventional	Cucumis_sativus	Sugeco	2	24.9425	22.43	23.83625	74.45125	1.23875	400	1	0	0	16	16	0	0	400	0	0	1	1	0	20	1	0	0	4	4	0	0	20	0	0	1	1	0	4.472135955	1	0	0	2
925	pan_trap	2022	2022_S2	S2	Sept_Nov_2022	low	500	conventional	Cucumis_sativus	Sugeco	2	31.28125	15.16	24.1425	64.795	0.1375	18	0	0	0	0	0	0	0	18	0	1	Inf	0	0	4.242640687	0	0	0	0	0	0	0	4.242640687	0	1	Inf	0	0	2.059767144	0	0	0	0
926	sweep_net	2022	2022_S2	S2	Sept_Nov_2022	low	500	conventional	Cucumis_sativus	Sugeco	2	31.28125	15.2975	24.1425	65.025	0.0375	18	0	0	0.416666667	12	0	0	5	18	1.265001375	0.694444444	3.272727273	4	0.912505605	4.242640687	0	0	0.645497224	3.464101615	0	0	2.236067977	4.242640687	1.124722799	0.833333333	1.809068067	2	0.955251593	2.059767144	0	0	0.803428419	1.861209718
927	pan_trap	2023	2023_S2	S2	Sept_Nov_2023	low	500	conventional	Cucumis_sativus	Sugeco	2	26.54	24.555	25.53	66.935	1.87875	402	0	0	0	1	0	0	0	402	0	0	1	1	0	20.04993766	0	0	0	1	0	0	0	20.04993766	0	0	1	1	0	4.477715674	0	0	0	1
928	sweep_net	2023	2023_S2	S2	Sept_Nov_2023	low	500	conventional	Cucumis_sativus	Sugeco	2	26.54	24.555	25.53	66.935	1.87875	402	0.333333333	0.166666667	0.5	6	2	1	3	402	1.011404265	0.611111111	2.571428571	3	0.920619836	20.04993766	0.577350269	0.40824829	0.707106781	2.449489743	1.414213562	1	1.732050808	20.04993766	1.005685967	0.78173596	1.603567451	1.732050808	0.959489362	4.477715674	0.759835686	0.638943104	0.840896415	1.56508458
929	pan_trap	2022	2022_S1	S1	April_June_2022	low	500	conventional	Cucurbita_moschata	Sugeco	2	30.11	17.4225	23.3775	85.69125	2.1375	191	0	0	0	0	0	0	0	191	0	1	Inf	0	0	13.82027496	0	0	0	0	0	0	0	13.82027496	0	1	Inf	0	0	3.717563041	0	0	0	0
930	sweep_net	2022	2022_S1	S1	April_June_2022	low	500	conventional	Cucurbita_moschata	Sugeco	2	30.11	17.4225	23.3775	85.69125	2.1375	191	0.5	0.235294118	0.088235294	34	17	8	3	191	1.523537111	0.6816609	3.141304348	9	0.693391621	13.82027496	0.707106781	0.48507125	0.297044263	5.830951895	4.123105626	2.828427125	1.732050808	13.82027496	1.234316455	0.825627579	1.772372519	3	0.8327014	3.717563041	0.840896415	0.696470567	0.545017672	2.414736403
931	pan_trap	2023	2023_S1	S1	April_June_2023	low	500	conventional	Cucurbita_moschata	Sugeco	2	24.9425	22.43	23.83625	74.45125	1.23875	111	0	0	0	1	0	0	0	111	0	0	1	1	0	10.53565375	0	0	0	1	0	0	0	10.53565375	0	0	1	1	0	3.24586718	0	0	0	1
932	sweep_net	2023	2023_S1	S1	April_June_2023	low	500	conventional	Cucurbita_moschata	Sugeco	2	24.9425	22.43	23.83625	74.45125	1.23875	111	0.714285714	0.142857143	0	7	5	1	0	111	0.79631164	0.448979592	1.814814815	3	0.724834092	10.53565375	0.845154255	0.377964473	0	2.645751311	2.236067977	1	0	10.53565375	0.892362953	0.670059394	1.347150628	1.732050808	0.851371888	3.24586718	0.919322715	0.614788153	0	1.626576562
933	pan_trap	2022	2022_S2	S2	Sept_Nov_2022	low	500	conventional	Cucurbita_moschata	Sugeco	2	31.28125	15.16	24.1425	64.795	0.1375	38	0	0	0	1	0	0	0	38	0	0	1	1	0	6.164414003	0	0	0	1	0	0	0	6.164414003	0	0	1	1	0	2.482823796	0	0	0	1
934	sweep_net	2022	2022_S2	S2	Sept_Nov_2022	low	500	conventional	Cucurbita_moschata	Sugeco	2	31.28125	15.2975	24.1425	65.025	0.0375	38	0	0	0.454545455	11	0	0	5	38	1.036198785	0.628099174	2.688888889	3	0.943188781	6.164414003	0	0	0.674199862	3.31662479	0	0	2.236067977	6.164414003	1.017938498	0.792527081	1.639783183	1.732050808	0.971179067	2.482823796	0	0	0.821096744	1.821160287
935	pan_trap	2023	2023_S2	S2	Sept_Nov_2023	low	500	conventional	Cucurbita_moschata	Sugeco	2	26.54	24.555	25.53	66.935	1.87875	110	0	0	1	1	0	0	1	110	0	0	1	1	0	10.48808848	0	0	1	1	0	0	1	10.48808848	0	0	1	1	0	3.23853184	0	0	1	1
936	sweep_net	2023	2023_S2	S2	Sept_Nov_2023	low	500	conventional	Cucurbita_moschata	Sugeco	2	26.54	24.555	25.53	66.935	1.87875	110	0.111111111	0.111111111	0.444444444	9	1	1	4	110	1.427061043	0.716049383	3.52173913	5	0.88668288	10.48808848	0.333333333	0.333333333	0.666666667	3	1	1	2	10.48808848	1.194596603	0.846197012	1.876629727	2.236067977	0.941638402	3.23853184	0.577350269	0.577350269	0.816496581	1.732050808
937	pan_trap	2022	2022_S1	S1	April_June_2022	low	543	agro_ISeBAF	Citrullus_lanatus	Vitonga	2	30.11	17.4225	23.3775	85.69125	2.1375	212	0.5	0	0	6	3	0	0	212	1.011404265	0.611111111	2.571428571	3	0.920619836	14.56021978	0.707106781	0	0	2.449489743	1.732050808	0	0	14.56021978	1.005685967	0.78173596	1.603567451	1.732050808	0.959489362	3.815785604	0.840896415	0	0	1.56508458
938	sweep_net	2022	2022_S1	S1	April_June_2022	low	543	agro_ISeBAF	Citrullus_lanatus	Vitonga	2	30.11	17.4225	23.3775	85.69125	2.1375	212	0.75	0.025	0	40	30	1	0	212	1.020928137	0.42625	1.74291939	8	0.490962654	14.56021978	0.866025404	0.158113883	0	6.32455532	5.477225575	1	0	14.56021978	1.010409886	0.652878243	1.320196724	2.828427125	0.700687272	3.815785604	0.930604859	0.397635364	0	2.514866859
939	pan_trap	2023	2023_S1	S1	April_June_2023	low	543	agro_ISeBAF	Citrullus_lanatus	Vitonga	2	24.9425	22.43	23.83625	74.45125	1.23875	127	0.5	0	0	2	1	0	0	127	0.693147181	0.5	2	2	1	11.26942767	0.707106781	0	0	1.414213562	1	0	0	11.26942767	0.832554611	0.707106781	1.414213562	1.414213562	1	3.356996823	0.840896415	0	0	1.189207115
940	sweep_net	2023	2023_S1	S1	April_June_2023	low	543	agro_ISeBAF	Citrullus_lanatus	Vitonga	2	24.9425	22.43	23.83625	74.45125	1.23875	127	0.916666667	0	0	36	33	0	0	127	0.378387007	0.157407407	1.186813187	4	0.272948529	11.26942767	0.957427108	0	0	6	5.744562647	0	0	11.26942767	0.615131699	0.396746024	1.089409559	2	0.522444762	3.356996823	0.978482043	0	0	2.449489743
941	pan_trap	2022	2022_S2	S2	Sept_Nov_2022	low	543	agro_ISeBAF	Citrullus_lanatus	Vitonga	2	31.28125	15.16	24.1425	64.795	0.1375	32	0	0	0	0	0	0	0	32	0	1	Inf	0	0	5.656854249	0	0	0	0	0	0	0	5.656854249	0	1	Inf	0	0	2.37841423	0	0	0	0
942	sweep_net	2022	2022_S2	S2	Sept_Nov_2022	low	543	agro_ISeBAF	Citrullus_lanatus	Vitonga	2	31.28125	15.2975	24.1425	65.025	0.0375	32	0	0	0	0	0	0	0	32	0	1	Inf	0	0	5.656854249	0	0	0	0	0	0	0	5.656854249	0	1	Inf	0	0	2.37841423	0	0	0	0
943	pan_trap	2023	2023_S2	S2	Sept_Nov_2023	low	543	agro_ISeBAF	Citrullus_lanatus	Vitonga	2	26.54	24.555	25.53	66.935	1.87875	128	0	0	0	1	0	0	0	128	0	0	1	1	0	11.3137085	0	0	0	1	0	0	0	11.3137085	0	0	1	1	0	3.363585661	0	0	0	1
944	sweep_net	2023	2023_S2	S2	Sept_Nov_2023	low	543	agro_ISeBAF	Citrullus_lanatus	Vitonga	2	26.54	24.555	25.53	66.935	1.87875	128	0.411764706	0.058823529	0.235294118	17	7	1	4	128	1.624222588	0.747404844	3.95890411	7	0.834685296	11.3137085	0.641688948	0.242535625	0.48507125	4.123105626	2.645751311	1	2	11.3137085	1.274449916	0.864525792	1.989699502	2.645751311	0.913611129	3.363585661	0.801054897	0.492479061	0.696470567	2.030543185
945	pan_trap	2022	2022_S1	S1	April_June_2022	low	543	agro_ISeBAF	Cucumis_sativus	Vitonga	2	30.11	17.4225	23.3775	85.69125	2.1375	345	0	0	0	0	0	0	0	345	0	1	Inf	0	0	18.57417562	0	0	0	0	0	0	0	18.57417562	0	1	Inf	0	0	4.309776748	0	0	0	0
946	sweep_net	2022	2022_S1	S1	April_June_2022	low	543	agro_ISeBAF	Cucumis_sativus	Vitonga	2	30.11	17.4225	23.3775	85.69125	2.1375	346	0.761904762	0.071428571	0.047619048	42	32	3	2	346	0.952622607	0.408163265	1.689655172	7	0.489551179	18.60107524	0.872871561	0.267261242	0.21821789	6.480740698	5.656854249	1.732050808	1.414213562	18.60107524	0.976023876	0.638876565	1.299867367	2.645751311	0.69967934	4.312896386	0.934275955	0.516973154	0.467137978	2.545729895
947	pan_trap	2023	2023_S1	S1	April_June_2023	low	543	agro_ISeBAF	Cucumis_sativus	Vitonga	2	24.9425	22.43	23.83625	74.45125	1.23875	162	0.5	0	0	2	1	0	0	162	0.693147181	0.5	2	2	1	12.72792206	0.707106781	0	0	1.414213562	1	0	0	12.72792206	0.832554611	0.707106781	1.414213562	1.414213562	1	3.567621345	0.840896415	0	0	1.189207115
948	sweep_net	2023	2023_S1	S1	April_June_2023	low	543	agro_ISeBAF	Cucumis_sativus	Vitonga	2	24.9425	22.43	23.83625	74.45125	1.23875	162	0.806451613	0.129032258	0.032258065	31	25	4	1	162	0.659242912	0.330905307	1.494556765	4	0.47554324	12.72792206	0.89802651	0.359210604	0.179605302	5.567764363	5	2	1	12.72792206	0.811937751	0.575243694	1.22252066	2	0.689596433	3.567621345	0.947642607	0.599341809	0.423798657	2.359611062
949	pan_trap	2022	2022_S2	S2	Sept_Nov_2022	low	543	agro_ISeBAF	Cucumis_sativus	Vitonga	2	31.28125	15.16	24.1425	64.795	0.1375	42	0	0	0	0	0	0	0	42	0	1	Inf	0	0	6.480740698	0	0	0	0	0	0	0	6.480740698	0	1	Inf	0	0	2.545729895	0	0	0	0
950	sweep_net	2022	2022_S2	S2	Sept_Nov_2022	low	543	agro_ISeBAF	Cucumis_sativus	Vitonga	2	31.28125	15.2975	24.1425	65.025	0.0375	42	0	0	0	0	0	0	0	42	0	1	Inf	0	0	6.480740698	0	0	0	0	0	0	0	6.480740698	0	1	Inf	0	0	2.545729895	0	0	0	0
951	pan_trap	2023	2023_S2	S2	Sept_Nov_2023	low	543	agro_ISeBAF	Cucumis_sativus	Vitonga	2	26.54	24.555	25.53	66.935	1.87875	196	0	0	0	0	0	0	0	196	0	1	Inf	0	0	14	0	0	0	0	0	0	0	14	0	1	Inf	0	0	3.741657387	0	0	0	0
952	sweep_net	2023	2023_S2	S2	Sept_Nov_2023	low	543	agro_ISeBAF	Cucumis_sativus	Vitonga	2	26.54	24.555	25.53	66.935	1.87875	196	0.473684211	0.052631579	0.052631579	19	9	1	1	196	1.611796945	0.71468144	3.504854369	8	0.775110487	14	0.688247202	0.229415734	0.229415734	4.358898944	3	1	1	14	1.269565652	0.845388337	1.872125629	2.828427125	0.880403593	3.741657387	0.829606655	0.478973625	0.478973625	2.08779763
953	pan_trap	2022	2022_S1	S1	April_June_2022	low	543	agro_ISeBAF	Cucurbita_moschata	Vitonga	2	30.11	17.4225	23.3775	85.69125	2.1375	121	1	0	0	2	2	0	0	121	0	0	1	1	0	11	1	0	0	1.414213562	1.414213562	0	0	11	0	0	1	1	0	3.31662479	1	0	0	1.189207115
954	sweep_net	2022	2022_S1	S1	April_June_2022	low	543	agro_ISeBAF	Cucurbita_moschata	Vitonga	2	30.11	17.4225	23.3775	85.69125	2.1375	119.33333	0.394736842	0.184210526	0.026315789	38	15	7	1	119.33333	1.854289591	0.775623269	4.456790123	11	0.773298823	10.92397959	0.628280862	0.429197538	0.162221421	6.164414003	3.872983346	2.645751311	1	10.92397959	1.361723023	0.880694765	2.111111111	3.31662479	0.879374108	3.305144412	0.792641699	0.655131695	0.402767205	2.482823796
955	pan_trap	2023	2023_S1	S1	April_June_2023	low	543	agro_ISeBAF	Cucurbita_moschata	Vitonga	2	24.9425	22.43	23.83625	74.45125	1.23875	47	0	0	0	3	0	0	0	47	0.636514168	0.444444444	1.8	2	0.918295834	6.8556546	0	0	0	1.732050808	0	0	0	6.8556546	0.797818381	0.666666667	1.341640786	1.414213562	0.958277535	2.618330499	0	0	0	1.316074013
956	sweep_net	2023	2023_S1	S1	April_June_2023	low	543	agro_ISeBAF	Cucurbita_moschata	Vitonga	2	24.9425	22.43	23.83625	74.45125	1.23875	47	0.875	0.075	0	40	35	3	0	47	0.495553979	0.2275	1.294498382	4	0.357466634	6.8556546	0.935414347	0.273861279	0	6.32455532	5.916079783	1.732050808	0	6.8556546	0.703955949	0.476969601	1.137760248	2	0.597885134	2.618330499	0.96716821	0.52331757	0	2.514866859
957	pan_trap	2022	2022_S2	S2	Sept_Nov_2022	low	543	agro_ISeBAF	Cucurbita_moschata	Vitonga	2	31.28125	15.16	24.1425	64.795	0.1375	37	0	0	1	1	0	0	1	37	0	0	1	1	0	6.08276253	0	0	1	1	0	0	1	6.08276253	0	0	1	1	0	2.466325715	0	0	1	1
958	sweep_net	2022	2022_S2	S2	Sept_Nov_2022	low	543	agro_ISeBAF	Cucurbita_moschata	Vitonga	2	31.28125	15.2975	24.1425	65.025	0.0375	37	0	1	0	1	0	1	0	37	0	0	1	1	0	6.08276253	0	1	0	1	0	1	0	6.08276253	0	0	1	1	0	2.466325715	0	1	0	1
959	pan_trap	2023	2023_S2	S2	Sept_Nov_2023	low	543	agro_ISeBAF	Cucurbita_moschata	Vitonga	2	26.54	24.555	25.53	66.935	1.87875	64	0	0	0	0	0	0	0	64	0	1	Inf	0	0	8	0	0	0	0	0	0	0	8	0	1	Inf	0	0	2.828427125	0	0	0	0
960	sweep_net	2023	2023_S2	S2	Sept_Nov_2023	low	543	agro_ISeBAF	Cucurbita_moschata	Vitonga	2	26.54	24.555	25.53	66.935	1.87875	64	0.615384615	0.076923077	0.076923077	13	8	1	1	64	1.285293024	0.591715976	2.449275362	6	0.717335695	8	0.784464541	0.277350098	0.277350098	3.605551275	2.828427125	1	1	8	1.133707645	0.769230769	1.56501609	2.449489743	0.846956726	2.828427125	0.885700029	0.526640388	0.526640388	1.898828922
961	pan_trap	2022	2022_S1	S1	April_June_2022	low	526	conventional	Citrullus_lanatus	Crop_museum	3	30.11	17.4225	23.3775	85.69125	2.1375	491	0	0	0.5	2	0	0	1	491	0.693147181	0.5	2	2	1	22.15851981	0	0	0.707106781	1.414213562	0	0	1	22.15851981	0.832554611	0.707106781	1.414213562	1.414213562	1	4.707283697	0	0	0.840896415	1.189207115
962	sweep_net	2022	2022_S1	S1	April_June_2022	low	526	conventional	Citrullus_lanatus	Crop_museum	3	30.11	17.4225	23.3775	85.69125	2.1375	491	0.785714286	0.023809524	0.023809524	42	33	1	1	491	0.878934362	0.373015873	1.594936709	7	0.451682912	22.15851981	0.88640526	0.15430335	0.15430335	6.480740698	5.744562647	1	1	22.15851981	0.937514993	0.610750254	1.262908037	2.645751311	0.672073591	4.707283697	0.941490977	0.392814651	0.392814651	2.545729895
963	pan_trap	2023	2023_S1	S1	April_June_2023	low	526	conventional	Citrullus_lanatus	Crop_museum	3	24.9425	22.43	23.83625	74.45125	1.23875	155	1	0	0	1	1	0	0	155	0	0	1	1	0	12.4498996	1	0	0	1	1	0	0	12.4498996	0	0	1	1	0	3.528441525	1	0	0	1
964	sweep_net	2023	2023_S1	S1	April_June_2023	low	526	conventional	Citrullus_lanatus	Crop_museum	3	24.9425	22.43	23.83625	74.45125	1.23875	155	0.5	0.25	0.083333333	12	6	3	1	155	1.314373843	0.666666667	3	5	0.816666386	12.4498996	0.707106781	0.5	0.288675135	3.464101615	2.449489743	1.732050808	1	12.4498996	1.146461444	0.816496581	1.732050808	2.236067977	0.903695959	3.528441525	0.840896415	0.707106781	0.537284966	1.861209718
965	pan_trap	2022	2022_S2	S2	Sept_Nov_2022	low	526	conventional	Citrullus_lanatus	Crop_museum	3	31.28125	15.16	24.1425	64.795	0.1375	57	0	0	0	11	0	0	0	57	0.304636097	0.165289256	1.198019802	2	0.439496987	7.549834435	0	0	0	3.31662479	0	0	0	7.549834435	0.551938491	0.406557814	1.094540909	1.414213562	0.662945689	2.747696205	0	0	0	1.821160287
966	sweep_net	2022	2022_S2	S2	Sept_Nov_2022	low	526	conventional	Citrullus_lanatus	Crop_museum	3	31.28125	15.2975	24.1425	65.025	0.0375	57	0	0.16	0.4	25	0	4	10	57	1.722394117	0.768	4.310344828	8	0.828296484	7.549834435	0	0.4	0.632455532	5	0	2	3.16227766	7.549834435	1.312400136	0.876356092	2.076136996	2.828427125	0.910107952	2.747696205	0	0.632455532	0.795270729	2.236067977
967	pan_trap	2023	2023_S2	S2	Sept_Nov_2023	low	526	conventional	Citrullus_lanatus	Crop_museum	3	26.54	24.555	25.53	66.935	1.87875	168	0	0	0	2	0	0	0	168	0	0	1	1	0	12.9614814	0	0	0	1.414213562	0	0	0	12.9614814	0	0	1	1	0	3.600205744	0	0	0	1.189207115
968	sweep_net	2023	2023_S2	S2	Sept_Nov_2023	low	526	conventional	Citrullus_lanatus	Crop_museum	3	26.54	24.555	25.53	66.935	1.87875	168	0.153846154	0.076923077	0.461538462	13	2	1	6	168	1.20479331	0.662721893	2.964912281	4	0.869074667	12.9614814	0.39223227	0.277350098	0.67936622	3.605551275	1.414213562	1	2.449489743	12.9614814	1.097630771	0.814077326	1.721892064	2	0.932241743	3.600205744	0.626284496	0.526640388	0.82423675	1.898828922
969	pan_trap	2022	2022_S1	S1	April_June_2022	low	526	conventional	Cucumis_sativus	Crop_museum	3	30.11	17.4225	23.3775	85.69125	2.1375	454	0	0	0	4	0	0	0	454	0.562335145	0.375	1.6	2	0.811278124	21.30727575	0	0	0	2	0	0	0	21.30727575	0.749890088	0.612372436	1.264911064	1.414213562	0.900709789	4.615980476	0	0	0	1.414213562
970	sweep_net	2022	2022_S1	S1	April_June_2022	low	526	conventional	Cucumis_sativus	Crop_museum	3	30.11	17.4225	23.3775	85.69125	2.1375	454.6667	0.571428571	0.178571429	0	28	16	5	0	454.6667	1.293249498	0.62244898	2.648648649	6	0.721776288	21.3229149	0.755928946	0.422577127	0	5.291502622	4	2.236067977	0	21.3229149	1.137211281	0.788954358	1.627466942	2.449489743	0.84957418	4.617674188	0.869441744	0.650059326	0	2.300326634
971	pan_trap	2023	2023_S1	S1	April_June_2023	low	526	conventional	Cucumis_sativus	Crop_museum	3	24.9425	22.43	23.83625	74.45125	1.23875	201	0	0	0	0	0	0	0	201	0	1	Inf	0	0	14.17744688	0	0	0	0	0	0	0	14.17744688	0	1	Inf	0	0	3.765295059	0	0	0	0
972	sweep_net	2023	2023_S1	S1	April_June_2023	low	526	conventional	Cucumis_sativus	Crop_museum	3	24.9425	22.43	23.83625	74.45125	1.23875	201	0.714285714	0	0.142857143	7	5	0	1	201	0.79631164	0.448979592	1.814814815	3	0.724834092	14.17744688	0.845154255	0	0.377964473	2.645751311	2.236067977	0	1	14.17744688	0.892362953	0.670059394	1.347150628	1.732050808	0.851371888	3.765295059	0.919322715	0	0.614788153	1.626576562
973	pan_trap	2022	2022_S2	S2	Sept_Nov_2022	low	526	conventional	Cucumis_sativus	Crop_museum	3	31.28125	15.16	24.1425	64.795	0.1375	55	0	0	0	2	0	0	0	55	0	0	1	1	0	7.416198487	0	0	0	1.414213562	0	0	0	7.416198487	0	0	1	1	0	2.723269815	0	0	0	1.189207115
974	sweep_net	2022	2022_S2	S2	Sept_Nov_2022	low	526	conventional	Cucumis_sativus	Crop_museum	3	31.28125	15.2975	24.1425	65.025	0.0375	55	0.083333333	0.166666667	0.666666667	12	1	2	8	55	0.983087759	0.513888889	2.057142857	4	0.709147917	7.416198487	0.288675135	0.40824829	0.816496581	3.464101615	1	1.414213562	2.828427125	7.416198487	0.991507821	0.716860439	1.434274331	2	0.842109207	2.723269815	0.537284966	0.638943104	0.903602004	1.861209718
975	pan_trap	2023	2023_S2	S2	Sept_Nov_2023	low	526	conventional	Cucumis_sativus	Crop_museum	3	26.54	24.555	25.53	66.935	1.87875	199	0	0	1	1	0	0	1	199	0	0	1	1	0	14.10673598	0	0	1	1	0	0	1	14.10673598	0	0	1	1	0	3.7558935	0	0	1	1
976	sweep_net	2023	2023_S2	S2	Sept_Nov_2023	low	526	conventional	Cucumis_sativus	Crop_museum	3	26.54	24.555	25.53	66.935	1.87875	199	0.1	0.1	0.4	10	1	1	4	199	1.609437912	0.76	4.166666667	6	0.898244402	14.10673598	0.316227766	0.316227766	0.632455532	3.16227766	1	1	2	14.10673598	1.268636241	0.871779789	2.041241452	2.449489743	0.947757565	3.7558935	0.562341325	0.562341325	0.795270729	1.77827941
977	pan_trap	2022	2022_S1	S1	April_June_2022	low	526	conventional	Cucurbita_moschata	Crop_museum	3	30.11	17.4225	23.3775	85.69125	2.1375	304	0	0	0	3	0	0	0	304	0.636514168	0.444444444	1.8	2	0.918295834	17.43559577	0	0	0	1.732050808	0	0	0	17.43559577	0.797818381	0.666666667	1.341640786	1.414213562	0.958277535	4.17559526	0	0	0	1.316074013
978	sweep_net	2022	2022_S1	S1	April_June_2022	low	526	conventional	Cucurbita_moschata	Crop_museum	3	30.11	17.4225	23.3775	85.69125	2.1375	304.66667	0.711111111	0.066666667	0.044444444	45	32	3	2	304.66667	1.114865655	0.478024691	1.915799432	8	0.536137051	17.45470338	0.843274043	0.25819889	0.210818511	6.708203932	5.656854249	1.732050808	1.414213562	17.45470338	1.055871988	0.691393297	1.384124067	2.828427125	0.732213801	4.177882643	0.918299539	0.508132748	0.459149769	2.590020064
979	pan_trap	2023	2023_S1	S1	April_June_2023	low	526	conventional	Cucurbita_moschata	Crop_museum	3	24.9425	22.43	23.83625	74.45125	1.23875	118	0	0	0	0	0	0	0	118	0	1	Inf	0	0	10.86278049	0	0	0	0	0	0	0	10.86278049	0	1	Inf	0	0	3.295873252	0	0	0	0
980	sweep_net	2023	2023_S1	S1	April_June_2023	low	526	conventional	Cucurbita_moschata	Crop_museum	3	24.9425	22.43	23.83625	74.45125	1.23875	118	0.5	0	0	12	6	0	0	118	1.242453325	0.666666667	3	4	0.896240625	10.86278049	0.707106781	0	0	3.464101615	2.449489743	0	0	10.86278049	1.114653904	0.816496581	1.732050808	2	0.94669986	3.295873252	0.840896415	0	0	1.861209718
981	pan_trap	2022	2022_S2	S2	Sept_Nov_2022	low	526	conventional	Cucurbita_moschata	Crop_museum	3	31.28125	15.16	24.1425	64.795	0.1375	24	0	0	0	3	0	0	0	24	0	0	1	1	0	4.898979486	0	0	0	1.732050808	0	0	0	4.898979486	0	0	1	1	0	2.213363839	0	0	0	1.316074013
982	sweep_net	2022	2022_S2	S2	Sept_Nov_2022	low	526	conventional	Cucurbita_moschata	Crop_museum	3	31.28125	15.2975	24.1425	65.025	0.0375	24	0	0.043478261	0.608695652	23	0	1	14	24	1.118960019	0.570888469	2.330396476	5	0.69524895	4.898979486	0	0.208514414	0.780189498	4.795831523	0	1	3.741657387	4.898979486	1.057809065	0.755571617	1.526563617	2.236067977	0.833815897	2.213363839	0	0.456633785	0.883283362	2.189938703
983	pan_trap	2023	2023_S2	S2	Sept_Nov_2023	low	526	conventional	Cucurbita_moschata	Crop_museum	3	26.54	24.555	25.53	66.935	1.87875	114	0	0	0	2	0	0	0	114	0	0	1	1	0	10.67707825	0	0	0	1.414213562	0	0	0	10.67707825	0	0	1	1	0	3.267579877	0	0	0	1.189207115
984	sweep_net	2023	2023_S2	S2	Sept_Nov_2023	low	526	conventional	Cucurbita_moschata	Crop_museum	3	26.54	24.555	25.53	66.935	1.87875	114	0.166666667	0.083333333	0.416666667	12	2	1	5	114	1.424129917	0.722222222	3.6	5	0.884861669	10.67707825	0.40824829	0.288675135	0.645497224	3.464101615	1.414213562	1	2.236067977	10.67707825	1.193369145	0.849836586	1.897366596	2.236067977	0.940670861	3.267579877	0.638943104	0.537284966	0.803428419	1.861209718
985	pan_trap	2022	2022_S1	S1	April_June_2022	low	513	conventional	Citrullus_lanatus	Hort_Unit	3	30.11	17.4225	23.3775	85.69125	2.1375	234	0	0	0	1	0	0	0	234	0	0	1	1	0	15.29705854	0	0	0	1	0	0	0	15.29705854	0	0	1	1	0	3.911145426	0	0	0	1
986	sweep_net	2022	2022_S1	S1	April_June_2022	low	513	conventional	Citrullus_lanatus	Hort_Unit	3	30.11	17.4225	23.3775	85.69125	2.1375	234	0.84	0	0	25	21	0	0	234	0.529643503	0.2784	1.385809313	3	0.482102292	15.29705854	0.916515139	0	0	5	4.582575695	0	0	15.29705854	0.727766104	0.527636238	1.177204023	1.732050808	0.694335864	3.911145426	0.957347972	0	0	2.236067977
987	pan_trap	2023	2023_S1	S1	April_June_2023	low	513	conventional	Citrullus_lanatus	Hort_Unit	3	24.9425	22.43	23.83625	74.45125	1.23875	115	0	0	0	0	0	0	0	115	0	1	Inf	0	0	10.72380529	0	0	0	0	0	0	0	10.72380529	0	1	Inf	0	0	3.274722171	0	0	0	0
988	sweep_net	2023	2023_S1	S1	April_June_2023	low	513	conventional	Citrullus_lanatus	Hort_Unit	3	24.9425	22.43	23.83625	74.45125	1.23875	115	0.5625	0.125	0.0625	16	9	2	1	115	1.4500065	0.6484375	2.844444444	7	0.745155937	10.72380529	0.75	0.353553391	0.25	4	3	1.414213562	1	10.72380529	1.204162157	0.80525617	1.686548085	2.645751311	0.863224152	3.274722171	0.866025404	0.594603558	0.5	2
989	pan_trap	2022	2022_S2	S2	Sept_Nov_2022	low	513	conventional	Citrullus_lanatus	Hort_Unit	3	31.28125	15.16	24.1425	64.795	0.1375	44	0	0	0	2	0	0	0	44	0	0	1	1	0	6.633249581	0	0	0	1.414213562	0	0	0	6.633249581	0	0	1	1	0	2.575509577	0	0	0	1.189207115
990	sweep_net	2022	2022_S2	S2	Sept_Nov_2022	low	513	conventional	Citrullus_lanatus	Hort_Unit	3	31.28125	15.2975	24.1425	65.025	0.0375	44	0	0	0.4	5	0	0	2	44	0.673011667	0.48	1.923076923	2	0.970950594	6.633249581	0	0	0.632455532	2.236067977	0	0	1.414213562	6.633249581	0.820372883	0.692820323	1.386750491	1.414213562	0.985368253	2.575509577	0	0	0.795270729	1.495348781
991	pan_trap	2023	2023_S2	S2	Sept_Nov_2023	low	513	conventional	Citrullus_lanatus	Hort_Unit	3	26.54	24.555	25.53	66.935	1.87875	118	0	0	0	2	0	0	0	118	0	0	1	1	0	10.86278049	0	0	0	1.414213562	0	0	0	10.86278049	0	0	1	1	0	3.295873252	0	0	0	1.189207115
992	sweep_net	2023	2023_S2	S2	Sept_Nov_2023	low	513	conventional	Citrullus_lanatus	Hort_Unit	3	26.54	24.555	25.53	66.935	1.87875	118	0.5	0.083333333	0.083333333	12	6	1	1	118	1.126928795	0.625	2.666666667	4	0.812907292	10.86278049	0.707106781	0.288675135	0.288675135	3.464101615	2.449489743	1	1	10.86278049	1.061569025	0.790569415	1.632993162	2	0.901613715	3.295873252	0.840896415	0.537284966	0.537284966	1.861209718
993	pan_trap	2022	2022_S1	S1	April_June_2022	low	513	conventional	Cucumis_sativus	Hort_Unit	3	30.11	17.4225	23.3775	85.69125	2.1375	338	0	0	0	0	0	0	0	338	0	1	Inf	0	0	18.38477631	0	0	0	0	0	0	0	18.38477631	0	1	Inf	0	0	4.28774723	0	0	0	0
994	sweep_net	2022	2022_S1	S1	April_June_2022	low	513	conventional	Cucumis_sativus	Hort_Unit	3	30.11	17.4225	23.3775	85.69125	2.1375	338	0.709677419	0.032258065	0.096774194	31	22	1	3	338	0.955150163	0.468262227	1.880626223	5	0.593468164	18.38477631	0.842423539	0.179605302	0.311085508	5.567764363	4.69041576	1	1.732050808	18.38477631	0.977317841	0.684296885	1.371359261	2.236067977	0.770368849	4.28774723	0.917836336	0.423798657	0.5577504	2.359611062
995	pan_trap	2023	2023_S1	S1	April_June_2023	low	513	conventional	Cucumis_sativus	Hort_Unit	3	24.9425	22.43	23.83625	74.45125	1.23875	244	0	0	0	0	0	0	0	244	0	1	Inf	0	0	15.62049935	0	0	0	0	0	0	0	15.62049935	0	1	Inf	0	0	3.952277742	0	0	0	0
996	sweep_net	2023	2023_S1	S1	April_June_2023	low	513	conventional	Cucumis_sativus	Hort_Unit	3	24.9425	22.43	23.83625	74.45125	1.23875	244	0.8	0	0	10	8	0	0	244	0.63903186	0.34	1.515151515	3	0.581671866	15.62049935	0.894427191	0	0	3.16227766	2.828427125	0	0	15.62049935	0.799394683	0.583095189	1.23091491	1.732050808	0.762674154	3.952277742	0.945741609	0	0	1.77827941
997	pan_trap	2022	2022_S2	S2	Sept_Nov_2022	low	513	conventional	Cucumis_sativus	Hort_Unit	3	31.28125	15.16	24.1425	64.795	0.1375	50	0	0	0	0	0	0	0	50	0	1	Inf	0	0	7.071067812	0	0	0	0	0	0	0	7.071067812	0	1	Inf	0	0	2.659147948	0	0	0	0
998	sweep_net	2022	2022_S2	S2	Sept_Nov_2022	low	513	conventional	Cucumis_sativus	Hort_Unit	3	31.28125	15.2975	24.1425	65.025	0.0375	50	0	1	0	3	0	3	0	50	0	0	1	1	0	7.071067812	0	1	0	1.732050808	0	1.732050808	0	7.071067812	0	0	1	1	0	2.659147948	0	1	0	1.316074013
999	pan_trap	2023	2023_S2	S2	Sept_Nov_2023	low	513	conventional	Cucumis_sativus	Hort_Unit	3	26.54	24.555	25.53	66.935	1.87875	231	0	0	0	2	0	0	0	231	0	0	1	1	0	15.19868415	0	0	0	1.414213562	0	0	0	15.19868415	0	0	1	1	0	3.898548981	0	0	0	1.189207115
1000	sweep_net	2023	2023_S2	S2	Sept_Nov_2023	low	513	conventional	Cucumis_sativus	Hort_Unit	3	26.54	24.555	25.53	66.935	1.87875	231	0.384615385	0.076923077	0.153846154	13	5	1	2	231	1.626020692	0.769230769	4.333333333	6	0.907499427	15.19868415	0.620173673	0.277350098	0.39223227	3.605551275	2.236067977	1	1.414213562	15.19868415	1.275155164	0.877058019	2.081665999	2.449489743	0.952627644	3.898548981	0.787511062	0.526640388	0.626284496	1.898828922
1001	pan_trap	2022	2022_S1	S1	April_June_2022	low	513	conventional	Cucurbita_moschata	Hort_Unit	3	30.11	17.4225	23.3775	85.69125	2.1375	128	0	0	0	0	0	0	0	128	0	1	Inf	0	0	11.3137085	0	0	0	0	0	0	0	11.3137085	0	1	Inf	0	0	3.363585661	0	0	0	0
1002	sweep_net	2022	2022_S1	S1	April_June_2022	low	513	conventional	Cucurbita_moschata	Hort_Unit	3	30.11	17.4225	23.3775	85.69125	2.1375	128	0.703703704	0.037037037	0	27	19	1	0	128	1.018447309	0.477366255	1.913385827	6	0.568406266	11.3137085	0.838870493	0.19245009	0	5.196152423	4.358898944	1	0	11.3137085	1.009181504	0.690916967	1.383251903	2.449489743	0.753927228	3.363585661	0.915898735	0.438691338	0	2.279507057
1003	pan_trap	2023	2023_S1	S1	April_June_2023	low	513	conventional	Cucurbita_moschata	Hort_Unit	3	24.9425	22.43	23.83625	74.45125	1.23875	106	0	0	0	0	0	0	0	106	0	1	Inf	0	0	10.29563014	0	0	0	0	0	0	0	10.29563014	0	1	Inf	0	0	3.208680436	0	0	0	0
1004	sweep_net	2023	2023_S1	S1	April_June_2023	low	513	conventional	Cucurbita_moschata	Hort_Unit	3	24.9425	22.43	23.83625	74.45125	1.23875	106	0.928571429	0	0.071428571	14	13	0	1	106	0.257318641	0.132653061	1.152941176	2	0.371232327	10.29563014	0.963624112	0	0.267261242	3.741657387	3.605551275	0	1	10.29563014	0.507265848	0.36421568	1.073750984	1.414213562	0.609288377	3.208680436	0.981643577	0	0.516973154	1.93433642
1005	pan_trap	2022	2022_S2	S2	Sept_Nov_2022	low	513	conventional	Cucurbita_moschata	Hort_Unit	3	31.28125	15.16	24.1425	64.795	0.1375	33	0	0	0	1	0	0	0	33	0	0	1	1	0	5.744562647	0	0	0	1	0	0	0	5.744562647	0	0	1	1	0	2.396781727	0	0	0	1
1006	sweep_net	2022	2022_S2	S2	Sept_Nov_2022	low	513	conventional	Cucurbita_moschata	Hort_Unit	3	31.28125	15.2975	24.1425	65.025	0.0375	33	0	0	0	1	0	0	0	33	0	0	1	1	0	5.744562647	0	0	0	1	0	0	0	5.744562647	0	0	1	1	0	2.396781727	0	0	0	1
1007	pan_trap	2023	2023_S2	S2	Sept_Nov_2023	low	513	conventional	Cucurbita_moschata	Hort_Unit	3	26.54	24.555	25.53	66.935	1.87875	101	0	0	0	0	0	0	0	101	0	1	Inf	0	0	10.04987562	0	0	0	0	0	0	0	10.04987562	0	1	Inf	0	0	3.17015388	0	0	0	0
1008	sweep_net	2023	2023_S2	S2	Sept_Nov_2023	low	513	conventional	Cucurbita_moschata	Hort_Unit	3	26.54	24.555	25.53	66.935	1.87875	101	0.5	0	0	4	2	0	0	101	1.039720771	0.625	2.666666667	3	0.94639463	10.04987562	0.707106781	0	0	2	1.414213562	0	0	10.04987562	1.01966699	0.790569415	1.632993162	1.732050808	0.972828161	3.17015388	0.840896415	0	0	1.414213562
1009	pan_trap	2022	2022_S1	S1	April_June_2022	high	1018	agro_ISeBAF	Citrullus_lanatus	Kibwelonga	3	27.13625	18.4425	21.92375	83.23875	2.16875	55	0	0	0	4	0	0	0	55	0	0	1	1	0	7.416198487	0	0	0	2	0	0	0	7.416198487	0	0	1	1	0	2.723269815	0	0	0	1.414213562
1010	sweep_net	2022	2022_S1	S1	April_June_2022	high	1018	agro_ISeBAF	Citrullus_lanatus	Kibwelonga	3	27.13625	18.4425	21.92375	83.23875	2.21875	61	0.076923077	0.615384615	0.076923077	13	1	8	1	61	1.285293024	0.591715976	2.449275362	6	0.717335695	7.810249676	0.277350098	0.784464541	0.277350098	3.605551275	1	2.828427125	1	7.810249676	1.133707645	0.769230769	1.56501609	2.449489743	0.846956726	2.794682393	0.526640388	0.885700029	0.526640388	1.898828922
1011	pan_trap	2023	2023_S1	S1	April_June_2023	high	1018	agro_ISeBAF	Citrullus_lanatus	Kibwelonga	3	25.06625	23.26125	24.4825	74.23125	1.4975	71	0	0	0	1	0	0	0	71	0	0	1	1	0	8.426149773	0	0	0	1	0	0	0	8.426149773	0	0	1	1	0	2.902783108	0	0	0	1
1012	sweep_net	2023	2023_S1	S1	April_June_2023	high	1018	agro_ISeBAF	Citrullus_lanatus	Kibwelonga	3	25.06625	23.26125	24.4825	74.23125	1.4975	98	0.571428571	0	0	7	4	0	0	98	1.153741943	0.612244898	2.578947368	4	0.83224889	9.899494937	0.755928946	0	0	2.645751311	2	0	0	9.899494937	1.074123802	0.782460796	1.605910137	2	0.912276762	3.146346284	0.869441744	0	0	1.626576562
1013	pan_trap	2022	2022_S2	S2	Sept_Nov_2022	high	1018	agro_ISeBAF	Citrullus_lanatus	Kibwelonga	3	27.32125	16.2525	21.4475	71.49240841	0.32	0	0	0	0	2	0	0	0	0	0.693147181	0.5	2	2	1	0	0	0	0	1.414213562	0	0	0	0	0.832554611	0.707106781	1.414213562	1.414213562	1	0	0	0	0	1.189207115
1014	sweep_net	2022	2022_S2	S2	Sept_Nov_2022	high	1018	agro_ISeBAF	Citrullus_lanatus	Kibwelonga	3	27.32125	14.17375	21.4475	71.49240841	0.32	0	0	0	0.5	4	0	0	2	0	1.039720771	0.625	2.666666667	3	0.94639463	0	0	0	0.707106781	2	0	0	1.414213562	0	1.01966699	0.790569415	1.632993162	1.732050808	0.972828161	0	0	0	0.840896415	1.414213562
1015	pan_trap	2023	2023_S2	S2	Sept_Nov_2023	high	1018	agro_ISeBAF	Citrullus_lanatus	Kibwelonga	3	24.3825	19.565	21.9275	75.35875	2.4475	92	0	0	0	1	0	0	0	92	0	0	1	1	0	9.591663047	0	0	0	1	0	0	0	9.591663047	0	0	1	1	0	3.097041015	0	0	0	1
1016	sweep_net	2023	2023_S2	S2	Sept_Nov_2023	high	1018	agro_ISeBAF	Citrullus_lanatus	Kibwelonga	3	24.3825	19.565	21.9275	74.7125	2.4475	87	0.315789474	0.052631579	0	19	6	1	0	87	1.958727142	0.825484765	5.73015873	9	0.891455139	9.327379053	0.561951487	0.229415734	0	4.358898944	2.449489743	1	0	9.327379053	1.399545334	0.908561921	2.393774996	3	0.944169021	3.05407581	0.749634235	0.478973625	0	2.08779763
1017	pan_trap	2022	2022_S1	S1	April_June_2022	high	1018	agro_ISeBAF	Cucumis_sativus	Kibwelonga	3	27.13625	18.4425	21.92375	83.23875	2.16875	184	0	0	0	4	0	0	0	184	1.039720771	0.625	2.666666667	3	0.94639463	13.56465997	0	0	0	2	0	0	0	13.56465997	1.01966699	0.790569415	1.632993162	1.732050808	0.972828161	3.68302321	0	0	0	1.414213562
1018	sweep_net	2022	2022_S1	S1	April_June_2022	high	1018	agro_ISeBAF	Cucumis_sativus	Kibwelonga	3	27.13625	18.4425	21.92375	83.23875	2.21875	195	0.266666667	0.2	0.133333333	15	4	3	2	195	1.933809999	0.835555556	6.081081081	8	0.929966032	13.96424004	0.516397779	0.447213595	0.365148372	3.872983346	2	1.732050808	1.414213562	13.96424004	1.390614971	0.91408728	2.46598481	2.828427125	0.964347464	3.736875706	0.718608224	0.668740305	0.604275079	1.967989671
1019	pan_trap	2023	2023_S1	S1	April_June_2023	high	1018	agro_ISeBAF	Cucumis_sativus	Kibwelonga	3	25.06625	23.26125	24.4825	74.23125	1.4975	227	0	0	0	1	0	0	0	227	0	0	1	1	0	15.06651917	0	0	0	1	0	0	0	15.06651917	0	0	1	1	0	3.881561435	0	0	0	1
1020	sweep_net	2023	2023_S1	S1	April_June_2023	high	1018	agro_ISeBAF	Cucumis_sativus	Kibwelonga	3	25.06625	23.26125	24.4825	74.23125	1.4975	219	0	0.125	0	8	0	1	0	219	1.732867951	0.8125	5.333333333	6	0.967132018	14.79864859	0	0.353553391	0	2.828427125	0	1	0	14.79864859	1.316384424	0.901387819	2.309401077	2.449489743	0.983428705	3.846901167	0	0.594603558	0	1.681792831
1021	pan_trap	2022	2022_S2	S2	Sept_Nov_2022	high	1018	agro_ISeBAF	Cucumis_sativus	Kibwelonga	3	27.32125	16.2525	21.4475	71.49240841	0.32	0	0	0	0	1	0	0	0	0	0	0	1	1	0	0	0	0	0	1	0	0	0	0	0	0	1	1	0	0	0	0	0	1
1022	sweep_net	2022	2022_S2	S2	Sept_Nov_2022	high	1018	agro_ISeBAF	Cucumis_sativus	Kibwelonga	3	27.32125	14.17375	21.4475	71.49240841	0.32	0	0	0	0.5	2	0	0	1	0	0.693147181	0.5	2	2	1	0	0	0	0.707106781	1.414213562	0	0	1	0	0.832554611	0.707106781	1.414213562	1.414213562	1	0	0	0	0.840896415	1.189207115
1023	pan_trap	2023	2023_S2	S2	Sept_Nov_2023	high	1018	agro_ISeBAF	Cucumis_sativus	Kibwelonga	3	24.3825	19.565	21.9275	75.35875	2.4475	215	0	0	0	4	0	0	0	215	0.562335145	0.375	1.6	2	0.811278124	14.6628783	0	0	0	2	0	0	0	14.6628783	0.749890088	0.612372436	1.264911064	1.414213562	0.900709789	3.829213796	0	0	0	1.414213562
1024	sweep_net	2023	2023_S2	S2	Sept_Nov_2023	high	1018	agro_ISeBAF	Cucumis_sativus	Kibwelonga	3	24.3825	19.565	21.9275	74.7125	2.4475	187	0.36	0.08	0.04	25	9	2	1	187	1.651550135	0.7488	3.98089172	8	0.79422773	13.67479433	0.6	0.282842712	0.2	5	3	1.414213562	1	13.67479433	1.285126505	0.865332306	1.995217211	2.828427125	0.891194552	3.697944609	0.774596669	0.53182959	0.447213595	2.236067977
1025	pan_trap	2022	2022_S1	S1	April_June_2022	high	1018	agro_ISeBAF	Cucurbita_moschata	Kibwelonga	3	27.13625	18.4425	21.92375	83.23875	2.16875	94	0	0	0	1	0	0	0	94	0	0	1	1	0	9.695359715	0	0	0	1	0	0	0	9.695359715	0	0	1	1	0	3.113737258	0	0	0	1
1026	sweep_net	2022	2022_S1	S1	April_June_2022	high	1018	agro_ISeBAF	Cucurbita_moschata	Kibwelonga	3	27.13625	18.4425	21.92375	83.23875	2.21875	101	0	0.428571429	0.142857143	7	0	3	1	101	1.475076311	0.734693878	3.769230769	5	0.916516443	10.04987562	0	0.654653671	0.377964473	2.645751311	0	1.732050808	1	10.04987562	1.214527197	0.857142857	1.941450687	2.236067977	0.957348653	3.17015388	0	0.809106712	0.614788153	1.626576562
1027	pan_trap	2023	2023_S1	S1	April_June_2023	high	1018	agro_ISeBAF	Cucurbita_moschata	Kibwelonga	3	25.06625	23.26125	24.4825	74.23125	1.4975	119	0	0	0	1	0	0	0	119	0	0	1	1	0	10.90871211	0	0	0	1	0	0	0	10.90871211	0	0	1	1	0	3.302833952	0	0	0	1
1028	sweep_net	2023	2023_S1	S1	April_June_2023	high	1018	agro_ISeBAF	Cucurbita_moschata	Kibwelonga	3	25.06625	23.26125	24.4825	74.23125	1.4975	122	0.375	0.125	0	8	3	1	0	122	1.494175138	0.75	4	5	0.928383212	11.04536102	0.612372436	0.353553391	0	2.828427125	1.732050808	1	0	11.04536102	1.222364568	0.866025404	2	2.236067977	0.963526446	3.323456186	0.78254229	0.594603558	0	1.681792831
1029	pan_trap	2022	2022_S2	S2	Sept_Nov_2022	high	1018	agro_ISeBAF	Cucurbita_moschata	Kibwelonga	3	27.32125	16.2525	21.4475	71.49240841	0.32	45	0	0	0	3	0	0	0	45	0.636514168	0.444444444	1.8	2	0.918295834	6.708203932	0	0	0	1.732050808	0	0	0	6.708203932	0.797818381	0.666666667	1.341640786	1.414213562	0.958277535	2.590020064	0	0	0	1.316074013
1030	sweep_net	2022	2022_S2	S2	Sept_Nov_2022	high	1018	agro_ISeBAF	Cucurbita_moschata	Kibwelonga	3	27.32125	14.17375	21.4475	71.49240841	0.32	44	0	0	0	3	0	0	0	44	0.636514168	0.444444444	1.8	2	0.918295834	6.633249581	0	0	0	1.732050808	0	0	0	6.633249581	0.797818381	0.666666667	1.341640786	1.414213562	0.958277535	2.575509577	0	0	0	1.316074013
1031	pan_trap	2023	2023_S2	S2	Sept_Nov_2023	high	1018	agro_ISeBAF	Cucurbita_moschata	Kibwelonga	3	24.3825	19.565	21.9275	75.35875	2.4475	111	0	0	0	1	0	0	0	111	0	0	1	1	0	10.53565375	0	0	0	1	0	0	0	10.53565375	0	0	1	1	0	3.24586718	0	0	0	1
1032	sweep_net	2023	2023_S2	S2	Sept_Nov_2023	high	1018	agro_ISeBAF	Cucurbita_moschata	Kibwelonga	3	24.3825	19.565	21.9275	74.7125	2.4475	98	0.25	0.4	0	20	5	8	0	98	1.527489617	0.74	3.846153846	6	0.852508187	9.899494937	0.5	0.632455532	0	4.472135955	2.236067977	2.828427125	0	9.899494937	1.235916509	0.860232527	1.961161351	2.449489743	0.923313699	3.146346284	0.707106781	0.795270729	0	2.114742527
1033	pan_trap	2022	2022_S1	S1	April_June_2022	high	980	conventional	Citrullus_lanatus	Kidokwe	3	27.6325	18.19	22.12375	83.6475	2.1675	215	1	0	0	1	1	0	0	215	0	0	1	1	0	14.6628783	1	0	0	1	1	0	0	14.6628783	0	0	1	1	0	3.829213796	1	0	0	1
1034	sweep_net	2022	2022_S1	S1	April_June_2022	high	980	conventional	Citrullus_lanatus	Kidokwe	3	27.13625	18.4425	21.92375	83.23875	2.21875	208	0.416666667	0.166666667	0.25	12	5	2	3	208	1.424129917	0.722222222	3.6	5	0.884861669	14.4222051	0.645497224	0.40824829	0.5	3.464101615	2.236067977	1.414213562	1.732050808	14.4222051	1.193369145	0.849836586	1.897366596	2.236067977	0.940670861	3.797657844	0.803428419	0.638943104	0.707106781	1.861209718
1035	pan_trap	2023	2023_S1	S1	April_June_2023	high	980	conventional	Citrullus_lanatus	Kidokwe	3	25.06625	23.26125	24.4825	74.23125	1.4975	109	0	0	0	0	0	0	0	109	0	1	Inf	0	0	10.44030651	0	0	0	0	0	0	0	10.44030651	0	1	Inf	0	0	3.231146315	0	0	0	0
1036	sweep_net	2023	2023_S1	S1	April_June_2023	high	980	conventional	Citrullus_lanatus	Kidokwe	3	25.06625	23.26125	24.4825	74.23125	1.4975	118	0.5	0	0	20	10	0	0	118	1.164821377	0.645	2.816901408	4	0.840241012	10.86278049	0.707106781	0	0	4.472135955	3.16227766	0	0	10.86278049	1.079268908	0.80311892	1.678362717	2	0.916646612	3.295873252	0.840896415	0	0	2.114742527
1037	pan_trap	2022	2022_S2	S2	Sept_Nov_2022	high	980	conventional	Citrullus_lanatus	Kidokwe	3	27.32125	16.2525	21.4475	71.49240841	0.32	127	0	0	0	0	0	0	0	127	0	1	Inf	0	0	11.26942767	0	0	0	0	0	0	0	11.26942767	0	1	Inf	0	0	3.356996823	0	0	0	0
1038	sweep_net	2022	2022_S2	S2	Sept_Nov_2022	high	980	conventional	Citrullus_lanatus	Kidokwe	3	27.32125	14.17375	21.4475	71.49240841	0.32	125	0.142857143	0.285714286	0.428571429	7	1	2	3	125	1.277034259	0.693877551	3.266666667	4	0.921185497	11.18033989	0.377964473	0.534522484	0.654653671	2.645751311	1	1.414213562	1.732050808	11.18033989	1.130059405	0.832993128	1.807392228	2	0.959784089	3.343701525	0.614788153	0.731110446	0.809106712	1.626576562
1039	pan_trap	2023	2023_S2	S2	Sept_Nov_2023	high	980	conventional	Citrullus_lanatus	Kidokwe	3	24.3825	19.565	21.9275	75.35875	2.4475	98	0	0	0	0	0	0	0	98	0	1	Inf	0	0	9.899494937	0	0	0	0	0	0	0	9.899494937	0	1	Inf	0	0	3.146346284	0	0	0	0
1040	sweep_net	2023	2023_S2	S2	Sept_Nov_2023	high	980	conventional	Citrullus_lanatus	Kidokwe	3	24.3825	19.565	21.9275	74.7125	2.4475	98	0.516129032	0.096774194	0	31	16	3	0	98	1.851937179	0.709677419	3.444444444	13	0.722017054	9.899494937	0.718421208	0.311085508	0	5.567764363	4	1.732050808	0	9.899494937	1.360858986	0.842423539	1.855921454	3.605551275	0.849715867	3.146346284	0.847597315	0.5577504	0	2.359611062
1041	pan_trap	2022	2022_S1	S1	April_June_2022	high	980	conventional	Cucumis_sativus	Kidokwe	3	27.6325	18.19	22.12375	83.6475	2.1675	183	0	0	0	0	0	0	0	183	0	1	Inf	0	0	13.52774926	0	0	0	0	0	0	0	13.52774926	0	1	Inf	0	0	3.678008871	0	0	0	0
1042	sweep_net	2022	2022_S1	S1	April_June_2022	high	980	conventional	Cucumis_sativus	Kidokwe	3	27.13625	18.4425	21.92375	83.23875	2.21875	226	0.375	0	0.375	16	6	0	6	226	1.255482325	0.6875	3.2	4	0.905639062	15.03329638	0.612372436	0	0.612372436	4	2.449489743	0	2.449489743	15.03329638	1.120483077	0.829156198	1.788854382	2	0.951650704	3.877279507	0.78254229	0	0.78254229	2
1043	pan_trap	2023	2023_S1	S1	April_June_2023	high	980	conventional	Cucumis_sativus	Kidokwe	3	25.06625	23.26125	24.4825	74.23125	1.4975	213	0	0	0	0	0	0	0	213	0	1	Inf	0	0	14.59451952	0	0	0	0	0	0	0	14.59451952	0	1	Inf	0	0	3.820277414	0	0	0	0
1044	sweep_net	2023	2023_S1	S1	April_June_2023	high	980	conventional	Cucumis_sativus	Kidokwe	3	25.06625	23.26125	24.4825	74.23125	1.4975	214	0.434782609	0.086956522	0	23	10	2	0	214	1.483124116	0.722117202	3.598639456	6	0.82774733	14.62873884	0.659380473	0.294883912	0	4.795831523	3.16227766	1.414213562	0	14.62873884	1.217835833	0.849774795	1.897008027	2.449489743	0.909806204	3.824753435	0.812022459	0.543032147	0	2.189938703
1045	pan_trap	2022	2022_S2	S2	Sept_Nov_2022	high	980	conventional	Cucumis_sativus	Kidokwe	3	27.32125	16.2525	21.4475	71.49240841	0.32	57	0	0	0	0	0	0	0	57	0	1	Inf	0	0	7.549834435	0	0	0	0	0	0	0	7.549834435	0	1	Inf	0	0	2.747696205	0	0	0	0
1046	sweep_net	2022	2022_S2	S2	Sept_Nov_2022	high	980	conventional	Cucumis_sativus	Kidokwe	3	27.32125	14.17375	21.4475	71.49240841	0.32	58	0	0.25	0	4	0	1	0	58	1.386294361	0.75	4	4	1	7.615773106	0	0.5	0	2	0	1	0	7.615773106	1.177410023	0.866025404	2	2	1	2.759669021	0	0.707106781	0	1.414213562
1047	pan_trap	2023	2023_S2	S2	Sept_Nov_2023	high	980	conventional	Cucumis_sativus	Kidokwe	3	24.3825	19.565	21.9275	75.35875	2.4475	221	0	0	0	0	0	0	0	221	0	1	Inf	0	0	14.86606875	0	0	0	0	0	0	0	14.86606875	0	1	Inf	0	0	3.855654127	0	0	0	0
1048	sweep_net	2023	2023_S2	S2	Sept_Nov_2023	high	980	conventional	Cucumis_sativus	Kidokwe	3	24.3825	19.565	21.9275	74.7125	2.4475	228	0.666666667	0.142857143	0.047619048	21	14	3	1	228	1.128206272	0.526077098	2.110047847	6	0.629663909	15.09966887	0.816496581	0.377964473	0.21821789	4.582575695	3.741657387	1.732050808	1	15.09966887	1.062170548	0.725311724	1.452600374	2.449489743	0.793513648	3.885829238	0.903602004	0.614788153	0.467137978	2.140695143
1049	pan_trap	2022	2022_S1	S1	April_June_2022	high	980	conventional	Cucurbita_moschata	Kidokwe	3	27.6325	18.19	22.12375	83.6475	2.1675	168	0	0	0	0	0	0	0	168	0	1	Inf	0	0	12.9614814	0	0	0	0	0	0	0	12.9614814	0	1	Inf	0	0	3.600205744	0	0	0	0
1050	sweep_net	2022	2022_S1	S1	April_June_2022	high	980	conventional	Cucurbita_moschata	Kidokwe	3	27.13625	18.4425	21.92375	83.23875	2.21875	118	0.230769231	0.076923077	0.615384615	13	3	1	8	118	1.031767111	0.556213018	2.253333333	4	0.744262647	10.86278049	0.480384461	0.277350098	0.784464541	3.605551275	1.732050808	1	2.828427125	10.86278049	1.015759377	0.745796901	1.5011107	2	0.862706582	3.295873252	0.693097729	0.526640388	0.885700029	1.898828922
1051	pan_trap	2023	2023_S1	S1	April_June_2023	high	980	conventional	Cucurbita_moschata	Kidokwe	3	24.74375	22.995	23.89875	74.5	1.66875	85	0	0	0	0	0	0	0	85	0	1	Inf	0	0	9.219544457	0	0	0	0	0	0	0	9.219544457	0	1	Inf	0	0	3.036370277	0	0	0	0
1052	sweep_net	2023	2023_S1	S1	April_June_2023	high	980	conventional	Cucurbita_moschata	Kidokwe	3	24.805	22.87	24.05875	73.25	1.58125	93	0.625	0.125	0	8	5	1	0	93	1.073542846	0.5625	2.285714286	4	0.77439747	9.643650761	0.790569415	0.353553391	0	2.828427125	2.236067977	1	0	9.643650761	1.036119128	0.75	1.511857892	2	0.879998563	3.105422799	0.889139705	0.594603558	0	1.681792831
1053	pan_trap	2022	2022_S2	S2	Sept_Nov_2022	high	980	conventional	Cucurbita_moschata	Kidokwe	3	27.32125	16.2525	21.4475	71.49240841	0.32	47	0	0	0	0	0	0	0	47	0	1	Inf	0	0	6.8556546	0	0	0	0	0	0	0	6.8556546	0	1	Inf	0	0	2.618330499	0	0	0	0
1054	sweep_net	2022	2022_S2	S2	Sept_Nov_2022	high	980	conventional	Cucurbita_moschata	Kidokwe	3	27.32125	14.17375	21.4475	71.49240841	0.32	51	0	0.2	0	5	0	1	0	51	1.609437912	0.8	5	5	1	7.141428429	0	0.447213595	0	2.236067977	0	1	0	7.141428429	1.268636241	0.894427191	2.236067977	2.236067977	1	2.672345118	0	0.668740305	0	1.495348781
1055	pan_trap	2023	2023_S2	S2	Sept_Nov_2023	high	980	conventional	Cucurbita_moschata	Kidokwe	3	24.3825	19.565	21.9275	75.35875	2.4475	100	0	0	0	0	0	0	0	100	0	1	Inf	0	0	10	0	0	0	0	0	0	0	10	0	1	Inf	0	0	3.16227766	0	0	0	0
1056	sweep_net	2023	2023_S2	S2	Sept_Nov_2023	high	980	conventional	Cucurbita_moschata	Kidokwe	3	24.3825	19.565	21.9275	74.7125	2.4475	76	0.352941176	0.176470588	0.058823529	17	6	3	1	76	1.925408165	0.809688581	5.254545455	9	0.87629102	8.717797887	0.594088526	0.420084025	0.242535625	4.123105626	2.449489743	1.732050808	1	8.717797887	1.387590777	0.899826973	2.292279532	3	0.936104171	2.952591724	0.770771384	0.648138893	0.492479061	2.030543185
1057	pan_trap	2022	2022_S1	S1	April_June_2022	high	950	agro_ISeBAF	Citrullus_lanatus	Kilangalanga	3	27.13625	18.4425	21.92375	83.23875	2.16875	128	0	0	0	1	0	0	0	128	0	0	1	1	0	11.3137085	0	0	0	1	0	0	0	11.3137085	0	0	1	1	0	3.363585661	0	0	0	1
1058	sweep_net	2022	2022_S1	S1	April_June_2022	high	950	agro_ISeBAF	Citrullus_lanatus	Kilangalanga	3	27.13625	18.4425	21.92375	83.23875	2.21875	122	0	0.166666667	0.166666667	6	0	1	1	122	1.791759469	0.833333333	6	6	1	11.04536102	0	0.40824829	0.40824829	2.449489743	0	1	1	11.04536102	1.338566199	0.912870929	2.449489743	2.449489743	1	3.323456186	0	0.638943104	0.638943104	1.56508458
1059	pan_trap	2023	2023_S1	S1	April_June_2023	high	950	agro_ISeBAF	Citrullus_lanatus	Kilangalanga	3	25.06625	23.26125	24.4825	74.23125	1.4975	118	0	0	0	0	0	0	0	118	0	1	Inf	0	0	10.86278049	0	0	0	0	0	0	0	10.86278049	0	1	Inf	0	0	3.295873252	0	0	0	0
1060	sweep_net	2023	2023_S1	S1	April_June_2023	high	950	agro_ISeBAF	Citrullus_lanatus	Kilangalanga	3	25.06625	23.26125	24.4825	74.23125	1.4975	111	0.307692308	0.153846154	0	13	4	2	0	111	1.778233306	0.804733728	5.121212121	7	0.913831148	10.53565375	0.554700196	0.39223227	0	3.605551275	2	1.414213562	0	10.53565375	1.333504145	0.897069522	2.263009527	2.645751311	0.95594516	3.24586718	0.744781979	0.626284496	0	1.898828922
1061	pan_trap	2022	2022_S2	S2	Sept_Nov_2022	high	950	agro_ISeBAF	Citrullus_lanatus	Kilangalanga	3	27.32125	16.2525	21.4475	71.49240841	0.32	28	0	0	0	1	0	0	0	28	0	0	1	1	0	5.291502622	0	0	0	1	0	0	0	5.291502622	0	0	1	1	0	2.300326634	0	0	0	1
1062	sweep_net	2022	2022_S2	S2	Sept_Nov_2022	high	950	agro_ISeBAF	Citrullus_lanatus	Kilangalanga	3	27.32125	14.17375	21.4475	71.49240841	0.32	34	0	0.111111111	0.111111111	9	0	1	1	34	0.683738906	0.37037037	1.588235294	3	0.622365973	5.830951895	0	0.333333333	0.333333333	3	0	1	1	5.830951895	0.826885062	0.608580619	1.260252076	1.732050808	0.788901751	2.414736403	0	0.577350269	0.577350269	1.732050808
1063	pan_trap	2023	2023_S2	S2	Sept_Nov_2023	high	950	agro_ISeBAF	Citrullus_lanatus	Kilangalanga	3	24.3825	19.565	21.9275	75.35875	2.4475	112	0	0	0	2	0	0	0	112	0.693147181	0.5	2	2	1	10.58300524	0	0	0	1.414213562	0	0	0	10.58300524	0.832554611	0.707106781	1.414213562	1.414213562	1	3.253153123	0	0	0	1.189207115
1064	sweep_net	2023	2023_S2	S2	Sept_Nov_2023	high	950	agro_ISeBAF	Citrullus_lanatus	Kilangalanga	3	24.3825	19.565	21.9275	74.7125	2.4475	115	0.285714286	0.428571429	0	21	6	9	0	115	1.590923485	0.721088435	3.585365854	8	0.765072474	10.72380529	0.534522484	0.654653671	0	4.582575695	2.449489743	3	0	10.72380529	1.261318154	0.849169262	1.893506233	2.828427125	0.874684214	3.274722171	0.731110446	0.809106712	0	2.140695143
1065	pan_trap	2022	2022_S1	S1	April_June_2022	high	950	agro_ISeBAF	Cucumis_sativus	Kilangalanga	3	27.13625	18.4425	21.92375	83.23875	2.16875	247	0	0	0	1	0	0	0	247	0	0	1	1	0	15.71623365	0	0	0	1	0	0	0	15.71623365	0	0	1	1	0	3.964370523	0	0	0	1
1066	sweep_net	2022	2022_S1	S1	April_June_2022	high	950	agro_ISeBAF	Cucumis_sativus	Kilangalanga	3	27.13625	18.4425	21.92375	83.23875	2.21875	251	0	0	0	1	0	0	0	251	0	0	1	1	0	15.84297952	0	0	0	1	0	0	0	15.84297952	0	0	1	1	0	3.980324047	0	0	0	1
1067	pan_trap	2023	2023_S1	S1	April_June_2023	high	950	agro_ISeBAF	Cucumis_sativus	Kilangalanga	3	25.06625	23.26125	24.4825	74.23125	1.4975	207	0	0	0	3	0	0	0	207	0.636514168	0.444444444	1.8	2	0.918295834	14.38749457	0	0	0	1.732050808	0	0	0	14.38749457	0.797818381	0.666666667	1.341640786	1.414213562	0.958277535	3.793085099	0	0	0	1.316074013
1068	sweep_net	2023	2023_S1	S1	April_June_2023	high	950	agro_ISeBAF	Cucumis_sativus	Kilangalanga	3	25.06625	23.26125	24.4825	74.23125	1.4975	204	0	0.5	0.25	4	0	2	1	204	1.039720771	0.625	2.666666667	3	0.94639463	14.28285686	0	0.707106781	0.5	2	0	1.414213562	1	14.28285686	1.01966699	0.790569415	1.632993162	1.732050808	0.972828161	3.779266709	0	0.840896415	0.707106781	1.414213562
1069	pan_trap	2022	2022_S2	S2	Sept_Nov_2022	high	950	agro_ISeBAF	Cucumis_sativus	Kilangalanga	3	27.32125	16.2525	21.4475	71.49240841	0.32	48	0	0	0	2	0	0	0	48	0.693147181	0.5	2	2	1	6.92820323	0	0	0	1.414213562	0	0	0	6.92820323	0.832554611	0.707106781	1.414213562	1.414213562	1	2.632148026	0	0	0	1.189207115
1070	sweep_net	2022	2022_S2	S2	Sept_Nov_2022	high	950	agro_ISeBAF	Cucumis_sativus	Kilangalanga	3	27.32125	14.17375	21.4475	71.49240841	0.32	48	0	0.25	0	4	0	1	0	48	1.039720771	0.625	2.666666667	3	0.94639463	6.92820323	0	0.5	0	2	0	1	0	6.92820323	1.01966699	0.790569415	1.632993162	1.732050808	0.972828161	2.632148026	0	0.707106781	0	1.414213562
1071	pan_trap	2023	2023_S2	S2	Sept_Nov_2023	high	950	agro_ISeBAF	Cucumis_sativus	Kilangalanga	3	24.3825	19.565	21.9275	75.35875	2.4475	203	0	0	0	0	0	0	0	203	0	1	Inf	0	0	14.24780685	0	0	0	0	0	0	0	14.24780685	0	1	Inf	0	0	3.774626716	0	0	0	0
1072	sweep_net	2023	2023_S2	S2	Sept_Nov_2023	high	950	agro_ISeBAF	Cucumis_sativus	Kilangalanga	3	24.3825	19.565	21.9275	74.7125	2.4475	207	0.263157895	0.368421053	0.052631579	19	5	7	1	207	1.658062699	0.764542936	4.247058824	7	0.852075672	14.38749457	0.512989176	0.606976979	0.229415734	4.358898944	2.236067977	2.645751311	1	14.38749457	1.287657835	0.874381459	2.060839349	2.645751311	0.923079451	3.793085099	0.716232627	0.779087273	0.478973625	2.08779763
1073	pan_trap	2022	2022_S1	S1	April_June_2022	high	950	agro_ISeBAF	Cucurbita_moschata	Kilangalanga	3	27.13625	18.4425	21.92375	83.23875	2.16875	84	0	0	0	0	0	0	0	84	0	1	Inf	0	0	9.16515139	0	0	0	0	0	0	0	9.16515139	0	1	Inf	0	0	3.027400104	0	0	0	0
1074	sweep_net	2022	2022_S1	S1	April_June_2022	high	950	agro_ISeBAF	Cucurbita_moschata	Kilangalanga	3	27.13625	18.4425	21.92375	83.23875	2.21875	86	0	0.25	0	4	0	1	0	86	1.386294361	0.75	4	4	1	9.273618495	0	0.5	0	2	0	1	0	9.273618495	1.177410023	0.866025404	2	2	1	3.045261646	0	0.707106781	0	1.414213562
1075	pan_trap	2023	2023_S1	S1	April_June_2023	high	950	agro_ISeBAF	Cucurbita_moschata	Kilangalanga	3	25.06625	23.26125	24.4825	74.23125	1.4975	101	0	0	0	1	0	0	0	101	0	0	1	1	0	10.04987562	0	0	0	1	0	0	0	10.04987562	0	0	1	1	0	3.17015388	0	0	0	1
1076	sweep_net	2023	2023_S1	S1	April_June_2023	high	950	agro_ISeBAF	Cucurbita_moschata	Kilangalanga	3	25.06625	23.26125	24.4825	74.23125	1.4975	104	0	0.285714286	0	7	0	2	0	104	1.549826046	0.775510204	4.454545455	5	0.962961065	10.19803903	0	0.534522484	0	2.645751311	0	1.414213562	0	10.19803903	1.244920096	0.880630572	2.110579412	2.236067977	0.981305796	3.193436868	0	0.731110446	0	1.626576562
1077	pan_trap	2022	2022_S2	S2	Sept_Nov_2022	high	950	agro_ISeBAF	Cucurbita_moschata	Kilangalanga	3	27.32125	16.2525	21.4475	71.49240841	0.32	8	0	0	0	0	0	0	0	8	0	1	Inf	0	0	2.828427125	0	0	0	0	0	0	0	2.828427125	0	1	Inf	0	0	1.681792831	0	0	0	0
1078	sweep_net	2022	2022_S2	S2	Sept_Nov_2022	high	950	agro_ISeBAF	Cucurbita_moschata	Kilangalanga	3	27.32125	14.17375	21.4475	71.49240841	0.32	8	0	0.25	0	4	0	1	0	8	1.386294361	0.75	4	4	1	2.828427125	0	0.5	0	2	0	1	0	2.828427125	1.177410023	0.866025404	2	2	1	1.681792831	0	0.707106781	0	1.414213562
1079	pan_trap	2023	2023_S2	S2	Sept_Nov_2023	high	950	agro_ISeBAF	Cucurbita_moschata	Kilangalanga	3	24.3825	19.565	21.9275	75.35875	2.4475	130	0	0	0	2	0	0	0	130	0	0	1	1	0	11.40175425	0	0	0	1.414213562	0	0	0	11.40175425	0	0	1	1	0	3.376648375	0	0	0	1.189207115
1080	sweep_net	2023	2023_S2	S2	Sept_Nov_2023	high	950	agro_ISeBAF	Cucurbita_moschata	Kilangalanga	3	24.3825	19.565	21.9275	74.7125	2.4475	140	0.12	0.28	0.04	25	3	7	1	140	1.208413843	0.6336	2.729257642	5	0.750829736	11.83215957	0.346410162	0.529150262	0.2	5	1.732050808	2.645751311	1	11.83215957	1.099278783	0.79598995	1.652046501	2.236067977	0.86650432	3.439790628	0.588566191	0.727427153	0.447213595	2.236067977
1081	pan_trap	2022	2022_S1	S1	April_June_2022	low	543	agro_ISeBAF	Citrullus_lanatus	Kinyenze_A	3	30.11	17.4225	23.3775	85.69125	2.1375	216	1	0	0	1	1	0	0	216	0	0	1	1	0	14.69693846	1	0	0	1	1	0	0	14.69693846	0	0	1	1	0	3.833658625	1	0	0	1
1082	sweep_net	2022	2022_S1	S1	April_June_2022	low	543	agro_ISeBAF	Citrullus_lanatus	Kinyenze_A	3	30.11	17.4225	23.3775	85.69125	2.1375	216	0.743589744	0.179487179	0	39	29	7	0	216	0.77486307	0.411571335	1.699441341	4	0.558945554	14.69693846	0.862316499	0.423659273	0	6.244997998	5.385164807	2.645751311	0	14.69693846	0.880263069	0.641538257	1.303626227	2	0.747626614	3.833658625	0.928609982	0.650891137	0	2.498999399
1083	pan_trap	2023	2023_S1	S1	April_June_2023	low	543	agro_ISeBAF	Citrullus_lanatus	Kinyenze_A	3	24.9425	22.43	23.83625	74.45125	1.23875	103	0	0	0	0	0	0	0	103	0	1	Inf	0	0	10.14889157	0	0	0	0	0	0	0	10.14889157	0	1	Inf	0	0	3.185732501	0	0	0	0
1084	sweep_net	2023	2023_S1	S1	April_June_2023	low	543	agro_ISeBAF	Citrullus_lanatus	Kinyenze_A	3	24.9425	22.43	23.83625	74.45125	1.23875	103	0.928571429	0	0	42	39	0	0	103	0.335790947	0.136054422	1.157480315	4	0.242221967	10.14889157	0.963624112	0	0	6.480740698	6.244997998	0	0	10.14889157	0.579474716	0.368855557	1.075862591	2	0.492160509	3.185732501	0.981643577	0	0	2.545729895
1085	pan_trap	2022	2022_S2	S2	Sept_Nov_2022	low	543	agro_ISeBAF	Citrullus_lanatus	Kinyenze_A	3	31.28125	15.16	24.1425	64.795	0.1375	160	0	0	0	0	0	0	0	160	0	1	Inf	0	0	12.64911064	0	0	0	0	0	0	0	12.64911064	0	1	Inf	0	0	3.55655882	0	0	0	0
1086	sweep_net	2022	2022_S2	S2	Sept_Nov_2022	low	543	agro_ISeBAF	Citrullus_lanatus	Kinyenze_A	3	31.28125	15.2975	24.1425	65.025	0.0375	160	0	0.25	0	4	0	1	0	160	1.386294361	0.75	4	4	1	12.64911064	0	0.5	0	2	0	1	0	12.64911064	1.177410023	0.866025404	2	2	1	3.55655882	0	0.707106781	0	1.414213562
1087	pan_trap	2023	2023_S2	S2	Sept_Nov_2023	low	543	agro_ISeBAF	Citrullus_lanatus	Kinyenze_A	3	26.54	24.555	25.53	66.935	1.87875	115	1	0	0	1	1	0	0	115	0	0	1	1	0	10.72380529	1	0	0	1	1	0	0	10.72380529	0	0	1	1	0	3.274722171	1	0	0	1
1088	sweep_net	2023	2023_S2	S2	Sept_Nov_2023	low	543	agro_ISeBAF	Citrullus_lanatus	Kinyenze_A	3	26.54	24.555	25.53	66.935	1.87875	115	0	0.153846154	0.307692308	13	0	2	4	115	1.412744637	0.721893491	3.595744681	5	0.877787596	10.72380529	0	0.39223227	0.554700196	3.605551275	0	1.414213562	2	10.72380529	1.188589347	0.849643155	1.896244889	2.236067977	0.936903195	3.274722171	0	0.626284496	0.744781979	1.898828922
1089	pan_trap	2022	2022_S1	S1	April_June_2022	low	543	agro_ISeBAF	Cucumis_sativus	Kinyenze_A	3	30.11	17.4225	23.3775	85.69125	2.1375	348	1	0	0	2	2	0	0	348	0	0	1	1	0	18.65475811	1	0	0	1.414213562	1.414213562	0	0	18.65475811	0	0	1	1	0	4.319115431	1	0	0	1.189207115
1090	sweep_net	2022	2022_S1	S1	April_June_2022	low	543	agro_ISeBAF	Cucumis_sativus	Kinyenze_A	3	30.11	17.4225	23.3775	85.69125	2.1375	347	0.875	0.041666667	0	24	21	1	0	347	0.514096697	0.229166667	1.297297297	4	0.370842378	18.62793601	0.935414347	0.204124145	0	4.898979486	4.582575695	1	0	18.62793601	0.717005368	0.478713554	1.138989595	2	0.60896829	4.316009269	0.96716821	0.451801002	0	2.213363839
1091	pan_trap	2023	2023_S1	S1	April_June_2023	low	543	agro_ISeBAF	Cucumis_sativus	Kinyenze_A	3	24.9425	22.43	23.83625	74.45125	1.23875	251	0	0	0	0	0	0	0	251	0	1	Inf	0	0	15.84297952	0	0	0	0	0	0	0	15.84297952	0	1	Inf	0	0	3.980324047	0	0	0	0
1092	sweep_net	2023	2023_S1	S1	April_June_2023	low	543	agro_ISeBAF	Cucumis_sativus	Kinyenze_A	3	24.9425	22.43	23.83625	74.45125	1.23875	251	0.919354839	0.064516129	0	62	57	4	0	251	0.320697293	0.150364204	1.176974893	3	0.291911256	15.84297952	0.958829932	0.254000254	0	7.874007874	7.549834435	2	0	15.84297952	0.566301415	0.387768235	1.084884737	1.732050808	0.540288123	3.980324047	0.979198617	0.503984379	0	2.806066263
1093	pan_trap	2022	2022_S2	S2	Sept_Nov_2022	low	543	agro_ISeBAF	Cucumis_sativus	Kinyenze_A	3	31.28125	15.16	24.1425	64.795	0.1375	151	0	0	0	0	0	0	0	151	0	1	Inf	0	0	12.28820573	0	0	0	0	0	0	0	12.28820573	0	1	Inf	0	0	3.505453712	0	0	0	0
1094	sweep_net	2022	2022_S2	S2	Sept_Nov_2022	low	543	agro_ISeBAF	Cucumis_sativus	Kinyenze_A	3	31.28125	15.2975	24.1425	65.025	0.0375	151	0	0	0	0	0	0	0	151	0	1	Inf	0	0	12.28820573	0	0	0	0	0	0	0	12.28820573	0	1	Inf	0	0	3.505453712	0	0	0	0
1095	pan_trap	2023	2023_S2	S2	Sept_Nov_2023	low	543	agro_ISeBAF	Cucumis_sativus	Kinyenze_A	3	26.54	24.555	25.53	66.935	1.87875	226	0	0	0	1	0	0	0	226	0	0	1	1	0	15.03329638	0	0	0	1	0	0	0	15.03329638	0	0	1	1	0	3.877279507	0	0	0	1
1096	sweep_net	2023	2023_S2	S2	Sept_Nov_2023	low	543	agro_ISeBAF	Cucumis_sativus	Kinyenze_A	3	26.54	24.555	25.53	66.935	1.87875	226	0.076923077	0.153846154	0.384615385	13	1	2	5	226	1.585770835	0.75739645	4.12195122	6	0.885035554	15.03329638	0.277350098	0.39223227	0.620173673	3.605551275	1	1.414213562	2.236067977	15.03329638	1.259273932	0.870285269	2.030258905	2.449489743	0.940763283	3.877279507	0.526640388	0.626284496	0.787511062	1.898828922
1097	pan_trap	2022	2022_S1	S1	April_June_2022	low	543	agro_ISeBAF	Cucurbita_moschata	Kinyenze_A	3	30.11	17.4225	23.3775	85.69125	2.1375	171	0	0	0	0	0	0	0	171	0	1	Inf	0	0	13.07669683	0	0	0	0	0	0	0	13.07669683	0	1	Inf	0	0	3.616171571	0	0	0	0
1098	sweep_net	2022	2022_S1	S1	April_June_2022	low	543	agro_ISeBAF	Cucurbita_moschata	Kinyenze_A	3	30.11	17.4225	23.3775	85.69125	2.1375	171	0.923076923	0.076923077	0	26	24	2	0	171	0.271189373	0.142011834	1.165517241	2	0.391243564	13.07669683	0.960768923	0.277350098	0	5.099019514	4.898979486	1.414213562	0	13.07669683	0.520758459	0.376844576	1.079591238	1.414213562	0.625494655	3.616171571	0.980188208	0.526640388	0	2.258100864
1099	pan_trap	2023	2023_S1	S1	April_June_2023	low	543	agro_ISeBAF	Cucurbita_moschata	Kinyenze_A	3	24.9425	22.43	23.83625	74.45125	1.23875	90	0	0	0	0	0	0	0	90	0	1	Inf	0	0	9.486832981	0	0	0	0	0	0	0	9.486832981	0	1	Inf	0	0	3.080070288	0	0	0	0
1100	sweep_net	2023	2023_S1	S1	April_June_2023	low	543	agro_ISeBAF	Cucurbita_moschata	Kinyenze_A	3	24.9425	22.43	23.83625	74.45125	1.23875	90	0.961538462	0	0	26	25	0	0	90	0.163023629	0.073964497	1.079872204	2	0.235193382	9.486832981	0.980580676	0	0	5.099019514	5	0	0	9.486832981	0.403761847	0.271964147	1.039168997	1.414213562	0.484967403	3.080070288	0.990242736	0	0	2.258100864
1101	pan_trap	2022	2022_S2	S2	Sept_Nov_2022	low	543	agro_ISeBAF	Cucurbita_moschata	Kinyenze_A	3	31.28125	15.16	24.1425	64.795	0.1375	76	0	0	0	0	0	0	0	76	0	1	Inf	0	0	8.717797887	0	0	0	0	0	0	0	8.717797887	0	1	Inf	0	0	2.952591724	0	0	0	0
1102	sweep_net	2022	2022_S2	S2	Sept_Nov_2022	low	543	agro_ISeBAF	Cucurbita_moschata	Kinyenze_A	3	31.28125	15.2975	24.1425	65.025	0.0375	76	0	0	1	1	0	0	1	76	0	0	1	1	0	8.717797887	0	0	1	1	0	0	1	8.717797887	0	0	1	1	0	2.952591724	0	0	1	1
1103	pan_trap	2023	2023_S2	S2	Sept_Nov_2023	low	543	agro_ISeBAF	Cucurbita_moschata	Kinyenze_A	3	26.54	24.555	25.53	66.935	1.87875	90	0	0	0	0	0	0	0	90	0	1	Inf	0	0	9.486832981	0	0	0	0	0	0	0	9.486832981	0	1	Inf	0	0	3.080070288	0	0	0	0
1104	sweep_net	2023	2023_S2	S2	Sept_Nov_2023	low	543	agro_ISeBAF	Cucurbita_moschata	Kinyenze_A	3	26.54	24.555	25.53	66.935	1.87875	90	0	0	0.777777778	9	0	0	7	90	0.529706199	0.345679012	1.528301887	2	0.764204507	9.486832981	0	0	0.881917104	3	0	0	2.645751311	9.486832981	0.727809178	0.587944736	1.236245076	1.414213562	0.874187913	3.080070288	0	0	0.939104416	1.732050808
1105	pan_trap	2022	2022_S1	S1	April_June_2022	low	540	agro_ISeBAF	Citrullus_lanatus	Kinyenze_B	3	30.11	17.4225	23.3775	85.69125	2.1375	110	0	0	0	1	0	0	0	110	0	0	1	1	0	10.48808848	0	0	0	1	0	0	0	10.48808848	0	0	1	1	0	3.23853184	0	0	0	1
1106	sweep_net	2022	2022_S1	S1	April_June_2022	low	540	agro_ISeBAF	Citrullus_lanatus	Kinyenze_B	3	30.11	17.4225	23.3775	85.69125	2.1375	110	0.785714286	0.107142857	0	28	22	3	0	110	0.736309324	0.364795918	1.574297189	4	0.531134905	10.48808848	0.88640526	0.327326835	0	5.291502622	4.69041576	1.732050808	0	10.48808848	0.858084684	0.603983376	1.254710002	2	0.728790028	3.23853184	0.941490977	0.572124842	0	2.300326634
1107	pan_trap	2023	2023_S1	S1	April_June_2023	low	540	agro_ISeBAF	Citrullus_lanatus	Kinyenze_B	3	24.9425	22.43	23.83625	74.45125	1.23875	235	0.857142857	0	0	7	6	0	0	235	0.410116318	0.244897959	1.324324324	2	0.591672779	15.32970972	0.9258201	0	0	2.645751311	2.449489743	0	0	15.32970972	0.640403247	0.494871659	1.150792911	1.414213562	0.76920269	3.91531732	0.962195458	0	0	1.626576562
1108	sweep_net	2023	2023_S1	S1	April_June_2023	low	540	agro_ISeBAF	Citrullus_lanatus	Kinyenze_B	3	24.9425	22.43	23.83625	74.45125	1.23875	235	0.872340426	0.042553191	0	47	41	2	0	235	0.58115294	0.235400634	1.307874482	6	0.324347632	15.32970972	0.933991662	0.206284249	0	6.8556546	6.403124237	1.414213562	0	15.32970972	0.762333877	0.485181032	1.1436234	2.449489743	0.56951526	3.91531732	0.966432441	0.454185259	0	2.618330499
1109	pan_trap	2022	2022_S2	S2	Sept_Nov_2022	low	540	agro_ISeBAF	Citrullus_lanatus	Kinyenze_B	3	31.28125	15.16	24.1425	64.795	0.1375	46	0	0	0	0	0	0	0	46	0	1	Inf	0	0	6.782329983	0	0	0	0	0	0	0	6.782329983	0	1	Inf	0	0	2.604290687	0	0	0	0
1110	sweep_net	2022	2022_S2	S2	Sept_Nov_2022	low	540	agro_ISeBAF	Citrullus_lanatus	Kinyenze_B	3	31.28125	15.2975	24.1425	65.025	0.0375	46	1	0	0	1	1	0	0	46	0	0	1	1	0	6.782329983	1	0	0	1	1	0	0	6.782329983	0	0	1	1	0	2.604290687	1	0	0	1
1111	pan_trap	2023	2023_S2	S2	Sept_Nov_2023	low	540	agro_ISeBAF	Citrullus_lanatus	Kinyenze_B	3	26.54	24.555	25.53	66.935	1.87875	217	0	0	0	0	0	0	0	217	0	1	Inf	0	0	14.73091986	0	0	0	0	0	0	0	14.73091986	0	1	Inf	0	0	3.838088048	0	0	0	0
1112	sweep_net	2023	2023_S2	S2	Sept_Nov_2023	low	540	agro_ISeBAF	Citrullus_lanatus	Kinyenze_B	3	26.54	24.555	25.53	66.935	1.87875	217	0.25	0.125	0.5625	16	4	2	9	217	1.10343291	0.6015625	2.509803922	4	0.795958593	14.73091986	0.5	0.353553391	0.75	4	2	1.414213562	3	14.73091986	1.050444149	0.775604603	1.584236069	2	0.892165116	3.838088048	0.707106781	0.594603558	0.866025404	2
1113	pan_trap	2022	2022_S1	S1	April_June_2022	low	540	agro_ISeBAF	Cucumis_sativus	Kinyenze_B	3	30.11	17.4225	23.3775	85.69125	2.1375	297	0	0	0	0	0	0	0	297	0	1	Inf	0	0	17.23368794	0	0	0	0	0	0	0	17.23368794	0	1	Inf	0	0	4.151347726	0	0	0	0
1114	sweep_net	2022	2022_S1	S1	April_June_2022	low	540	agro_ISeBAF	Cucumis_sativus	Kinyenze_B	3	30.11	17.4225	23.3775	85.69125	2.1375	299	0.774193548	0.064516129	0	31	24	2	0	299	0.884120087	0.38917794	1.63713799	6	0.493436816	17.29161647	0.87988269	0.254000254	0	5.567764363	4.898979486	1.414213562	0	17.29161647	0.940276601	0.623841278	1.279506932	2.449489743	0.702450579	4.158318947	0.938020624	0.503984379	0	2.359611062
1115	pan_trap	2023	2023_S1	S1	April_June_2023	low	540	agro_ISeBAF	Cucumis_sativus	Kinyenze_B	3	24.9425	22.43	23.83625	74.45125	1.23875	206	0.5	0	0	4	2	0	0	206	1.039720771	0.625	2.666666667	3	0.94639463	14.35270009	0.707106781	0	0	2	1.414213562	0	0	14.35270009	1.01966699	0.790569415	1.632993162	1.732050808	0.972828161	3.788495756	0.840896415	0	0	1.414213562
1116	sweep_net	2023	2023_S1	S1	April_June_2023	low	540	agro_ISeBAF	Cucumis_sativus	Kinyenze_B	3	24.9425	22.43	23.83625	74.45125	1.23875	206	0.816666667	0.133333333	0.016666667	60	49	8	1	206	0.615660874	0.313888889	1.457489879	4	0.444105445	14.35270009	0.903696114	0.365148372	0.129099445	7.745966692	7	2.828427125	1	14.35270009	0.784640602	0.560257877	1.207265455	2	0.666412368	3.788495756	0.950629325	0.604275079	0.359304112	2.783157684
1117	pan_trap	2022	2022_S2	S2	Sept_Nov_2022	low	540	agro_ISeBAF	Cucumis_sativus	Kinyenze_B	3	31.28125	15.16	24.1425	64.795	0.1375	53	0	0	0	0	0	0	0	53	0	1	Inf	0	0	7.280109889	0	0	0	0	0	0	0	7.280109889	0	1	Inf	0	0	2.698167876	0	0	0	0
1118	sweep_net	2022	2022_S2	S2	Sept_Nov_2022	low	540	agro_ISeBAF	Cucumis_sativus	Kinyenze_B	3	31.28125	15.2975	24.1425	65.025	0.0375	53	0.333333333	0.333333333	0	3	1	1	0	53	1.098612289	0.666666667	3	3	1	7.280109889	0.577350269	0.577350269	0	1.732050808	1	1	0	7.280109889	1.048147074	0.816496581	1.732050808	1.732050808	1	2.698167876	0.759835686	0.759835686	0	1.316074013
1119	pan_trap	2023	2023_S2	S2	Sept_Nov_2023	low	540	agro_ISeBAF	Cucumis_sativus	Kinyenze_B	3	26.54	24.555	25.53	66.935	1.87875	234	0	0	0	0	0	0	0	234	0	1	Inf	0	0	15.29705854	0	0	0	0	0	0	0	15.29705854	0	1	Inf	0	0	3.911145426	0	0	0	0
1120	sweep_net	2023	2023_S2	S2	Sept_Nov_2023	low	540	agro_ISeBAF	Cucumis_sativus	Kinyenze_B	3	26.54	24.555	25.53	66.935	1.87875	234	0.384615385	0.076923077	0.384615385	13	5	1	5	234	1.326920194	0.686390533	3.188679245	5	0.824461872	15.29705854	0.620173673	0.277350098	0.620173673	3.605551275	2.236067977	1	2.236067977	15.29705854	1.15192022	0.828486893	1.785687331	2.236067977	0.907998828	3.911145426	0.787511062	0.526640388	0.787511062	1.898828922
1121	pan_trap	2022	2022_S1	S1	April_June_2022	low	540	agro_ISeBAF	Cucurbita_moschata	Kinyenze_B	3	30.11	17.4225	23.3775	85.69125	2.1375	180	0	0	0	0	0	0	0	180	0	1	Inf	0	0	13.41640786	0	0	0	0	0	0	0	13.41640786	0	1	Inf	0	0	3.662841501	0	0	0	0
1122	sweep_net	2022	2022_S1	S1	April_June_2022	low	540	agro_ISeBAF	Cucurbita_moschata	Kinyenze_B	3	30.11	17.4225	23.3775	85.69125	2.1375	180	0.947368421	0.052631579	0	38	36	2	0	180	0.206192051	0.099722992	1.110769231	2	0.297472249	13.41640786	0.973328527	0.229415734	0	6.164414003	6	1.414213562	0	13.41640786	0.454083748	0.315789474	1.053930373	1.414213562	0.545410166	3.662841501	0.986574136	0.478973625	0	2.482823796
1123	pan_trap	2023	2023_S1	S1	April_June_2023	low	540	agro_ISeBAF	Cucurbita_moschata	Kinyenze_B	3	24.9425	22.43	23.83625	74.45125	1.23875	98	0	0	0	0	0	0	0	98	0	1	Inf	0	0	9.899494937	0	0	0	0	0	0	0	9.899494937	0	1	Inf	0	0	3.146346284	0	0	0	0
1124	sweep_net	2023	2023_S1	S1	April_June_2023	low	540	agro_ISeBAF	Cucurbita_moschata	Kinyenze_B	3	24.9425	22.43	23.83625	74.45125	1.23875	98	0.857142857	0.089285714	0.017857143	56	48	5	1	98	0.563479582	0.256377551	1.344768439	5	0.350109549	9.899494937	0.9258201	0.298807152	0.133630621	7.483314774	6.92820323	2.236067977	1	9.899494937	0.750652771	0.506337389	1.159641513	2.236067977	0.591700557	3.146346284	0.962195458	0.546632557	0.365555223	2.7355648
1125	pan_trap	2022	2022_S2	S2	Sept_Nov_2022	low	540	agro_ISeBAF	Cucurbita_moschata	Kinyenze_B	3	31.28125	15.16	24.1425	64.795	0.1375	50	0	0	0	0	0	0	0	50	0	1	Inf	0	0	7.071067812	0	0	0	0	0	0	0	7.071067812	0	1	Inf	0	0	2.659147948	0	0	0	0
1126	sweep_net	2022	2022_S2	S2	Sept_Nov_2022	low	540	agro_ISeBAF	Cucurbita_moschata	Kinyenze_B	3	31.28125	15.2975	24.1425	65.025	0.0375	50	0.25	0.25	0	4	1	1	0	50	1.386294361	0.75	4	4	1	7.071067812	0.5	0.5	0	2	1	1	0	7.071067812	1.177410023	0.866025404	2	2	1	2.659147948	0.707106781	0.707106781	0	1.414213562
1127	pan_trap	2023	2023_S2	S2	Sept_Nov_2023	low	540	agro_ISeBAF	Cucurbita_moschata	Kinyenze_B	3	26.54	24.555	25.53	66.935	1.87875	112	0	0	0	0	0	0	0	112	0	1	Inf	0	0	10.58300524	0	0	0	0	0	0	0	10.58300524	0	1	Inf	0	0	3.253153123	0	0	0	0
1128	sweep_net	2023	2023_S2	S2	Sept_Nov_2023	low	540	agro_ISeBAF	Cucurbita_moschata	Kinyenze_B	3	26.54	24.555	25.53	66.935	1.87875	112	0.5	0.083333333	0.333333333	12	6	1	4	112	1.126928795	0.625	2.666666667	4	0.812907292	10.58300524	0.707106781	0.288675135	0.577350269	3.464101615	2.449489743	1	2	10.58300524	1.061569025	0.790569415	1.632993162	2	0.901613715	3.253153123	0.840896415	0.537284966	0.759835686	1.861209718
1129	pan_trap	2022	2022_S1	S1	April_June_2022	high	908	agro_ISeBAF	Citrullus_lanatus	Kitala	3	27.13625	18.4425	21.92375	83.23875	2.16875	128	0	0	0	1	0	0	0	128	0	0	1	1	0	11.3137085	0	0	0	1	0	0	0	11.3137085	0	0	1	1	0	3.363585661	0	0	0	1
1130	sweep_net	2022	2022_S1	S1	April_June_2022	high	908	agro_ISeBAF	Citrullus_lanatus	Kitala	3	27.13625	18.4425	21.92375	83.23875	2.21875	124	0	0.166666667	0.166666667	6	0	1	1	124	1.791759469	0.833333333	6	6	1	11.13552873	0	0.40824829	0.40824829	2.449489743	0	1	1	11.13552873	1.338566199	0.912870929	2.449489743	2.449489743	1	3.336993965	0	0.638943104	0.638943104	1.56508458
1131	pan_trap	2023	2023_S1	S1	April_June_2023	high	908	agro_ISeBAF	Citrullus_lanatus	Kitala	3	25.06625	23.26125	24.4825	74.23125	1.4975	38	0	0	0	0	0	0	0	38	0	1	Inf	0	0	6.164414003	0	0	0	0	0	0	0	6.164414003	0	1	Inf	0	0	2.482823796	0	0	0	0
1132	sweep_net	2023	2023_S1	S1	April_June_2023	high	908	agro_ISeBAF	Citrullus_lanatus	Kitala	3	25.06625	23.26125	24.4825	74.23125	1.4975	38	0.272727273	0.454545455	0	11	3	5	0	38	1.240684292	0.67768595	3.102564103	4	0.894964538	6.164414003	0.522232968	0.674199862	0	3.31662479	1.732050808	2.236067977	0	6.164414003	1.113860086	0.823216831	1.761409692	2	0.946025654	2.482823796	0.722656881	0.821096744	0	1.821160287
1133	pan_trap	2022	2022_S2	S2	Sept_Nov_2022	high	908	agro_ISeBAF	Citrullus_lanatus	Kitala	3	27.32125	16.2525	21.4475	71.49240841	0.32	36	0	0	0	0	0	0	0	36	0	1	Inf	0	0	6	0	0	0	0	0	0	0	6	0	1	Inf	0	0	2.449489743	0	0	0	0
1134	sweep_net	2022	2022_S2	S2	Sept_Nov_2022	high	908	agro_ISeBAF	Citrullus_lanatus	Kitala	3	27.32125	14.17375	21.4475	71.49240841	0.32	47	0	0.166666667	0.333333333	6	0	1	2	47	1.560710409	0.777777778	4.5	5	0.9697239	6.8556546	0	0.40824829	0.577350269	2.449489743	0	1	1.414213562	6.8556546	1.249283959	0.881917104	2.121320344	2.236067977	0.984745602	2.618330499	0	0.638943104	0.759835686	1.56508458
1135	pan_trap	2023	2023_S2	S2	Sept_Nov_2023	high	908	agro_ISeBAF	Citrullus_lanatus	Kitala	3	24.3825	19.565	21.9275	75.35875	2.4475	46	0	0	0	0	0	0	0	46	0	1	Inf	0	0	6.782329983	0	0	0	0	0	0	0	6.782329983	0	1	Inf	0	0	2.604290687	0	0	0	0
1136	sweep_net	2023	2023_S2	S2	Sept_Nov_2023	high	908	agro_ISeBAF	Citrullus_lanatus	Kitala	3	24.3825	19.565	21.9275	74.7125	2.4475	53	0.44	0.2	0.12	25	11	5	3	53	1.578247373	0.7328	3.74251497	7	0.811058709	7.280109889	0.663324958	0.447213595	0.346410162	5	3.31662479	2.236067977	1.732050808	7.280109889	1.256283158	0.856037382	1.934558081	2.645751311	0.90058798	2.698167876	0.81444764	0.668740305	0.588566191	2.236067977
1137	pan_trap	2022	2022_S1	S1	April_June_2022	high	908	agro_ISeBAF	Cucumis_sativus	Kitala	3	27.13625	18.4425	21.92375	83.23875	2.16875	257	0	0	0	0	0	0	0	257	0	1	Inf	0	0	16.03121954	0	0	0	0	0	0	0	16.03121954	0	1	Inf	0	0	4.003900541	0	0	0	0
1138	sweep_net	2022	2022_S1	S1	April_June_2022	high	908	agro_ISeBAF	Cucumis_sativus	Kitala	3	27.13625	18.4425	21.92375	83.23875	2.21875	254	0.2	0.2	0	5	1	1	0	254	1.33217904	0.72	3.571428571	4	0.960964047	15.93737745	0.447213595	0.447213595	0	2.236067977	1	1	0	15.93737745	1.154200607	0.848528137	1.889822365	2	0.980287737	3.992164507	0.668740305	0.668740305	0	1.495348781
1139	pan_trap	2023	2023_S1	S1	April_June_2023	high	908	agro_ISeBAF	Cucumis_sativus	Kitala	3	25.06625	23.26125	24.4825	74.23125	1.4975	98	0	0	0	4	0	0	0	98	1.039720771	0.625	2.666666667	3	0.94639463	9.899494937	0	0	0	2	0	0	0	9.899494937	1.01966699	0.790569415	1.632993162	1.732050808	0.972828161	3.146346284	0	0	0	1.414213562
1140	sweep_net	2023	2023_S1	S1	April_June_2023	high	908	agro_ISeBAF	Cucumis_sativus	Kitala	3	25.06625	23.26125	24.4825	74.23125	1.4975	98	0.5	0.166666667	0	12	6	2	0	98	1.357977855	0.680555556	3.130434783	5	0.843759082	9.899494937	0.707106781	0.40824829	0	3.464101615	2.449489743	1.414213562	0	9.899494937	1.165323069	0.824957911	1.769303474	2.236067977	0.918563597	3.146346284	0.840896415	0.638943104	0	1.861209718
1141	pan_trap	2022	2022_S2	S2	Sept_Nov_2022	high	908	agro_ISeBAF	Cucumis_sativus	Kitala	3	27.32125	16.2525	21.4475	71.49240841	0.32	112	0	0	0	3	0	0	0	112	0.636514168	0.444444444	1.8	2	0.918295834	10.58300524	0	0	0	1.732050808	0	0	0	10.58300524	0.797818381	0.666666667	1.341640786	1.414213562	0.958277535	3.253153123	0	0	0	1.316074013
1142	sweep_net	2022	2022_S2	S2	Sept_Nov_2022	high	908	agro_ISeBAF	Cucumis_sativus	Kitala	3	27.32125	14.17375	21.4475	71.49240841	0.32	112	0	0	0.5	4	0	0	2	112	1.039720771	0.625	2.666666667	3	0.94639463	10.58300524	0	0	0.707106781	2	0	0	1.414213562	10.58300524	1.01966699	0.790569415	1.632993162	1.732050808	0.972828161	3.253153123	0	0	0.840896415	1.414213562
1143	pan_trap	2023	2023_S2	S2	Sept_Nov_2023	high	908	agro_ISeBAF	Cucumis_sativus	Kitala	3	24.3825	19.565	21.9275	75.35875	2.4475	98	0	0	0	1	0	0	0	98	0	0	1	1	0	9.899494937	0	0	0	1	0	0	0	9.899494937	0	0	1	1	0	3.146346284	0	0	0	1
1144	sweep_net	2023	2023_S2	S2	Sept_Nov_2023	high	908	agro_ISeBAF	Cucumis_sativus	Kitala	3	24.3825	19.565	21.9275	74.7125	2.4475	98	0.6	0.2	0.04	25	15	5	1	98	1.216706347	0.5888	2.431906615	6	0.679056742	9.899494937	0.774596669	0.447213595	0.2	5	3.872983346	2.236067977	1	9.899494937	1.103044128	0.767333044	1.559457154	2.449489743	0.824048992	3.146346284	0.880111737	0.668740305	0.447213595	2.236067977
1145	pan_trap	2022	2022_S1	S1	April_June_2022	high	908	agro_ISeBAF	Cucurbita_moschata	Kitala	3	27.13625	18.4425	21.92375	83.23875	2.16875	61	0	0	0	4	0	0	0	61	1.039720771	0.625	2.666666667	3	0.94639463	7.810249676	0	0	0	2	0	0	0	7.810249676	1.01966699	0.790569415	1.632993162	1.732050808	0.972828161	2.794682393	0	0	0	1.414213562
1146	sweep_net	2022	2022_S1	S1	April_June_2022	high	908	agro_ISeBAF	Cucurbita_moschata	Kitala	3	27.13625	18.4425	21.92375	83.23875	2.21875	55	0.181818182	0.272727273	0.181818182	11	2	3	2	55	1.342113179	0.727272727	3.666666667	4	0.968130014	7.416198487	0.426401433	0.522232968	0.426401433	3.31662479	1.414213562	1.732050808	1.414213562	7.416198487	1.158496085	0.852802865	1.914854216	2	0.983935981	2.723269815	0.652994206	0.722656881	0.652994206	1.821160287
1147	pan_trap	2023	2023_S1	S1	April_June_2023	high	908	agro_ISeBAF	Cucurbita_moschata	Kitala	3	25.06625	23.26125	24.4825	74.23125	1.4975	167	0	0	0	0	0	0	0	167	0	1	Inf	0	0	12.92284798	0	0	0	0	0	0	0	12.92284798	0	1	Inf	0	0	3.594836294	0	0	0	0
1148	sweep_net	2023	2023_S1	S1	April_June_2023	high	908	agro_ISeBAF	Cucurbita_moschata	Kitala	3	25.06625	23.26125	24.4825	74.23125	1.4975	168	0	0.142857143	0	7	0	1	0	168	1.747868097	0.816326531	5.444444444	6	0.975503759	12.9614814	0	0.377964473	0	2.645751311	0	1	0	12.9614814	1.322069627	0.903507903	2.333333333	2.449489743	0.987675938	3.600205744	0	0.614788153	0	1.626576562
1149	pan_trap	2022	2022_S2	S2	Sept_Nov_2022	high	908	agro_ISeBAF	Cucurbita_moschata	Kitala	3	27.32125	16.2525	21.4475	71.49240841	0.32	61	0	0	0	0	0	0	0	61	0	1	Inf	0	0	7.810249676	0	0	0	0	0	0	0	7.810249676	0	1	Inf	0	0	2.794682393	0	0	0	0
1150	sweep_net	2022	2022_S2	S2	Sept_Nov_2022	high	908	agro_ISeBAF	Cucurbita_moschata	Kitala	3	27.32125	14.17375	21.4475	71.49240841	0.32	55	0	0.5	0	2	0	1	0	55	0.693147181	0.5	2	2	1	7.416198487	0	0.707106781	0	1.414213562	0	1	0	7.416198487	0.832554611	0.707106781	1.414213562	1.414213562	1	2.723269815	0	0.840896415	0	1.189207115
1151	pan_trap	2023	2023_S2	S2	Sept_Nov_2023	high	908	agro_ISeBAF	Cucurbita_moschata	Kitala	3	24.3825	19.565	21.9275	75.35875	2.4475	156	0	1	0	1	0	1	0	156	0	0	1	1	0	12.489996	0	1	0	1	0	1	0	12.489996	0	0	1	1	0	3.534118843	0	1	0	1
1152	sweep_net	2023	2023_S2	S2	Sept_Nov_2023	high	908	agro_ISeBAF	Cucurbita_moschata	Kitala	3	24.3825	19.565	21.9275	74.7125	2.4475	161	0.379310345	0.275862069	0.034482759	29	11	8	1	161	1.579247739	0.746730083	3.948356808	7	0.811572795	12.68857754	0.615881762	0.525225731	0.185695338	5.385164807	3.31662479	2.828427125	1	12.68857754	1.25668124	0.864135454	1.987047258	2.645751311	0.900873351	3.562102966	0.784781347	0.72472459	0.430923819	2.320595787
1153	pan_trap	2022	2022_S1	S1	April_June_2022	low	500	conventional	Citrullus_lanatus	Mafiga	3	30.11	17.4225	23.3775	85.69125	2.1375	187	0	0	0	0	0	0	0	187	0	1	Inf	0	0	13.67479433	0	0	0	0	0	0	0	13.67479433	0	1	Inf	0	0	3.697944609	0	0	0	0
1154	sweep_net	2022	2022_S1	S1	April_June_2022	low	500	conventional	Citrullus_lanatus	Mafiga	3	30.11	17.4225	23.3775	85.69125	2.1375	184	0.666666667	0.095238095	0.047619048	42	28	4	2	184	1.194220289	0.532879819	2.140776699	7	0.613707827	13.56465997	0.816496581	0.3086067	0.21821789	6.480740698	5.291502622	2	1.414213562	13.56465997	1.092803866	0.729986177	1.46313933	2.645751311	0.783395064	3.68302321	0.903602004	0.555523807	0.467137978	2.545729895
1155	pan_trap	2023	2023_S1	S1	April_June_2023	low	500	conventional	Citrullus_lanatus	Mafiga	3	24.9425	22.43	23.83625	74.45125	1.23875	186	0	0	0	1	0	0	0	186	0	0	1	1	0	13.6381817	0	0	0	1	0	0	0	13.6381817	0	0	1	1	0	3.692990888	0	0	0	1
1156	sweep_net	2023	2023_S1	S1	April_June_2023	low	500	conventional	Citrullus_lanatus	Mafiga	3	24.9425	22.43	23.83625	74.45125	1.23875	171	0.864864865	0.081081081	0	37	32	3	0	171	0.486980612	0.242512783	1.320154291	3	0.443268856	13.07669683	0.92998111	0.284747399	0	6.08276253	5.656854249	1.732050808	0	13.07669683	0.697839962	0.492455869	1.148979674	1.732050808	0.665784391	3.616171571	0.964355282	0.533617277	0	2.466325715
1157	pan_trap	2022	2022_S2	S2	Sept_Nov_2022	low	500	conventional	Citrullus_lanatus	Mafiga	3	31.28125	15.16	24.1425	64.795	0.1375	2	0	0	0	0	0	0	0	2	0	1	Inf	0	0	1.414213562	0	0	0	0	0	0	0	1.414213562	0	1	Inf	0	0	1.189207115	0	0	0	0
1158	sweep_net	2022	2022_S2	S2	Sept_Nov_2022	low	500	conventional	Citrullus_lanatus	Mafiga	3	31.28125	15.2975	24.1425	65.025	0.0375	5	0	0.5	0.5	2	0	1	1	5	0.693147181	0.5	2	2	1	2.236067977	0	0.707106781	0.707106781	1.414213562	0	1	1	2.236067977	0.832554611	0.707106781	1.414213562	1.414213562	1	1.495348781	0	0.840896415	0.840896415	1.189207115
1159	pan_trap	2023	2023_S2	S2	Sept_Nov_2023	low	500	conventional	Citrullus_lanatus	Mafiga	3	26.54	24.555	25.53	66.935	1.87875	183	0	0	0	0	0	0	0	183	0	1	Inf	0	0	13.52774926	0	0	0	0	0	0	0	13.52774926	0	1	Inf	0	0	3.678008871	0	0	0	0
1160	sweep_net	2023	2023_S2	S2	Sept_Nov_2023	low	500	conventional	Citrullus_lanatus	Mafiga	3	26.54	24.555	25.53	66.935	1.87875	168	0.428571429	0	0.571428571	7	3	0	4	168	0.682908105	0.489795918	1.96	2	0.985228136	12.9614814	0.654653671	0	0.755928946	2.645751311	1.732050808	0	2	12.9614814	0.826382541	0.699854212	1.4	1.414213562	0.992586589	3.600205744	0.809106712	0	0.869441744	1.626576562
1161	pan_trap	2022	2022_S1	S1	April_June_2022	low	500	conventional	Cucumis_sativus	Mafiga	3	30.11	17.4225	23.3775	85.69125	2.1375	370	0	0	0	0	0	0	0	370	0	1	Inf	0	0	19.23538406	0	0	0	0	0	0	0	19.23538406	0	1	Inf	0	0	4.385816237	0	0	0	0
1162	sweep_net	2022	2022_S1	S1	April_June_2022	low	500	conventional	Cucumis_sativus	Mafiga	3	30.11	17.4225	23.3775	85.69125	2.1375	370	0.777777778	0	0	36	28	0	0	370	0.613432902	0.356481481	1.553956835	3	0.55837069	19.23538406	0.881917104	0	0	6	5.291502622	0	0	19.23538406	0.783219574	0.597060702	1.24657805	1.732050808	0.747242056	4.385816237	0.939104416	0	0	2.449489743
1163	pan_trap	2023	2023_S1	S1	April_June_2023	low	500	conventional	Cucumis_sativus	Mafiga	3	24.9425	22.43	23.83625	74.45125	1.23875	246	0	0	0	0	0	0	0	246	0	1	Inf	0	0	15.68438714	0	0	0	0	0	0	0	15.68438714	0	1	Inf	0	0	3.960351896	0	0	0	0
1164	sweep_net	2023	2023_S1	S1	April_June_2023	low	500	conventional	Cucumis_sativus	Mafiga	3	24.9425	22.43	23.83625	74.45125	1.23875	246	0.870967742	0.064516129	0	31	27	2	0	246	0.518700439	0.235171696	1.307482993	4	0.374163275	15.68438714	0.933256525	0.254000254	0	5.567764363	5.196152423	1.414213562	0	15.68438714	0.720208608	0.484945044	1.143452226	2	0.611688871	3.960351896	0.96605203	0.503984379	0	2.359611062
1165	pan_trap	2022	2022_S2	S2	Sept_Nov_2022	low	500	conventional	Cucumis_sativus	Mafiga	3	31.28125	15.16	24.1425	64.795	0.1375	3	0	0	0	0	0	0	0	3	0	1	Inf	0	0	1.732050808	0	0	0	0	0	0	0	1.732050808	0	1	Inf	0	0	1.316074013	0	0	0	0
1166	sweep_net	2022	2022_S2	S2	Sept_Nov_2022	low	500	conventional	Cucumis_sativus	Mafiga	3	31.28125	15.2975	24.1425	65.025	0.0375	3	0	0	0.25	4	0	0	1	3	1.039720771	0.625	2.666666667	3	0.94639463	1.732050808	0	0	0.5	2	0	0	1	1.732050808	1.01966699	0.790569415	1.632993162	1.732050808	0.972828161	1.316074013	0	0	0.707106781	1.414213562
1167	pan_trap	2023	2023_S2	S2	Sept_Nov_2023	low	500	conventional	Cucumis_sativus	Mafiga	3	26.54	24.555	25.53	66.935	1.87875	276	0	0	0	0	0	0	0	276	0	1	Inf	0	0	16.61324773	0	0	0	0	0	0	0	16.61324773	0	1	Inf	0	0	4.075935196	0	0	0	0
1168	sweep_net	2023	2023_S2	S2	Sept_Nov_2023	low	500	conventional	Cucumis_sativus	Mafiga	3	26.54	24.555	25.53	66.935	1.87875	276	0.5	0	0.25	8	4	0	2	276	1.213007566	0.65625	2.909090909	4	0.875	16.61324773	0.707106781	0	0.5	2.828427125	2	0	1.414213562	16.61324773	1.101366227	0.810092587	1.705605731	2	0.935414347	4.075935196	0.840896415	0	0.707106781	1.681792831
1169	pan_trap	2022	2022_S1	S1	April_June_2022	low	500	conventional	Cucurbita_moschata	Mafiga	3	30.11	17.4225	23.3775	85.69125	2.1375	195	0	0	0	0	0	0	0	195	0	1	Inf	0	0	13.96424004	0	0	0	0	0	0	0	13.96424004	0	1	Inf	0	0	3.736875706	0	0	0	0
1170	sweep_net	2022	2022_S1	S1	April_June_2022	low	500	conventional	Cucurbita_moschata	Mafiga	3	30.11	17.4225	23.3775	85.69125	2.1375	175	0.678571429	0.035714286	0.035714286	28	19	1	1	175	1.23517132	0.522959184	2.096256684	8	0.593991846	13.22875656	0.823754471	0.188982237	0.188982237	5.291502622	4.358898944	1	1	13.22875656	1.111382616	0.723159169	1.447845532	2.828427125	0.770708665	3.637135763	0.907609206	0.434720872	0.434720872	2.300326634
1171	pan_trap	2023	2023_S1	S1	April_June_2023	low	500	conventional	Cucurbita_moschata	Mafiga	3	24.9425	22.43	23.83625	74.45125	1.23875	146	0	0	0	0	0	0	0	146	0	1	Inf	0	0	12.08304597	0	0	0	0	0	0	0	12.08304597	0	1	Inf	0	0	3.476067602	0	0	0	0
1172	sweep_net	2023	2023_S1	S1	April_June_2023	low	500	conventional	Cucurbita_moschata	Mafiga	3	24.9425	22.43	23.83625	74.45125	1.23875	149	0.867924528	0.094339623	0	53	46	5	0	149	0.49548637	0.237095052	1.310779281	4	0.357417865	12.20655562	0.931624671	0.307147558	0	7.280109889	6.782329983	2.236067977	0	12.20655562	0.703907927	0.486924072	1.144892694	2	0.597844348	3.493788147	0.965207061	0.554208948	0	2.698167876
1173	pan_trap	2022	2022_S2	S2	Sept_Nov_2022	low	500	conventional	Cucurbita_moschata	Mafiga	3	31.28125	15.16	24.1425	64.795	0.1375	18	0	0	0	0	0	0	0	18	0	1	Inf	0	0	4.242640687	0	0	0	0	0	0	0	4.242640687	0	1	Inf	0	0	2.059767144	0	0	0	0
1174	sweep_net	2022	2022_S2	S2	Sept_Nov_2022	low	500	conventional	Cucurbita_moschata	Mafiga	3	31.28125	15.2975	24.1425	65.025	0.0375	20	0	0	0.333333333	3	0	0	1	20	1.098612289	0.666666667	3	3	1	4.472135955	0	0	0.577350269	1.732050808	0	0	1	4.472135955	1.048147074	0.816496581	1.732050808	1.732050808	1	2.114742527	0	0	0.759835686	1.316074013
1175	pan_trap	2023	2023_S2	S2	Sept_Nov_2023	low	500	conventional	Cucurbita_moschata	Mafiga	3	26.54	24.555	25.53	66.935	1.87875	139	0	0	0	1	0	0	0	139	0	0	1	1	0	11.78982612	0	0	0	1	0	0	0	11.78982612	0	0	1	1	0	3.433631623	0	0	0	1
1176	sweep_net	2023	2023_S2	S2	Sept_Nov_2023	low	500	conventional	Cucurbita_moschata	Mafiga	3	26.54	24.555	25.53	66.935	1.87875	142	0.611111111	0.166666667	0.166666667	18	11	3	3	142	1.058787217	0.567901235	2.314285714	4	0.763753534	11.91637529	0.78173596	0.40824829	0.40824829	4.242640687	3.31662479	1.732050808	1.732050808	11.91637529	1.028973866	0.75359222	1.521277659	2	0.873929936	3.452010326	0.884158334	0.638943104	0.638943104	2.059767144
1177	pan_trap	2022	2022_S1	S1	April_June_2022	low	486	conventional	Citrullus_lanatus	Mazimbu	3	30.11	17.4225	23.3775	85.69125	2.1375	151	0	0	0	0	0	0	0	151	0	1	Inf	0	0	12.28820573	0	0	0	0	0	0	0	12.28820573	0	1	Inf	0	0	3.505453712	0	0	0	0
1178	sweep_net	2022	2022_S1	S1	April_June_2022	low	486	conventional	Citrullus_lanatus	Mazimbu	3	30.11	17.4225	23.3775	85.69125	2.1375	144	0.743589744	0.076923077	0	39	29	3	0	144	0.897436319	0.427350427	1.746268657	5	0.557608537	12	0.862316499	0.277350098	0	6.244997998	5.385164807	1.732050808	0	12	0.947331156	0.65372045	1.321464588	2.236067977	0.746731904	3.464101615	0.928609982	0.526640388	0	2.498999399
1179	pan_trap	2023	2023_S1	S1	April_June_2023	low	486	conventional	Citrullus_lanatus	Mazimbu	3	24.9425	22.43	23.83625	74.45125	1.23875	149	0	0	0	18	0	0	0	149	0.425848449	0.203703704	1.255813953	3	0.387623963	12.20655562	0	0	0	4.242640687	0	0	0	12.20655562	0.652570647	0.451335467	1.120631051	1.732050808	0.622594541	3.493788147	0	0	0	2.059767144
1180	sweep_net	2023	2023_S1	S1	April_June_2023	low	486	conventional	Citrullus_lanatus	Mazimbu	3	24.9425	22.43	23.83625	74.45125	1.23875	170	0.696428571	0.035714286	0	56	39	2	0	170	1.057417123	0.490433673	1.962453066	6	0.590155733	13.03840481	0.83452296	0.188982237	0	7.483314774	6.244997998	1.414213562	0	13.03840481	1.028307893	0.700309698	1.400875821	2.449489743	0.768215942	3.610873137	0.913522282	0.434720872	0	2.7355648
1181	pan_trap	2022	2022_S2	S2	Sept_Nov_2022	low	486	conventional	Citrullus_lanatus	Mazimbu	3	31.28125	15.16	24.1425	64.795	0.1375	33	0	0	0	4	0	0	0	33	0.562335145	0.375	1.6	2	0.811278124	5.744562647	0	0	0	2	0	0	0	5.744562647	0.749890088	0.612372436	1.264911064	1.414213562	0.900709789	2.396781727	0	0	0	1.414213562
1182	sweep_net	2022	2022_S2	S2	Sept_Nov_2022	low	486	conventional	Citrullus_lanatus	Mazimbu	3	31.28125	15.2975	24.1425	65.025	0.0375	33	0.1	0.1	0.1	20	2	2	2	33	1.399631001	0.655	2.898550725	6	0.781148935	5.744562647	0.316227766	0.316227766	0.316227766	4.472135955	1.414213562	1.414213562	1.414213562	5.744562647	1.183060016	0.809320703	1.702513062	2.449489743	0.883826304	2.396781727	0.562341325	0.562341325	0.562341325	2.114742527
1183	pan_trap	2023	2023_S2	S2	Sept_Nov_2023	low	486	conventional	Citrullus_lanatus	Mazimbu	3	26.54	24.555	25.53	66.935	1.87875	141	0	0	0	0	0	0	0	141	0	1	Inf	0	0	11.87434209	0	0	0	0	0	0	0	11.87434209	0	1	Inf	0	0	3.445916727	0	0	0	0
1184	sweep_net	2023	2023_S2	S2	Sept_Nov_2023	low	486	conventional	Citrullus_lanatus	Mazimbu	3	26.54	24.555	25.53	66.935	1.87875	162	0.111111111	0.111111111	0.333333333	9	1	1	3	162	1.464816385	0.740740741	3.857142857	5	0.910141593	12.72792206	0.333333333	0.333333333	0.577350269	3	1	1	1.732050808	12.72792206	1.210295991	0.860662966	1.963961012	2.236067977	0.954013413	3.567621345	0.577350269	0.577350269	0.759835686	1.732050808
1185	pan_trap	2022	2022_S1	S1	April_June_2022	low	486	conventional	Cucumis_sativus	Mazimbu	3	30.11	17.4225	23.3775	85.69125	2.1375	224	1	0	0	1	1	0	0	224	0	0	1	1	0	14.96662955	1	0	0	1	1	0	0	14.96662955	0	0	1	1	0	3.868672841	1	0	0	1
1186	sweep_net	2022	2022_S1	S1	April_June_2022	low	486	conventional	Cucumis_sativus	Mazimbu	3	30.11	17.4225	23.3775	85.69125	2.1375	204	0.728813559	0.050847458	0.016949153	59	43	3	1	204	1.004263273	0.450445274	1.819654992	7	0.516089231	14.28285686	0.85370578	0.225493808	0.130188911	7.681145748	6.557438524	1.732050808	1	14.28285686	1.002129369	0.671152199	1.348945882	2.645751311	0.718393507	3.779266709	0.923962002	0.474861883	0.360817005	2.771488002
1187	pan_trap	2023	2023_S1	S1	April_June_2023	low	486	conventional	Cucumis_sativus	Mazimbu	3	24.9425	22.43	23.83625	74.45125	1.23875	203	0.125	0	0	8	1	0	0	203	0.73562194	0.40625	1.684210526	3	0.669591946	14.24780685	0.353553391	0	0	2.828427125	1	0	0	14.24780685	0.857684056	0.637377439	1.297771369	1.732050808	0.81828598	3.774626716	0.594603558	0	0	1.681792831
1188	sweep_net	2023	2023_S1	S1	April_June_2023	low	486	conventional	Cucumis_sativus	Mazimbu	3	24.9425	22.43	23.83625	74.45125	1.23875	221	0.734693878	0.040816327	0	49	36	2	0	221	0.983048312	0.443981674	1.798501873	6	0.548649709	14.86606875	0.857142857	0.202030509	0	7	6	1.414213562	0	14.86606875	0.991487928	0.666319499	1.341082351	2.449489743	0.740708923	3.855654127	0.9258201	0.449478041	0	2.645751311
1189	pan_trap	2022	2022_S2	S2	Sept_Nov_2022	low	486	conventional	Cucumis_sativus	Mazimbu	3	31.28125	15.16	24.1425	64.795	0.1375	17	0	0	0.285714286	7	0	0	2	17	0.598269589	0.408163265	1.689655172	2	0.863120569	4.123105626	0	0	0.534522484	2.645751311	0	0	1.414213562	4.123105626	0.773478887	0.638876565	1.299867367	1.414213562	0.929042824	2.030543185	0	0	0.731110446	1.626576562
1190	sweep_net	2022	2022_S2	S2	Sept_Nov_2022	low	486	conventional	Cucumis_sativus	Mazimbu	3	31.28125	15.2975	24.1425	65.025	0.0375	17	0.0625	0.1875	0.125	16	1	3	2	17	1.353591352	0.6796875	3.12195122	5	0.841033594	4.123105626	0.25	0.433012702	0.353553391	4	1	1.732050808	1.414213562	4.123105626	1.163439449	0.824431622	1.766904417	2.236067977	0.917078838	2.030543185	0.5	0.658037006	0.594603558	2
1191	pan_trap	2023	2023_S2	S2	Sept_Nov_2023	low	486	conventional	Cucumis_sativus	Mazimbu	3	26.54	24.555	25.53	66.935	1.87875	224	0	0	1	1	0	0	1	224	0	0	1	1	0	14.96662955	0	0	1	1	0	0	1	14.96662955	0	0	1	1	0	3.868672841	0	0	1	1
1192	sweep_net	2023	2023_S2	S2	Sept_Nov_2023	low	486	conventional	Cucumis_sativus	Mazimbu	3	26.54	24.555	25.53	66.935	1.87875	242	0	0	0.333333333	9	0	0	3	242	1.676987774	0.790123457	4.764705882	6	0.935944697	15.55634919	0	0	0.577350269	3	0	0	1.732050808	15.55634919	1.294985627	0.888888889	2.182820625	2.449489743	0.967442348	3.944153798	0	0	0.759835686	1.732050808
1193	pan_trap	2022	2022_S1	S1	April_June_2022	low	486	conventional	Cucurbita_moschata	Mazimbu	3	30.11	17.4225	23.3775	85.69125	2.1375	161	0.5	0	0	2	1	0	0	161	0.693147181	0.5	2	2	1	12.68857754	0.707106781	0	0	1.414213562	1	0	0	12.68857754	0.832554611	0.707106781	1.414213562	1.414213562	1	3.562102966	0.840896415	0	0	1.189207115
1194	sweep_net	2022	2022_S1	S1	April_June_2022	low	486	conventional	Cucurbita_moschata	Mazimbu	3	30.11	17.4225	23.3775	85.69125	2.1375	145	0.678571429	0.125	0.035714286	56	38	7	2	145	1.090953577	0.512117347	2.049673203	6	0.608872784	12.04159458	0.823754471	0.353553391	0.188982237	7.483314774	6.164414003	2.645751311	1.414213562	12.04159458	1.044487232	0.715623747	1.431667979	2.449489743	0.780303008	3.470100082	0.907609206	0.594603558	0.434720872	2.7355648
1195	pan_trap	2023	2023_S1	S1	April_June_2023	low	486	conventional	Cucurbita_moschata	Mazimbu	3	25.265	22.69625	24.42	74.1825	1.0675	92	0	0	0	9	0	0	0	92	0	0	1	1	0	9.591663047	0	0	0	3	0	0	0	9.591663047	0	0	1	1	0	3.097041015	0	0	0	1.732050808
1196	sweep_net	2023	2023_S1	S1	April_June_2023	low	486	conventional	Cucurbita_moschata	Mazimbu	3	25.265	22.69625	24.42	74.1825	1.0675	98	0.705882353	0.058823529	0	51	36	3	0	98	1.005948641	0.475201845	1.905494505	6	0.561430627	9.899494937	0.84016805	0.242535625	0	7.141428429	6	1.732050808	0	9.899494937	1.00296991	0.689348856	1.380396503	2.449489743	0.749286745	3.146346284	0.916606813	0.492479061	0	2.672345118
1197	pan_trap	2022	2022_S2	S2	Sept_Nov_2022	low	486	conventional	Cucurbita_moschata	Mazimbu	3	31.28125	15.16	24.1425	64.795	0.1375	13	0	0	0	1	0	0	0	13	0	0	1	1	0	3.605551275	0	0	0	1	0	0	0	3.605551275	0	0	1	1	0	1.898828922	0	0	0	1
1198	sweep_net	2022	2022_S2	S2	Sept_Nov_2022	low	486	conventional	Cucurbita_moschata	Mazimbu	3	31.28125	15.2975	24.1425	65.025	0.0375	13	0.045454545	0.136363636	0.227272727	22	1	3	5	13	1.526774977	0.739669421	3.841269841	6	0.852109339	3.605551275	0.213200716	0.369274473	0.476731295	4.69041576	1	1.732050808	2.236067977	3.605551275	1.235627362	0.86004036	1.959915774	2.449489743	0.923097686	1.898828922	0.461736631	0.607679581	0.690457308	2.165736771
1199	pan_trap	2023	2023_S2	S2	Sept_Nov_2023	low	486	conventional	Cucurbita_moschata	Mazimbu	3	26.54	24.555	25.53	66.935	1.87875	94	0	0	0	0	0	0	0	94	0	1	Inf	0	0	9.695359715	0	0	0	0	0	0	0	9.695359715	0	1	Inf	0	0	3.113737258	0	0	0	0
1200	sweep_net	2023	2023_S2	S2	Sept_Nov_2023	low	486	conventional	Cucurbita_moschata	Mazimbu	3	26.54	24.555	25.53	66.935	1.87875	100	0	0.2	0.4	5	0	1	2	100	1.33217904	0.72	3.571428571	4	0.960964047	10	0	0.447213595	0.632455532	2.236067977	0	1	1.414213562	10	1.154200607	0.848528137	1.889822365	2	0.980287737	3.16227766	0	0.668740305	0.795270729	1.495348781
1201	pan_trap	2022	2022_S1	S1	April_June_2022	high	1062	agro_ISeBAF	Citrullus_lanatus	Mgola_A	3	27.13625	18.4425	21.92375	83.23875	2.16875	16	0	0	0	1	0	0	0	16	0	0	1	1	0	4	0	0	0	1	0	0	0	4	0	0	1	1	0	2	0	0	0	1
1202	sweep_net	2022	2022_S1	S1	April_June_2022	high	1062	agro_ISeBAF	Citrullus_lanatus	Mgola_A	3	27.13625	18.4425	21.92375	83.23875	2.21875	22	0.166666667	0	0	12	2	0	0	22	1.445185879	0.736111111	3.789473684	5	0.897944474	4.69041576	0.40824829	0	0	3.464101615	1.414213562	0	0	4.69041576	1.202158841	0.857969178	1.946657054	2.236067977	0.947599321	2.165736771	0.638943104	0	0	1.861209718
1203	pan_trap	2023	2023_S1	S1	April_June_2023	high	1062	agro_ISeBAF	Citrullus_lanatus	Mgola_A	3	25.06625	23.26125	24.4825	74.23125	1.4975	20	0	0	0	0	0	0	0	20	0	1	Inf	0	0	4.472135955	0	0	0	0	0	0	0	4.472135955	0	1	Inf	0	0	2.114742527	0	0	0	0
1204	sweep_net	2023	2023_S1	S1	April_June_2023	high	1062	agro_ISeBAF	Citrullus_lanatus	Mgola_A	3	25.06625	23.26125	24.4825	74.23125	1.4975	22	0.125	0	0	8	1	0	0	22	2.079441542	0.875	8	8	1	4.69041576	0.353553391	0	0	2.828427125	1	0	0	4.69041576	1.442026887	0.935414347	2.828427125	2.828427125	1	2.165736771	0.594603558	0	0	1.681792831
1205	pan_trap	2022	2022_S2	S2	Sept_Nov_2022	high	1062	agro_ISeBAF	Citrullus_lanatus	Mgola_A	3	27.32125	16.2525	21.4475	71.49240841	0.32	3	0	0	0	0	0	0	0	3	0	1	Inf	0	0	1.732050808	0	0	0	0	0	0	0	1.732050808	0	1	Inf	0	0	1.316074013	0	0	0	0
1206	sweep_net	2022	2022_S2	S2	Sept_Nov_2022	high	1062	agro_ISeBAF	Citrullus_lanatus	Mgola_A	3	27.32125	14.17375	21.4475	71.49240841	0.32	3	0	0	0.166666667	6	0	0	1	3	1.791759469	0.833333333	6	6	1	1.732050808	0	0	0.40824829	2.449489743	0	0	1	1.732050808	1.338566199	0.912870929	2.449489743	2.449489743	1	1.316074013	0	0	0.638943104	1.56508458
1207	pan_trap	2023	2023_S2	S2	Sept_Nov_2023	high	1062	agro_ISeBAF	Citrullus_lanatus	Mgola_A	3	24.3825	19.565	21.9275	75.35875	2.4475	18	0	0	0	0	0	0	0	18	0	1	Inf	0	0	4.242640687	0	0	0	0	0	0	0	4.242640687	0	1	Inf	0	0	2.059767144	0	0	0	0
1208	sweep_net	2023	2023_S2	S2	Sept_Nov_2023	high	1062	agro_ISeBAF	Citrullus_lanatus	Mgola_A	3	24.3825	19.565	21.9275	74.7125	2.4475	20	0	0.266666667	0.066666667	15	0	4	1	20	1.806507165	0.817777778	5.487804878	7	0.928361038	4.472135955	0	0.516397779	0.25819889	3.872983346	0	2	1	4.472135955	1.344063676	0.904310664	2.342606428	2.645751311	0.963514939	2.114742527	0	0.718608224	0.508132748	1.967989671
1209	pan_trap	2022	2022_S1	S1	April_June_2022	high	1062	agro_ISeBAF	Cucumis_sativus	Mgola_A	3	27.13625	18.4425	21.92375	83.23875	2.16875	174	0	0	0	1	0	0	0	174	0	0	1	1	0	13.19090596	0	0	0	1	0	0	0	13.19090596	0	0	1	1	0	3.631928683	0	0	0	1
1210	sweep_net	2022	2022_S1	S1	April_June_2022	high	1062	agro_ISeBAF	Cucumis_sativus	Mgola_A	3	27.13625	18.4425	21.92375	83.23875	2.21875	174	0.066666667	0.133333333	0.066666667	15	1	2	1	174	2.026229623	0.844444444	6.428571429	9	0.922176843	13.19090596	0.25819889	0.365148372	0.25819889	3.872983346	1	1.414213562	1	13.19090596	1.423456927	0.918936583	2.535462764	3	0.960300392	3.631928683	0.508132748	0.604275079	0.508132748	1.967989671
1211	pan_trap	2023	2023_S1	S1	April_June_2023	high	1062	agro_ISeBAF	Cucumis_sativus	Mgola_A	3	25.06625	23.26125	24.4825	74.23125	1.4975	158	0	0	0	0	0	0	0	158	0	1	Inf	0	0	12.56980509	0	0	0	0	0	0	0	12.56980509	0	1	Inf	0	0	3.545392093	0	0	0	0
1212	sweep_net	2023	2023_S1	S1	April_June_2023	high	1062	agro_ISeBAF	Cucumis_sativus	Mgola_A	3	25.06625	23.26125	24.4825	74.23125	1.4975	140	0	0.2	0	15	0	3	0	140	0.72987121	0.417777778	1.717557252	3	0.664357406	11.83215957	0	0.447213595	0	3.872983346	0	1.732050808	0	11.83215957	0.854325003	0.646357314	1.310556085	1.732050808	0.815081226	3.439790628	0	0.668740305	0	1.967989671
1213	pan_trap	2022	2022_S2	S2	Sept_Nov_2022	high	1062	agro_ISeBAF	Cucumis_sativus	Mgola_A	3	27.32125	16.2525	21.4475	71.49240841	0.32	18	0	0	0	0	0	0	0	18	0	1	Inf	0	0	4.242640687	0	0	0	0	0	0	0	4.242640687	0	1	Inf	0	0	2.059767144	0	0	0	0
1214	sweep_net	2022	2022_S2	S2	Sept_Nov_2022	high	1062	agro_ISeBAF	Cucumis_sativus	Mgola_A	3	27.32125	14.17375	21.4475	71.49240841	0.32	14	0	0	0.25	4	0	0	1	14	1.386294361	0.75	4	4	1	3.741657387	0	0	0.5	2	0	0	1	3.741657387	1.177410023	0.866025404	2	2	1	1.93433642	0	0	0.707106781	1.414213562
1215	pan_trap	2023	2023_S2	S2	Sept_Nov_2023	high	1062	agro_ISeBAF	Cucumis_sativus	Mgola_A	3	24.3825	19.565	21.9275	75.35875	2.4475	146	0	0	0	0	0	0	0	146	0	1	Inf	0	0	12.08304597	0	0	0	0	0	0	0	12.08304597	0	1	Inf	0	0	3.476067602	0	0	0	0
1216	sweep_net	2023	2023_S2	S2	Sept_Nov_2023	high	1062	agro_ISeBAF	Cucumis_sativus	Mgola_A	3	24.3825	19.565	21.9275	74.7125	2.4475	128	0.384615385	0.153846154	0	13	5	2	0	128	1.73265872	0.781065089	4.567567568	7	0.890410444	11.3137085	0.620173673	0.39223227	0	3.605551275	2.236067977	1.414213562	0	11.3137085	1.31630495	0.883778869	2.137186835	2.645751311	0.943615623	3.363585661	0.787511062	0.626284496	0	1.898828922
1217	pan_trap	2022	2022_S1	S1	April_June_2022	high	1062	agro_ISeBAF	Cucurbita_moschata	Mgola_A	3	27.13625	18.4425	21.92375	83.23875	2.16875	55	0	0	0	3	0	0	0	55	0.636514168	0.444444444	1.8	2	0.918295834	7.416198487	0	0	0	1.732050808	0	0	0	7.416198487	0.797818381	0.666666667	1.341640786	1.414213562	0.958277535	2.723269815	0	0	0	1.316074013
1218	sweep_net	2022	2022_S1	S1	April_June_2022	high	1062	agro_ISeBAF	Cucurbita_moschata	Mgola_A	3	27.13625	18.4425	21.92375	83.23875	2.21875	55	0	0.111111111	0	9	0	1	0	55	1.889159164	0.839506173	6.230769231	7	0.970835763	7.416198487	0	0.333333333	0	3	0	1	0	7.416198487	1.374466865	0.916245695	2.496150883	2.645751311	0.985309983	2.723269815	0	0.577350269	0	1.732050808
1219	pan_trap	2023	2023_S1	S1	April_June_2023	high	1062	agro_ISeBAF	Cucurbita_moschata	Mgola_A	3	25.06625	23.26125	24.4825	74.23125	1.4975	69	0	0	0	0	0	0	0	69	0	1	Inf	0	0	8.306623863	0	0	0	0	0	0	0	8.306623863	0	1	Inf	0	0	2.882121417	0	0	0	0
1220	sweep_net	2023	2023_S1	S1	April_June_2023	high	1062	agro_ISeBAF	Cucurbita_moschata	Mgola_A	3	25.06625	23.26125	24.4825	74.23125	1.4975	65	0.125	0.5	0	8	1	4	0	65	1.386294361	0.6875	3.2	5	0.861353116	8.062257748	0.353553391	0.707106781	0	2.828427125	1	2	0	8.062257748	1.177410023	0.829156198	1.788854382	2.236067977	0.928091114	2.839411514	0.594603558	0.840896415	0	1.681792831
1221	pan_trap	2022	2022_S2	S2	Sept_Nov_2022	high	1062	agro_ISeBAF	Cucurbita_moschata	Mgola_A	3	27.32125	16.2525	21.4475	71.49240841	0.32	119	0	0	0	0	0	0	0	119	0	1	Inf	0	0	10.90871211	0	0	0	0	0	0	0	10.90871211	0	1	Inf	0	0	3.302833952	0	0	0	0
1222	sweep_net	2022	2022_S2	S2	Sept_Nov_2022	high	1062	agro_ISeBAF	Cucurbita_moschata	Mgola_A	3	27.32125	14.17375	21.4475	71.49240841	0.32	108	0	0.2	0	5	0	1	0	108	1.609437912	0.8	5	5	1	10.39230485	0	0.447213595	0	2.236067977	0	1	0	10.39230485	1.268636241	0.894427191	2.236067977	2.236067977	1	3.223709795	0	0.668740305	0	1.495348781
1223	pan_trap	2023	2023_S2	S2	Sept_Nov_2023	high	1062	agro_ISeBAF	Cucurbita_moschata	Mgola_A	3	24.3825	19.565	21.9275	75.35875	2.4475	75	0	0	0	1	0	0	0	75	0	0	1	1	0	8.660254038	0	0	0	1	0	0	0	8.660254038	0	0	1	1	0	2.942830956	0	0	0	1
1224	sweep_net	2023	2023_S2	S2	Sept_Nov_2023	high	1062	agro_ISeBAF	Cucurbita_moschata	Mgola_A	3	24.3825	19.565	21.9275	74.7125	2.4475	71	0.0625	0.1875	0	16	1	3	0	71	1.771016369	0.8046875	5.12	7	0.910122376	8.426149773	0.25	0.433012702	0	4	1	1.732050808	0	8.426149773	1.33079539	0.897043756	2.2627417	2.645751311	0.954003342	2.902783108	0.5	0.658037006	0	2
1225	pan_trap	2022	2022_S1	S1	April_June_2022	high	1020	conventional	Citrullus_lanatus	Mgola_B	3	27.13625	18.4425	21.92375	83.23875	2.16875	367	0	0	0	2	0	0	0	367	0	0	1	1	0	19.15724406	0	0	0	1.414213562	0	0	0	19.15724406	0	0	1	1	0	4.376898909	0	0	0	1.189207115
1226	sweep_net	2022	2022_S1	S1	April_June_2022	high	1020	conventional	Citrullus_lanatus	Mgola_B	3	27.13625	18.4425	21.92375	83.23875	2.21875	291	0.111111111	0.222222222	0.111111111	9	1	2	1	291	1.889159164	0.839506173	6.230769231	7	0.970835763	17.05872211	0.333333333	0.471404521	0.333333333	3	1	1.414213562	1	17.05872211	1.374466865	0.916245695	2.496150883	2.645751311	0.985309983	4.130220588	0.577350269	0.686589048	0.577350269	1.732050808
1227	pan_trap	2023	2023_S1	S1	April_June_2023	high	1020	conventional	Citrullus_lanatus	Mgola_B	3	25.06625	23.26125	24.4825	74.23125	1.4975	113	0	0	0	1	0	0	0	113	0	0	1	1	0	10.63014581	0	0	0	1	0	0	0	10.63014581	0	0	1	1	0	3.260390439	0	0	0	1
1228	sweep_net	2023	2023_S1	S1	April_June_2023	high	1020	conventional	Citrullus_lanatus	Mgola_B	3	25.06625	23.26125	24.4825	74.23125	1.4975	99	0.125	0.125	0	8	1	1	0	99	1.667461933	0.78125	4.571428571	6	0.930628224	9.949874371	0.353553391	0.353553391	0	2.828427125	1	1	0	9.949874371	1.291302417	0.883883476	2.138089935	2.449489743	0.96469074	3.154342146	0.594603558	0.594603558	0	1.681792831
1229	pan_trap	2022	2022_S2	S2	Sept_Nov_2022	high	1020	conventional	Citrullus_lanatus	Mgola_B	3	27.32125	16.2525	21.4475	71.49240841	0.32	46	0	0	0	0	0	0	0	46	0	1	Inf	0	0	6.782329983	0	0	0	0	0	0	0	6.782329983	0	1	Inf	0	0	2.604290687	0	0	0	0
1230	sweep_net	2022	2022_S2	S2	Sept_Nov_2022	high	1020	conventional	Citrullus_lanatus	Mgola_B	3	27.32125	14.17375	21.4475	71.49240841	0.32	50	0	0	0.285714286	7	0	0	2	50	1.747868097	0.816326531	5.444444444	6	0.975503759	7.071067812	0	0	0.534522484	2.645751311	0	0	1.414213562	7.071067812	1.322069627	0.903507903	2.333333333	2.449489743	0.987675938	2.659147948	0	0	0.731110446	1.626576562
1231	pan_trap	2023	2023_S2	S2	Sept_Nov_2023	high	1020	conventional	Citrullus_lanatus	Mgola_B	3	24.3825	19.565	21.9275	75.35875	2.4475	114	0	0	0	1	0	0	0	114	0	0	1	1	0	10.67707825	0	0	0	1	0	0	0	10.67707825	0	0	1	1	0	3.267579877	0	0	0	1
1232	sweep_net	2023	2023_S2	S2	Sept_Nov_2023	high	1020	conventional	Citrullus_lanatus	Mgola_B	3	24.3825	19.565	21.9275	74.7125	2.4475	93	0.071428571	0.142857143	0	14	1	2	0	93	1.965237049	0.816326531	5.444444444	9	0.894417926	9.643650761	0.267261242	0.377964473	0	3.741657387	1	1.414213562	0	9.643650761	1.401869127	0.903507903	2.333333333	3	0.945736711	3.105422799	0.516973154	0.614788153	0	1.93433642
1233	pan_trap	2022	2022_S1	S1	April_June_2022	high	1020	conventional	Cucumis_sativus	Mgola_B	3	27.13625	18.4425	21.92375	83.23875	2.16875	565	0	0	0	0	0	0	0	565	0	1	Inf	0	0	23.76972865	0	0	0	0	0	0	0	23.76972865	0	1	Inf	0	0	4.875420869	0	0	0	0
1234	sweep_net	2022	2022_S1	S1	April_June_2022	high	1020	conventional	Cucumis_sativus	Mgola_B	3	27.13625	18.4425	21.92375	83.23875	2.21875	602	0.2	0.2	0	10	2	2	0	602	1.220607265	0.66	2.941176471	4	0.880482024	24.53568829	0.447213595	0.447213595	0	3.16227766	1.414213562	1.414213562	0	24.53568829	1.104810963	0.81240384	1.714985851	2	0.938340036	4.953351218	0.668740305	0.668740305	0	1.77827941
1235	pan_trap	2023	2023_S1	S1	April_June_2023	high	1020	conventional	Cucumis_sativus	Mgola_B	3	25.06625	23.26125	24.4825	74.23125	1.4975	218	0	0	0	3	0	0	0	218	1.098612289	0.666666667	3	3	1	14.76482306	0	0	0	1.732050808	0	0	0	14.76482306	1.048147074	0.816496581	1.732050808	1.732050808	1	3.842502187	0	0	0	1.316074013
1236	sweep_net	2023	2023_S1	S1	April_June_2023	high	1020	conventional	Cucumis_sativus	Mgola_B	3	25.06625	23.26125	24.4825	74.23125	1.4975	238	0.2	0	0	10	2	0	0	238	1.359236701	0.68	3.125	5	0.844541246	15.42724862	0.447213595	0	0	3.16227766	1.414213562	0	0	15.42724862	1.165863071	0.824621125	1.767766953	2.236067977	0.918989253	3.927753635	0.668740305	0	0	1.77827941
1237	pan_trap	2022	2022_S2	S2	Sept_Nov_2022	high	1020	conventional	Cucumis_sativus	Mgola_B	3	27.32125	16.2525	21.4475	71.49240841	0.32	48	0	0	0	1	0	0	0	48	0	0	1	1	0	6.92820323	0	0	0	1	0	0	0	6.92820323	0	0	1	1	0	2.632148026	0	0	0	1
[truncated: 203 more rows]
[truncated: 24 more columns]
